# Supplementary material for: Bis(azido-κN1)bis­(2,2′-di­pyridyl­amine-κ2N1,N1′)iron(II) monohydrate
Source: IUCrdata. 2024 Nov 22;9(Pt 11):x241116. doi: 10.1107/S2414314624011167 (PMC11618867; doi:10.1107/S2414314624011167)
Supplement: Supplementary file 1 [file x-09-x241116-sup1.cif]

##############################################################################
#                                                                            #
# This CIF contains the data for a data article accepted for                 #
# publication in IUCrData. It conforms to the requirements of                #
# Notes for Authors for IUCrData, and has been                               #
# peer reviewed under the auspices of IUCrData.                              #
#                                                                            #
# Full details of the Crystallographic Information File format               #
# are given in the paper "The Crystallographic Information File (CIF):       #
# a New Standard Archive File for Crystallography" by S. R. Hall, F. H.      #
# Allen and I. D. Brown [Acta Cryst. (1991), A47, 655-685].                  #
#                                                                            #
# The current version of the core CIF dictionary is obtainable from          #
# ftp://ftp.iucr.org/pub/cif_core.dic.                                       #
#                                                                            #
# Software is freely available for graphical display of the structure(s)     #
# in this CIF. For information consult the CIF software page                 #
# http://www.iucr.org/resources/cif/software.                                #
#                                                                            #
# This file may be used for bona fide research purposes within the           #
# scientific community so long as proper attribution is given to the data    # 
# article from which it was obtained.                                        #
#                                                                            #
##############################################################################
data_I
_audit_creation_method     'SHELXL-2019/3'
_journal_date_recd_electronic     2024-10-16
_journal_date_accepted     2024-11-16
_journal_name_full     'IUCrData'
_journal_year     2024
_journal_volume     9
_journal_issue      1
_journal_page_first     0
_journal_page_last     0
_journal_paper_category     HM
_journal_paper_doi     10.1107/S2414314624011167
_journal_coeditor_code     WM4222
_publ_contact_author_name     'Mohammad Hadi Al-Douh, Hans Reuter'
_publ_contact_author_address
;
Chemistry Department,
Faculty of Science,
Hadhramout University,
Mukalla, Hadhramout,
Yemen
Chemistry
Osnabr\"uck University
Barabarstr. 7
49069 Osnabr\"uck
Germany
;
_publ_contact_author_email     'm.aldouh@hu.edu.ye, hreuter@uos.de'
_publ_contact_author_fax     ?
_publ_contact_author_phone     ?
_publ_section_title
;\
Bis(azido-\k<i>N</i>^1^)bis(2,2'-dipyridylamine-\k^2^<i>N</i>^1^,<i>N</i>^1'^)\
iron(II) monohydrate
;
loop_
    _publ_author_name
    _publ_author_footnote
    _publ_author_address
    'Setifi, Fatima' .
;
Laboratoire de Chimie,
Ing\'enierie Mol\'eculaire et Nanostructures (LCIMN),
Universit\'e Ferhat Abbas S\'etif 1,
S\'etif 19000,
Algeria
;
    'Setifi, Zouaoui' .
;
Laboratoire de Chimie,
Ing\'enierie Mol\'eculaire et Nanostructures (LCIMN),
Universit\'e Ferhat Abbas S\'etif 1,
S\'etif 19000,
Algeria
D\'epartment de Technologie
Facult\'e de Technologie
Universit\'e 20 Ao\^ut 1955-Skikda
BP 26, Route d'El-Hadaiek
Skikda 21000
Algeria
;
    'Reuter, Hans' .
;
Chemistry
Osnabr\"uck University
Barabarstr. 7
49069 Osnabr\"uck
Germany
;
    'Al-Douh, Mohammad Hadi' .
;
Chemistry Department,
Faculty of Science,
Hadhramout University,
Mukalla, Hadhramout,
Yemen
;
    'Addala, Abderezak' .
;
Laboratoire de Chimie,
Ing\'enierie Mol\'eculaire et Nanostructures (LCIMN),
Universit\'e Ferhat Abbas S\'etif 1,
S\'etif 19000,
Algeria
;
_publ_section_synopsis
;
Distortions of the octahedral {N~6~}-coordination of the Fe^II^ ion in the title
complex Fe(dpa)~2~(N~3~)~2~ are described in terms of bond-length and angle
variations alongside to the different kind of intermolecular hydrogen bonds
between the azide ions and the dpa ligands of the complex and the water
molecule of crystallization.
;
_chemical_name_systematic
;\
Bis(azido-\k<i>N</i>^1^)bis(2,2'-dipyridylamine-\
\k^2^<i>N</i>^1^,<i>N</i>^1'^)iron(II) monohydrate
;
_chemical_name_common     ?
_chemical_formula_moiety     'C20 H18 Fe N12, H2 O'
_chemical_formula_sum     'C20 H20 Fe N12 O'
_chemical_formula_iupac     '[Fe (N3)2 (C10 H9 N3)2], H2 O'
_chemical_formula_weight     500.33
_chemical_melting_point     ?
_space_group_crystal_system     triclinic
_space_group_name_H-M_alt     'P -1'
_space_group_name_Hall     '-P 1'
loop_
    _space_group_symop_operation_xyz
    'x, y, z'
    '-x, -y, -z'
_cell_length_a     7.7496(5)
_cell_length_b     9.3778(6)
_cell_length_c     16.6178(10)
_cell_angle_alpha     79.516(3)
_cell_angle_beta     83.962(3)
_cell_angle_gamma     69.520(3)
_cell_volume     1111.34(12)
_cell_formula_units_Z     2
_cell_measurement_reflns_used     2459
_cell_measurement_theta_min     2.681
_cell_measurement_theta_max     28.207
_cell_measurement_temperature     300(2)
_exptl_crystal_description     block
_exptl_crystal_colour     red
_exptl_crystal_size_max     0.38
_exptl_crystal_size_mid     0.21
_exptl_crystal_size_min     0.12
_exptl_crystal_density_diffrn     1.495
_exptl_crystal_density_meas     ?
_exptl_crystal_density_method     ?
_exptl_crystal_F_000     516
_exptl_absorpt_coefficient_mu     0.720
_exptl_absorpt_correction_type     multi-scan
_exptl_absorpt_process_details
;
(SADABS; Krause <i>et al.</i>,  2015)
;
_exptl_absorpt_correction_T_min     ?
_exptl_absorpt_correction_T_max     ?
_diffrn_ambient_temperature     300(2)
_diffrn_source     ?
_diffrn_radiation_type     MoK\a
_diffrn_radiation_wavelength     0.71073
_diffrn_measurement_device_type     'Bruker APEXII CCD'
_diffrn_measurement_method     '\f and \w scans'
_diffrn_detector_area_resol_mean     ?
_diffrn_reflns_number     93449
_diffrn_reflns_av_R_equivalents     0.0568
_diffrn_reflns_av_unetI/netI     0.0348
_diffrn_reflns_theta_min     2.347
_diffrn_reflns_theta_max     36.442
_diffrn_reflns_theta_full     25.242
_diffrn_measured_fraction_theta_max     0.997
_diffrn_measured_fraction_theta_full     0.999
_diffrn_reflns_limit_h_min     -12
_diffrn_reflns_limit_h_max     12
_diffrn_reflns_limit_k_min     -15
_diffrn_reflns_limit_k_max     15
_diffrn_reflns_limit_l_min     -27
_diffrn_reflns_limit_l_max     27
_refine_special_details
;
The positions of all H atoms were clearly identified in
difference-Fourier syntheses. Those of the organic ligands were refined with
calculated positions (--CH-- = 0.93 \%A, --NH-- = 0.89 \%A) and isotropic
displacement parameters depending on the equivalent isotropic temperature
factor of the parent atoms. The position of the H atom of the water molecule
were refined with fixed O---H distances of 0.85 \%A.
;
_reflns_number_total     10836
_reflns_number_gt     7610
_reflns_threshold_expression     'I > 2\s(I)'
_refine_ls_structure_factor_coef     Fsqd
_refine_ls_matrix_type     full
_refine_ls_R_factor_all     0.0736
_refine_ls_R_factor_gt     0.0373
_refine_ls_wR_factor_gt     0.0854
_refine_ls_wR_factor_ref     0.1085
_refine_ls_goodness_of_fit_ref     1.094
_refine_ls_restrained_S_all     1.094
_refine_ls_number_reflns     10836
_refine_ls_number_parameters     315
_refine_ls_number_restraints     2
_refine_ls_hydrogen_treatment     mixed
_refine_ls_weighting_scheme     calc
_refine_ls_weighting_details
              'w=1/[\s^2^(Fo^2^)+(0.0356P)^2^+0.3320P] where P=(Fo^2^+2Fc^2^)/3'
_atom_sites_solution_hydrogens     mixed
_atom_sites_solution_primary     ?
_atom_sites_solution_secondary     ?
_refine_ls_shift/su_max     0.001
_refine_ls_shift/su_mean     0.000
_refine_diff_density_max     0.382
_refine_diff_density_min     -0.651
_refine_ls_extinction_method     none
_refine_ls_extinction_coef     .
loop_
    _atom_type_symbol
    _atom_type_description
    _atom_type_scat_dispersion_real
    _atom_type_scat_dispersion_imag
    _atom_type_scat_source
    'C' 'C' 0.0033 0.0016
                         'International Tables Vol C Tables 4.2.6.8 and 6.1.1.4'
    'H' 'H' 0.0000 0.0000
                         'International Tables Vol C Tables 4.2.6.8 and 6.1.1.4'
    'Fe' 'Fe' 0.3463 0.8444
                         'International Tables Vol C Tables 4.2.6.8 and 6.1.1.4'
    'N' 'N' 0.0061 0.0033
                         'International Tables Vol C Tables 4.2.6.8 and 6.1.1.4'
    'O' 'O' 0.0106 0.0060
                         'International Tables Vol C Tables 4.2.6.8 and 6.1.1.4'
_computing_data_collection
;
APEX2 (Bruker, 2019)
;
_computing_cell_refinement
;
SAINT (Bruker, 2019)
;
_computing_data_reduction
;
SAINT (Bruker, 2019)
;
_computing_structure_solution
;
<i>SHELXT</i> (Sheldrick 2015a)
;
_computing_structure_refinement
;
SHELXL (Sheldrick, 2015b)
;
_computing_molecular_graphics
;
DIAMOND (Brandenburg, 2006)
;
_computing_publication_material
;
publCIF (Westrip, 2010)
;
loop_
    _atom_site_type_symbol
    _atom_site_label
    _atom_site_fract_x
    _atom_site_fract_y
    _atom_site_fract_z
    _atom_site_U_iso_or_equiv
    _atom_site_adp_type
    _atom_site_calc_flag
    _atom_site_occupancy
    _atom_site_disorder_assembly
    _atom_site_disorder_group
    Fe Fe1 0.75182(2) 0.51720(2) 0.71642(2) 0.02855(5) Uani d 1 . .
    N N1 0.93226(16) 0.60191(16) 0.63027(8) 0.0407(3) Uani d 1 . .
    N N1A 0.65214(14) 0.42814(12) 0.62585(7) 0.0299(2) Uani d 1 . .
    N N6 1.0198(2) 0.1417(2) 0.87772(11) 0.0623(4) Uani d 1 . .
    C C1A 0.77883(19) 0.31328(16) 0.59070(9) 0.0361(3) Uani d 1 . .
    H H1A 0.902781 0.300924 0.592767 0.043 Uiso calc 1 . .
    C C2A 0.7342(2) 0.21435(18) 0.55229(10) 0.0432(3) Uani d 1 . .
    H H2A 0.825505 0.135541 0.529849 0.052 Uiso calc 1 . .
    C C3A 0.5487(2) 0.23478(18) 0.54770(10) 0.0436(3) Uani d 1 . .
    H H3A 0.514078 0.167702 0.523344 0.052 Uiso calc 1 . .
    C C4A 0.4174(2) 0.35459(17) 0.57936(9) 0.0378(3) Uani d 1 . .
    H H4A 0.292675 0.371479 0.575537 0.045 Uiso calc 1 . .
    C C5A 0.47400(17) 0.45148(14) 0.61767(8) 0.0288(2) Uani d 1 . .
    N N2A 0.33800(14) 0.57235(13) 0.64863(8) 0.0332(2) Uani d 1 . .
    H H21 0.224127 0.575159 0.642404 0.040(4) Uiso d 1 . .
    C C6A 0.34840(16) 0.71080(14) 0.66191(8) 0.0286(2) Uani d 1 . .
    C C7A 0.18479(19) 0.83846(16) 0.65752(10) 0.0388(3) Uani d 1 . .
    H H7A 0.074958 0.829053 0.645695 0.047 Uiso calc 1 . .
    C C8A 0.1891(2) 0.97676(17) 0.67087(11) 0.0458(3) Uani d 1 . .
    H H8A 0.081235 1.061619 0.669914 0.055 Uiso calc 1 . .
    C C9A 0.3551(2) 0.98975(16) 0.68581(10) 0.0426(3) Uani d 1 . .
    H H9A 0.361499 1.083335 0.693806 0.051 Uiso calc 1 . .
    C C10A 0.5092(2) 0.86086(15) 0.68847(9) 0.0363(3) Uani d 1 . .
    H H10A 0.621159 0.870158 0.697129 0.044 Uiso calc 1 . .
    N N3A 0.50850(14) 0.72022(12) 0.67923(7) 0.0298(2) Uani d 1 . .
    N N1B 0.57667(16) 0.43066(13) 0.81383(7) 0.0331(2) Uani d 1 . .
    C C1B 0.5491(2) 0.29847(16) 0.80710(10) 0.0400(3) Uani d 1 . .
    H H1B 0.628281 0.235554 0.771837 0.048 Uiso calc 1 . .
    C C2B 0.4115(2) 0.25227(19) 0.84919(11) 0.0474(4) Uani d 1 . .
    H H2B 0.396359 0.161449 0.841875 0.057 Uiso calc 1 . .
    C C3B 0.2952(2) 0.3441(2) 0.90305(11) 0.0500(4) Uani d 1 . .
    H H3B 0.198122 0.317344 0.931310 0.060 Uiso calc 1 . .
    C C4B 0.3250(2) 0.4747(2) 0.91413(10) 0.0442(3) Uani d 1 . .
    H H4B 0.251129 0.535740 0.951412 0.053 Uiso calc 1 . .
    C C5B 0.46853(18) 0.51505(16) 0.86852(8) 0.0331(2) Uani d 1 . .
    N N2B 0.49131(17) 0.64924(14) 0.88067(8) 0.0389(3) Uani d 1 . .
    H H22 0.403667 0.703840 0.913001 0.044(5) Uiso d 1 . .
    N N2 0.87538(16) 0.70541(16) 0.57544(8) 0.0385(3) Uani d 1 . .
    C C6B 0.64315(19) 0.69641(15) 0.86547(8) 0.0334(2) Uani d 1 . .
    C C7B 0.6399(2) 0.82180(18) 0.90159(10) 0.0451(3) Uani d 1 . .
    H H7B 0.537900 0.870936 0.933549 0.054 Uiso calc 1 . .
    C C8B 0.7890(3) 0.8704(2) 0.88898(12) 0.0530(4) Uani d 1 . .
    H H8B 0.788688 0.954293 0.911503 0.064 Uiso calc 1 . .
    C C9B 0.9408(3) 0.7933(2) 0.84230(11) 0.0519(4) Uani d 1 . .
    H H9B 1.044924 0.822798 0.834127 0.062 Uiso calc 1 . .
    C C10B 0.9336(2) 0.6727(2) 0.80852(10) 0.0423(3) Uani d 1 . .
    H H10B 1.036071 0.620313 0.777860 0.051 Uiso calc 1 . .
    N N3B 0.78511(16) 0.62598(14) 0.81743(7) 0.0347(2) Uani d 1 . .
    N N4 0.98043(19) 0.30965(15) 0.75339(9) 0.0456(3) Uani d 1 . .
    N N3 0.8244(2) 0.8069(2) 0.52298(11) 0.0654(5) Uani d 1 . .
    N N5 0.99782(16) 0.22607(14) 0.81594(8) 0.0388(3) Uani d 1 . .
    O O1 0.2195(2) 0.85040(17) 0.97599(9) 0.0622(4) Uani d 1 . .
    H H1 0.152(3) 0.838(3) 1.0184(9) 0.093 Uiso d 1 . .
    H H2 0.166(3) 0.9352(15) 0.9458(13) 0.093 Uiso d 1 . .
loop_
    _atom_site_aniso_label
    _atom_site_aniso_U_11
    _atom_site_aniso_U_22
    _atom_site_aniso_U_33
    _atom_site_aniso_U_12
    _atom_site_aniso_U_13
    _atom_site_aniso_U_23
    Fe1 0.02457(8) 0.02777(8) 0.03363(9) -0.00780(6) -0.00253(6) -0.00701(6)
    N1 0.0289(5) 0.0486(7) 0.0461(7) -0.0169(5) -0.0018(5) -0.0033(6)
    N1A 0.0260(4) 0.0288(5) 0.0345(5) -0.0065(4) -0.0030(4) -0.0084(4)
    N6 0.0579(9) 0.0577(9) 0.0642(10) -0.0215(8) -0.0044(8) 0.0134(8)
    C1A 0.0317(6) 0.0360(6) 0.0375(7) -0.0050(5) -0.0014(5) -0.0112(5)
    C2A 0.0472(8) 0.0376(7) 0.0430(8) -0.0072(6) -0.0003(6) -0.0170(6)
    C3A 0.0552(9) 0.0391(7) 0.0445(8) -0.0212(7) -0.0039(7) -0.0149(6)
    C4A 0.0377(7) 0.0385(7) 0.0434(7) -0.0181(6) -0.0055(5) -0.0090(6)
    C5A 0.0287(5) 0.0266(5) 0.0317(6) -0.0101(4) -0.0031(4) -0.0035(4)
    N2A 0.0222(4) 0.0318(5) 0.0471(6) -0.0086(4) -0.0024(4) -0.0101(5)
    C6A 0.0248(5) 0.0269(5) 0.0318(6) -0.0061(4) -0.0009(4) -0.0044(4)
    C7A 0.0269(6) 0.0348(6) 0.0493(8) -0.0023(5) -0.0051(5) -0.0076(6)
    C8A 0.0407(7) 0.0302(6) 0.0559(9) 0.0019(6) -0.0048(7) -0.0071(6)
    C9A 0.0520(8) 0.0246(6) 0.0486(8) -0.0097(6) -0.0039(7) -0.0049(5)
    C10A 0.0389(7) 0.0287(6) 0.0429(7) -0.0133(5) -0.0043(5) -0.0044(5)
    N3A 0.0260(4) 0.0253(4) 0.0378(5) -0.0081(4) -0.0023(4) -0.0052(4)
    N1B 0.0337(5) 0.0295(5) 0.0372(6) -0.0125(4) -0.0005(4) -0.0051(4)
    C1B 0.0454(8) 0.0317(6) 0.0448(8) -0.0155(6) -0.0039(6) -0.0043(6)
    C2B 0.0535(9) 0.0408(8) 0.0542(9) -0.0266(7) -0.0085(7) 0.0015(7)
    C3B 0.0449(8) 0.0574(10) 0.0523(9) -0.0291(8) 0.0005(7) 0.0024(8)
    C4B 0.0384(7) 0.0522(9) 0.0431(8) -0.0189(7) 0.0048(6) -0.0067(7)
    C5B 0.0303(6) 0.0346(6) 0.0338(6) -0.0109(5) -0.0030(5) -0.0032(5)
    N2B 0.0360(6) 0.0383(6) 0.0448(7) -0.0131(5) 0.0071(5) -0.0163(5)
    N2 0.0297(5) 0.0522(7) 0.0386(6) -0.0203(5) 0.0003(4) -0.0075(5)
    C6B 0.0366(6) 0.0315(6) 0.0330(6) -0.0111(5) -0.0038(5) -0.0068(5)
    C7B 0.0543(9) 0.0404(7) 0.0453(8) -0.0172(7) -0.0008(7) -0.0165(6)
    C8B 0.0690(11) 0.0494(9) 0.0538(10) -0.0309(9) -0.0064(8) -0.0173(8)
    C9B 0.0553(10) 0.0647(11) 0.0516(9) -0.0363(9) -0.0063(7) -0.0143(8)
    C10B 0.0368(7) 0.0543(9) 0.0427(8) -0.0205(6) -0.0047(6) -0.0130(7)
    N3B 0.0333(5) 0.0376(6) 0.0365(6) -0.0137(4) -0.0039(4) -0.0096(5)
    N4 0.0400(6) 0.0388(6) 0.0454(7) 0.0029(5) -0.0048(5) -0.0058(5)
    N3 0.0534(9) 0.0789(12) 0.0559(9) -0.0239(8) -0.0070(7) 0.0152(8)
    N5 0.0311(5) 0.0344(6) 0.0496(7) -0.0085(4) -0.0044(5) -0.0073(5)
    O1 0.0559(8) 0.0610(8) 0.0552(8) 0.0009(6) 0.0051(6) -0.0191(7)
_geom_special_details
;
 All esds (except the esd in the dihedral angle between two l.s. planes)
 are estimated using the full covariance matrix.  The cell esds are taken
 into account individually in the estimation of esds in distances, angles
 and torsion angles; correlations between esds in cell parameters are only
 used when they are defined by crystal symmetry.  An approximate (isotropic)
 treatment of cell esds is used for estimating esds involving l.s. planes.
;
loop_
    _geom_bond_atom_site_label_1
    _geom_bond_atom_site_label_2
    _geom_bond_site_symmetry_2
    _geom_bond_distance
    _geom_bond_publ_flag
    Fe1 N1 . 2.1397(13) ?
    Fe1 N4 . 2.1645(13) ?
    Fe1 N1A . 2.1710(11) ?
    Fe1 N3B . 2.1963(11) ?
    Fe1 N3A . 2.2061(10) ?
    Fe1 N1B . 2.2254(12) ?
    N1 N2 . 1.1958(18) yes
    N2 N3 . 1.153(2) yes
    N1A C5A . 1.3377(16) ?
    N1A C1A . 1.3541(16) ?
    N4 N5 . 1.1713(19) yes
    N5 N6 . 1.164(2) yes
    C1A C2A . 1.369(2) ?
    C1A H1A . 0.9300 ?
    C2A C3A . 1.391(2) ?
    C2A H2A . 0.9300 ?
    C3A C4A . 1.370(2) ?
    C3A H3A . 0.9300 ?
    C4A C5A . 1.4043(18) ?
    C4A H4A . 0.9300 ?
    C5A N2A . 1.3865(16) ?
    N2A C6A . 1.3864(16) ?
    N2A H21 . 0.8900 ?
    C6A N3A . 1.3383(15) ?
    C6A C7A . 1.4042(17) ?
    C7A C8A . 1.367(2) ?
    C7A H7A . 0.9300 ?
    C8A C9A . 1.385(2) ?
    C8A H8A . 0.9300 ?
    C9A C10A . 1.368(2) ?
    C9A H9A . 0.9300 ?
    C10A N3A . 1.3572(16) ?
    C10A H10A . 0.9300 ?
    N1B C5B . 1.3386(17) ?
    N1B C1B . 1.3549(17) ?
    C1B C2B . 1.367(2) ?
    C1B H1B . 0.9300 ?
    C2B C3B . 1.387(3) ?
    C2B H2B . 0.9300 ?
    C3B C4B . 1.369(2) ?
    C3B H3B . 0.9300 ?
    C4B C5B . 1.403(2) ?
    C4B H4B . 0.9300 ?
    C5B N2B . 1.3824(18) ?
    N2B C6B . 1.3802(18) ?
    N2B H22 . 0.8900 ?
    C6B N3B . 1.3350(18) ?
    C6B C7B . 1.4059(19) ?
    C7B C8B . 1.367(2) ?
    C7B H7B . 0.9300 ?
    C8B C9B . 1.387(3) ?
    C8B H8B . 0.9300 ?
    C9B C10B . 1.371(2) ?
    C9B H9B . 0.9300 ?
    C10B N3B . 1.3534(18) ?
    C10B H10B . 0.9300 ?
    O1 H1 . 0.8500(10)
                     ?
    O1 H2 . 0.8500(10)
                     ?
loop_
    _geom_angle_atom_site_label_1
    _geom_angle_atom_site_label_2
    _geom_angle_atom_site_label_3
    _geom_angle_site_symmetry_1
    _geom_angle_site_symmetry_3
    _geom_angle
    _geom_angle_publ_flag
    N1 Fe1 N4 . . 89.86(5) ?
    N1 Fe1 N1A . . 93.92(5) ?
    N4 Fe1 N1A . . 96.72(5) ?
    N1 Fe1 N3B . . 95.82(5) ?
    N4 Fe1 N3B . . 92.31(5) ?
    N1A Fe1 N3B . . 166.73(4) ?
    N1 Fe1 N3A . . 92.72(5) ?
    N4 Fe1 N3A . . 176.62(5) ?
    N1A Fe1 N3A . . 80.94(4) ?
    N3B Fe1 N3A . . 89.60(4) ?
    N1 Fe1 N1B . . 175.48(5) ?
    N4 Fe1 N1B . . 88.33(5) ?
    N1A Fe1 N1B . . 90.41(4) ?
    N3B Fe1 N1B . . 80.12(4) ?
    N3A Fe1 N1B . . 89.25(4) ?
    C5A N1A C1A . . 117.71(11) ?
    C5A N1A Fe1 . . 123.97(8) ?
    C1A N1A Fe1 . . 116.25(8) ?
    N1A C1A C2A . . 123.49(13) ?
    N1A C1A H1A . . 118.3 ?
    C2A C1A H1A . . 118.3 ?
    C1A C2A C3A . . 118.27(13) ?
    C1A C2A H2A . . 120.9 ?
    C3A C2A H2A . . 120.9 ?
    C4A C3A C2A . . 119.43(13) ?
    C4A C3A H3A . . 120.3 ?
    C2A C3A H3A . . 120.3 ?
    C3A C4A C5A . . 118.95(13) ?
    C3A C4A H4A . . 120.5 ?
    C5A C4A H4A . . 120.5 ?
    N1A C5A N2A . . 120.37(11) ?
    N1A C5A C4A . . 121.97(12) ?
    N2A C5A C4A . . 117.64(11) ?
    C6A N2A C5A . . 128.64(10) ?
    C6A N2A H21 . . 114.1 ?
    C5A N2A H21 . . 113.5 ?
    N3A C6A N2A . . 120.69(10) ?
    N3A C6A C7A . . 121.94(12) ?
    N2A C6A C7A . . 117.36(11) ?
    C8A C7A C6A . . 119.12(13) ?
    C8A C7A H7A . . 120.4 ?
    C6A C7A H7A . . 120.4 ?
    C7A C8A C9A . . 119.60(13) ?
    C7A C8A H8A . . 120.2 ?
    C9A C8A H8A . . 120.2 ?
    C10A C9A C8A . . 118.04(13) ?
    C10A C9A H9A . . 121.0 ?
    C8A C9A H9A . . 121.0 ?
    N3A C10A C9A . . 123.91(13) ?
    N3A C10A H10A . . 118.0 ?
    C9A C10A H10A . . 118.0 ?
    C6A N3A C10A . . 117.26(11) ?
    C6A N3A Fe1 . . 123.49(8) ?
    C10A N3A Fe1 . . 118.17(9) ?
    C5B N1B C1B . . 117.27(12) ?
    C5B N1B Fe1 . . 123.75(9) ?
    C1B N1B Fe1 . . 117.56(10) ?
    N1B C1B C2B . . 123.75(15) ?
    N1B C1B H1B . . 118.1 ?
    C2B C1B H1B . . 118.1 ?
    C1B C2B C3B . . 118.39(15) ?
    C1B C2B H2B . . 120.8 ?
    C3B C2B H2B . . 120.8 ?
    C4B C3B C2B . . 119.22(15) ?
    C4B C3B H3B . . 120.4 ?
    C2B C3B H3B . . 120.4 ?
    C3B C4B C5B . . 119.13(15) ?
    C3B C4B H4B . . 120.4 ?
    C5B C4B H4B . . 120.4 ?
    N1B C5B N2B . . 120.80(12) ?
    N1B C5B C4B . . 122.09(13) ?
    N2B C5B C4B . . 117.09(13) ?
    C6B N2B C5B . . 130.43(12) ?
    C6B N2B H22 . . 113.9 ?
    C5B N2B H22 . . 114.1 ?
    N1 N2 N3 . . 177.99(16) yes
    N3B C6B N2B . . 120.69(12) ?
    N3B C6B C7B . . 122.07(13) ?
    N2B C6B C7B . . 117.23(13) ?
    C8B C7B C6B . . 118.95(15) ?
    C8B C7B H7B . . 120.5 ?
    C6B C7B H7B . . 120.5 ?
    C7B C8B C9B . . 119.40(15) ?
    C7B C8B H8B . . 120.3 ?
    C9B C8B H8B . . 120.3 ?
    C10B C9B C8B . . 118.37(15) ?
    C10B C9B H9B . . 120.8 ?
    C8B C9B H9B . . 120.8 ?
    N3B C10B C9B . . 123.44(15) ?
    N3B C10B H10B . . 118.3 ?
    C9B C10B H10B . . 118.3 ?
    C6B N3B C10B . . 117.62(12) ?
    C6B N3B Fe1 . . 122.47(9) ?
    C10B N3B Fe1 . . 114.90(10) ?
    N2 N1 Fe1 . . 122.09(9) yes
    N4 N5 N6 . . 178.30(17) yes
    N5 N4 Fe1 . . 128.32(11) yes
    H1 O1 H2 . . 110(3) ?
loop_
    _geom_torsion_atom_site_label_1
    _geom_torsion_atom_site_label_2
    _geom_torsion_atom_site_label_3
    _geom_torsion_atom_site_label_4
    _geom_torsion_site_symmetry_1
    _geom_torsion_site_symmetry_2
    _geom_torsion_site_symmetry_3
    _geom_torsion_site_symmetry_4
    _geom_torsion
    _geom_torsion_publ_flag
    C5A N1A C1A C2A . . . . -4.5(2) ?
    Fe1 N1A C1A C2A . . . . 159.85(13) ?
    N1A C1A C2A C3A . . . . 1.3(2) ?
    C1A C2A C3A C4A . . . . 1.8(2) ?
    C2A C3A C4A C5A . . . . -1.7(2) ?
    C1A N1A C5A N2A . . . . -176.65(12) ?
    Fe1 N1A C5A N2A . . . . 20.36(17) ?
    C1A N1A C5A C4A . . . . 4.54(19) ?
    Fe1 N1A C5A C4A . . . . -158.45(11) ?
    C3A C4A C5A N1A . . . . -1.6(2) ?
    C3A C4A C5A N2A . . . . 179.57(14) ?
    N1A C5A N2A C6A . . . . 26.3(2) ?
    C4A C5A N2A C6A . . . . -154.82(13) ?
    C5A N2A C6A N3A . . . . -29.1(2) ?
    C5A N2A C6A C7A . . . . 151.72(14) ?
    N3A C6A C7A C8A . . . . 0.4(2) ?
    N2A C6A C7A C8A . . . . 179.51(14) ?
    C6A C7A C8A C9A . . . . 2.1(2) ?
    C7A C8A C9A C10A . . . . -1.5(2) ?
    C8A C9A C10A N3A . . . . -1.6(2) ?
    N2A C6A N3A C10A . . . . 177.64(12) ?
    C7A C6A N3A C10A . . . . -3.25(19) ?
    N2A C6A N3A Fe1 . . . . -14.53(17) ?
    C7A C6A N3A Fe1 . . . . 164.58(11) ?
    C9A C10A N3A C6A . . . . 3.9(2) ?
    C9A C10A N3A Fe1 . . . . -164.56(12) ?
    C5B N1B C1B C2B . . . . 3.9(2) ?
    Fe1 N1B C1B C2B . . . . -163.01(13) ?
    N1B C1B C2B C3B . . . . -1.2(3) ?
    C1B C2B C3B C4B . . . . -1.9(3) ?
    C2B C3B C4B C5B . . . . 2.2(3) ?
    C1B N1B C5B N2B . . . . 178.21(13) ?
    Fe1 N1B C5B N2B . . . . -15.71(18) ?
    C1B N1B C5B C4B . . . . -3.6(2) ?
    Fe1 N1B C5B C4B . . . . 162.50(11) ?
    C3B C4B C5B N1B . . . . 0.6(2) ?
    C3B C4B C5B N2B . . . . 178.86(15) ?
    N1B C5B N2B C6B . . . . -23.0(2) ?
    C4B C5B N2B C6B . . . . 158.66(15) ?
    C5B N2B C6B N3B . . . . 15.5(2) ?
    C5B N2B C6B C7B . . . . -165.32(15) ?
    N3B C6B C7B C8B . . . . -1.9(2) ?
    N2B C6B C7B C8B . . . . 179.00(15) ?
    C6B C7B C8B C9B . . . . -1.2(3) ?
    C7B C8B C9B C10B . . . . 1.7(3) ?
    C8B C9B C10B N3B . . . . 0.9(3) ?
    N2B C6B N3B C10B . . . . -176.64(13) ?
    C7B C6B N3B C10B . . . . 4.3(2) ?
    N2B C6B N3B Fe1 . . . . 29.71(18) ?
    C7B C6B N3B Fe1 . . . . -149.40(12) ?
    C9B C10B N3B C6B . . . . -3.8(2) ?
    C9B C10B N3B Fe1 . . . . 151.83(14) ?
loop_
    _geom_hbond_atom_site_label_D
    _geom_hbond_atom_site_label_H
    _geom_hbond_atom_site_label_A
    _geom_hbond_site_symmetry_A
    _geom_hbond_distance_DH
    _geom_hbond_distance_HA
    _geom_hbond_distance_DA
    _geom_hbond_angle_DHA
    _geom_hbond_publ_flag
    N2A H21 N1 1_455 0.89 2.21 3.1012(15) 175 yes
    N2B H22 O1 . 0.89 1.96 2.8479(17) 172 yes
    O1 H1 N6 2_667 0.8500(10)
                            2.060(7) 2.894(2) 167(3) yes
    O1 H2 N6 1_465 0.8500(10)
                            2.063(3) 2.911(2) 176(3) yes
_shelx_space_group_comment
;
The symmetry employed for this shelxl refinement is uniquely defined
by the following loop, which should always be used as a source of
symmetry information in preference to the above space-group names.
They are only intended as comments.
;
_shelx_estimated_absorpt_T_min     ?
_shelx_estimated_absorpt_T_max     ?
_shelx_hkl_file
;
  -1   0   0 2123.09  103.09
   1   0   0 2079.59  103.29
  -2   0   0  108.99    5.50
  -2   0   0  107.39    5.50
  -2   0   0  109.29    6.90
  -2   0   0  110.59    5.00
  -2   0   0  106.99    4.70
  -2   0   0  112.19    5.30
  -2   0   0  109.29    6.10
  -2   0   0  107.79    6.90
  -2   0   0  104.99    6.30
  -2   0   0  114.09    6.70
   2   0   0  105.69    6.80
   2   0   0  105.19    6.50
   2   0   0  108.69    4.70
   2   0   0  103.89    5.40
   2   0   0  105.79    5.50
   2   0   0  110.09    6.70
   2   0   0  105.79    6.30
   2   0   0  109.09    6.10
   2   0   0  110.59    6.40
  -3   0   0   17.70    1.80
  -3   0   0   20.20    4.50
  -3   0   0   18.50    2.40
  -3   0   0   17.60    3.50
  -3   0   0   22.00    3.60
  -3   0   0   16.10    3.50
  -3   0   0   17.40    3.50
  -3   0   0   20.40    3.20
   3   0   0   20.70    2.80
   3   0   0   13.80    3.20
   3   0   0   16.30    3.50
   3   0   0   16.60    3.60
   3   0   0   15.40    3.30
   3   0   0   15.80    2.40
   3   0   0   18.70    3.10
   3   0   0   18.10    2.80
  -4   0   0 1898.91   74.29
  -4   0   0 1877.11   72.69
  -4   0   0 1905.01   74.19
  -4   0   0 1915.81   68.29
  -4   0   0 1905.11   72.19
  -4   0   0 1909.61   70.39
  -4   0   0 1985.00   73.19
   4   0   0 1884.81   71.79
   4   0   0 1895.41   70.39
   4   0   0 1884.01   73.09
   4   0   0 2003.70   70.39
   4   0   0 1970.50   72.69
   4   0   0 1974.70   69.99
   4   0   0 1946.51   73.79
   4   0   0 1976.70   72.79
  -5   0   0   85.49    5.00
  -5   0   0   82.19    8.20
  -5   0   0   93.19    8.80
  -5   0   0   89.69    9.30
  -5   0   0   85.39    9.30
  -5   0   0   88.09    6.80
   5   0   0   91.19    8.90
   5   0   0  101.39    9.90
   5   0   0   85.49    6.80
   5   0   0   97.19    8.60
   5   0   0   87.99    8.00
   5   0   0   92.59    7.10
   5   0   0   90.99    6.30
  -6   0   0    3.50    4.80
  -6   0   0    4.00    1.40
  -6   0   0    4.60    3.80
  -6   0   0    5.00    4.10
  -6   0   0    5.00    3.60
   6   0   0    0.00    3.20
   6   0   0    5.70    4.40
   6   0   0    1.30    2.60
   6   0   0    6.00    3.30
   6   0   0    2.70    2.40
   6   0   0    5.40    3.00
   6   0   0   -0.30    2.40
  -7   0   0  233.08   18.60
  -7   0   0  234.58   17.20
  -7   0   0  216.58   16.00
  -7   0   0  232.98   16.60
   7   0   0  231.38   17.00
   7   0   0  263.87   19.00
   7   0   0  242.78   14.20
   7   0   0  250.27   15.70
   7   0   0  269.07   16.70
   7   0   0  247.48   14.80
  -8   0   0  121.09   13.00
  -8   0   0   85.39    9.70
  -8   0   0   99.49   16.10
  -8   0   0  128.99   12.70
   8   0   0  116.79   11.00
   8   0   0   98.89   10.40
   8   0   0  113.09    9.60
   8   0   0  130.59   10.90
   8   0   0  113.59   12.50
  -9   0   0   36.60   11.60
  -9   0   0   18.50    6.80
  -9   0   0   22.60    7.10
   9   0   0   27.10    8.00
   9   0   0   25.30    6.10
   9   0   0   23.00    6.60
   9   0   0   38.20    8.80
   9   0   0   20.50    5.50
 -10   0   0   64.09   12.20
 -10   0   0   41.50   10.30
  10   0   0   39.30    7.30
  10   0   0   61.79    9.70
  10   0   0   33.70    7.40
  10   0   0   53.39   11.20
  10   0   0   82.79   13.70
 -11   0   0    5.00    6.70
 -11   0   0    6.70    8.70
  11   0   0    6.60    7.30
  11   0   0   -5.10    5.00
  11   0   0    0.40    3.50
  11   0   0   -1.50    4.90
  11   0   0    2.40    3.60
  11   0   0  -16.30    4.70
 -12   0   0   11.90    9.10
 -12   0   0   38.60   13.10
  12   0   0   37.00   12.50
  12   0   0   35.70    9.50
  12   0   0   39.80   10.30
  12   0   0   12.40    7.20
  12   0   0   18.60    6.80
  11  -1   0    9.40    6.30
  11  -1   0    0.30    3.80
  11  -1   0    2.30    7.40
  11  -1   0    6.20    4.70
  11  -1   0    4.80    6.00
 -11   1   0    4.60    8.30
 -11   1   0    5.90    6.90
 -11   1   0  -10.80    4.70
  10  -1   0   55.29   11.30
  10  -1   0   39.00    7.40
  10  -1   0   45.20    9.00
  10  -1   0   43.10    7.10
  10  -1   0   43.90   10.40
 -10   1   0   49.00   11.60
 -10   1   0   34.10    6.60
 -10   1   0   49.60   13.00
   9  -1   0   24.60    6.90
   9  -1   0   26.60    7.70
   9  -1   0   30.00    6.70
   9  -1   0   14.70    6.60
  -9   1   0   31.10   10.40
  -9   1   0   35.00    9.20
  -9   1   0   19.20    6.80
   8  -1   0   50.79    7.70
   8  -1   0   38.00    9.00
   8  -1   0   34.70    7.90
   8  -1   0   31.40    5.60
   8  -1   0   32.10    7.30
  -8   1   0   38.30   10.60
  -8   1   0   35.00    8.40
  -8   1   0   28.40    5.60
  -8   1   0   22.90    7.70
   7  -1   0    0.40    3.70
   7  -1   0    5.40    4.40
   7  -1   0    3.50    3.30
   7  -1   0    8.40    4.20
   7  -1   0   -2.40    2.00
   7  -1   0    2.00    2.80
  -7   1   0    3.30    4.40
  -7   1   0    7.90    5.30
  -7   1   0    2.90    1.10
  -7   1   0    9.40    6.70
   6  -1   0  281.67   15.10
   6  -1   0  282.07   16.70
   6  -1   0  304.17   16.90
   6  -1   0  308.47   18.30
   6  -1   0  297.87   15.50
   6  -1   0  280.07   14.60
   6  -1   0  301.57   19.50
  -6   1   0  280.17   12.00
  -6   1   0  291.57   19.60
  -6   1   0  284.97   18.10
  -6   1   0  286.67   18.00
   5  -1   0  140.99   11.20
   5  -1   0  111.79    9.20
   5  -1   0  138.69    9.70
   5  -1   0  131.59    9.60
   5  -1   0  129.69   10.40
   5  -1   0  138.39    8.70
   5  -1   0  131.59    8.60
   5  -1   0  116.99   10.70
   5  -1   0  117.69    7.70
  -5   1   0  125.49   10.20
  -5   1   0  129.09    8.20
  -5   1   0  111.19   10.10
  -5   1   0  120.39   12.40
  -5   1   0  119.99    9.80
  -5   1   0  137.29   11.60
  -5   1   0  122.09    6.20
   4  -1   0  224.08   10.90
   4  -1   0  222.98   11.30
   4  -1   0  219.28   12.30
   4  -1   0  237.38   13.00
   4  -1   0  212.28   13.30
   4  -1   0  236.48   11.90
   4  -1   0  232.88   13.30
   4  -1   0  243.78   14.20
   4  -1   0  228.48   12.50
  -4   1   0  221.18   13.00
  -4   1   0  236.28   13.40
  -4   1   0  233.78    9.70
  -4   1   0  257.17   14.00
  -4   1   0  223.68   14.10
  -4   1   0  196.38   13.50
  -4   1   0  230.18   11.30
  -4   1   0  213.58    9.60
   3  -1   0   25.20    3.80
   3  -1   0   39.30    5.20
   3  -1   0   30.50    4.50
   3  -1   0   30.00    3.90
   3  -1   0   35.60    4.70
   3  -1   0   31.80    4.10
   3  -1   0   31.60    3.30
   3  -1   0   32.30    3.00
   3  -1   0   40.80    5.00
  -3   1   0   35.70    4.80
  -3   1   0   27.50    3.30
  -3   1   0   29.80    5.50
  -3   1   0   31.20    4.80
  -3   1   0   27.80    4.20
  -3   1   0   32.70    2.50
  -3   1   0   31.60    2.30
  -3   1   0   32.30    4.60
  -3   1   0   31.20    2.90
   2  -1   0  739.23   27.80
   2  -1   0  764.62   29.80
   2  -1   0  750.92   29.20
   2  -1   0  758.22   28.90
   2  -1   0  750.22   29.60
   2  -1   0  782.02   31.40
   2  -1   0  733.63   28.10
   2  -1   0  799.92   30.00
   2  -1   0  787.32   27.30
   2  -1   0  753.02   29.60
  -2   1   0  771.72   29.70
  -2   1   0  739.33   29.50
  -2   1   0  767.32   29.80
  -2   1   0  758.02   27.20
  -2   1   0  757.22   27.70
  -2   1   0  763.52   29.90
  -2   1   0  777.52   30.30
  -2   1   0  751.42   28.00
   1  -1   0 3233.58  150.48
  -1   1   0 3109.49  148.59
   0  -1   0 8454.45  316.57
   0   1   0 8276.97  314.37
  -1  -1   0 1064.69   37.90
  -1  -1   0 1039.40   38.20
  -1  -1   0 1059.89   37.90
  -1  -1   0 1046.30   36.80
  -1  -1   0 1051.09   37.90
   1   1   0 1040.30   37.90
   1   1   0 1016.90   38.10
  -2  -1   0   12.60    2.80
  -2  -1   0   12.00    2.40
  -2  -1   0    6.30    1.80
  -2  -1   0   11.30    1.70
  -2  -1   0   12.30    2.60
  -2  -1   0   13.60    2.40
  -2  -1   0   10.30    2.00
  -2  -1   0    9.30    2.40
   2   1   0    9.40    2.30
   2   1   0    9.50    2.60
   2   1   0   13.40    1.70
   2   1   0   10.80    2.00
   2   1   0   13.70    2.40
   2   1   0   12.10    2.00
   2   1   0    9.10    2.30
   2   1   0    8.90    1.90
  -3  -1   0 1142.59   42.90
  -3  -1   0 1153.68   44.10
  -3  -1   0 1145.79   44.40
  -3  -1   0 1150.78   41.60
  -3  -1   0 1097.19   41.80
  -3  -1   0 1165.58   43.50
  -3  -1   0 1172.98   44.60
  -3  -1   0 1081.59   45.20
   3   1   0 1222.88   44.50
   3   1   0 1170.48   42.90
   3   1   0 1170.08   45.30
   3   1   0 1191.98   43.10
   3   1   0 1124.99   43.40
   3   1   0 1170.38   44.60
   3   1   0 1150.28   43.90
   3   1   0 1133.69   41.60
  -4  -1   0 1282.17   50.59
  -4  -1   0 1274.37   49.50
  -4  -1   0 1303.67   48.20
  -4  -1   0 1273.37   46.60
  -4  -1   0 1295.57   48.60
  -4  -1   0 1256.87   50.49
  -4  -1   0 1303.67   52.29
  -4  -1   0 1337.77   51.99
   4   1   0 1286.67   50.29
   4   1   0 1292.07   46.60
   4   1   0 1312.37   50.09
   4   1   0 1284.67   48.50
   4   1   0 1294.87   50.89
   4   1   0 1326.57   51.79
   4   1   0 1237.18   49.30
   4   1   0 1229.18   48.30
  -5  -1   0  211.88   15.20
  -5  -1   0  225.58   14.30
  -5  -1   0  226.98   10.30
  -5  -1   0  231.18   14.50
  -5  -1   0  220.98   15.00
  -5  -1   0  195.88   11.90
  -5  -1   0  223.78   12.90
  -5  -1   0  223.78   13.50
  -5  -1   0  236.58   10.90
   5   1   0  217.98   14.30
   5   1   0  255.67   15.60
   5   1   0  228.78   10.30
   5   1   0  237.58   14.20
   5   1   0  230.68   12.40
   5   1   0  239.78   14.00
   5   1   0  221.48   13.10
   5   1   0  220.58   12.30
  -6  -1   0  336.37   18.70
  -6  -1   0  304.17   18.80
  -6  -1   0  316.07   17.50
  -6  -1   0  307.97   20.60
  -6  -1   0  349.17   19.80
  -6  -1   0  317.67   16.90
  -6  -1   0  325.87   20.80
   6   1   0  313.57   18.30
   6   1   0  336.87   17.10
   6   1   0  369.96   19.80
   6   1   0  315.47   17.90
   6   1   0  295.57   19.10
   6   1   0  368.96   21.30
   6   1   0  336.07   17.00
  -7  -1   0   79.99   11.20
  -7  -1   0   67.79    8.80
  -7  -1   0   92.99   14.60
  -7  -1   0   77.19   10.80
   7   1   0   68.49   10.10
   7   1   0   74.19    7.70
   7   1   0   61.49   10.30
   7   1   0   76.79   10.10
  -8  -1   0  152.48   16.00
  -8  -1   0  173.68   15.30
  -8  -1   0  159.88   14.00
   8   1   0  151.98   13.10
   8   1   0  141.99   11.70
   8   1   0  145.49   12.10
   8   1   0  128.79   13.30
   8   1   0  154.78   15.50
  -9  -1   0   23.90   10.10
  -9  -1   0   14.50    5.70
  -9  -1   0   24.70    7.30
   9   1   0   11.00    5.50
   9   1   0    9.20    4.30
   9   1   0   13.90    6.40
   9   1   0    8.90    4.90
   9   1   0   18.50    6.00
 -10  -1   0  151.78   22.60
 -10  -1   0  144.09   16.00
  10   1   0  133.59   14.30
  10   1   0  155.38   13.20
  10   1   0  129.89   13.30
  10   1   0  139.39   13.00
  10   1   0  146.19   26.10
  10   1   0  123.79   11.60
 -11  -1   0    0.10    6.50
 -11  -1   0    5.30    4.80
 -11  -1   0    8.40    8.90
  11   1   0   -3.20    4.90
  11   1   0    3.60    4.60
  11   1   0    1.80    5.50
  11   1   0    3.60    3.50
  11   1   0    2.90    4.40
  11   1   0    1.90    5.10
 -12  -1   0   20.00    9.00
 -12  -1   0   -8.20    5.50
 -12  -1   0   11.80    9.40
  12   1   0   10.90    7.30
  12   1   0    7.50    5.80
  12   1   0   -1.70    4.60
  12   1   0    0.30    6.80
  12   1   0    4.40    5.30
  12   1   0   -5.70    4.50
  11  -2   0    2.90    6.40
  11  -2   0   -9.80    4.90
  11  -2   0    1.80    6.80
  11  -2   0   -0.90    4.50
 -11   2   0   -5.20    6.90
 -11   2   0    3.20    7.70
  10  -2   0   15.40    7.00
  10  -2   0   19.20    7.40
  10  -2   0   24.60    5.90
 -10   2   0   14.90    7.40
 -10   2   0   12.30    5.00
 -10   2   0   20.90   10.50
   9  -2   0   24.40    5.60
   9  -2   0   14.50    3.90
   9  -2   0    9.60    5.40
   9  -2   0   16.50    9.00
  -9   2   0    5.80    6.90
  -9   2   0    8.90    3.90
  -9   2   0   10.50    6.50
   8  -2   0    6.10    3.10
   8  -2   0    5.30    3.20
   8  -2   0    1.80    4.20
   8  -2   0    5.80    5.00
   8  -2   0    8.10    3.10
   8  -2   0    9.40    5.00
  -8   2   0    7.30    3.40
  -8   2   0    8.70    6.90
  -8   2   0    6.80    5.60
  -8   2   0    5.40    3.90
   7  -2   0   12.30    4.90
   7  -2   0    4.30    3.30
   7  -2   0    7.50    3.00
   7  -2   0   16.00    5.90
   7  -2   0    8.40    5.30
   7  -2   0    9.50    3.60
  -7   2   0    8.40    5.20
  -7   2   0    3.10    1.10
  -7   2   0    7.80    6.20
  -7   2   0    1.10    4.00
  -7   2   0    6.60    4.80
   6  -2   0  170.98   13.90
   6  -2   0  191.78   13.10
   6  -2   0  160.78   11.20
   6  -2   0  165.48   10.90
   6  -2   0  167.68   13.80
   6  -2   0  179.98   10.10
  -6   2   0  171.48   14.00
  -6   2   0  147.79    7.50
  -6   2   0  168.98    8.00
  -6   2   0  158.08   11.40
  -6   2   0  170.68   13.80
  -6   2   0  169.78   14.40
   5  -2   0  191.18   13.30
   5  -2   0  156.88   12.60
   5  -2   0  183.08   11.40
   5  -2   0  179.38   11.80
   5  -2   0  189.58   10.50
   5  -2   0  198.28   12.40
   5  -2   0  169.58    9.50
  -5   2   0  164.68    7.70
  -5   2   0  171.88    8.20
  -5   2   0  177.88   12.90
  -5   2   0  176.18   12.90
  -5   2   0  160.48    9.80
   4  -2   0  246.08   11.40
   4  -2   0  236.68   14.30
   4  -2   0  243.68   12.10
   4  -2   0  249.38   13.30
   4  -2   0  248.88   14.80
   4  -2   0  235.78   13.90
   4  -2   0  243.18   13.40
   4  -2   0  240.88   13.60
  -4   2   0  249.08   14.70
  -4   2   0  219.88   13.70
  -4   2   0  249.08   11.20
  -4   2   0  252.37   10.80
  -4   2   0  259.37   12.00
  -4   2   0  246.58   15.20
  -4   2   0  251.47   14.60
  -4   2   0  248.98   14.90
   3  -2   0  344.27   14.20
   3  -2   0  351.06   16.80
   3  -2   0  352.76   17.20
   3  -2   0  338.57   16.30
   3  -2   0  321.97   13.80
   3  -2   0  323.37   16.70
   3  -2   0  349.67   14.80
   3  -2   0  350.16   15.90
  -3   2   0  362.66   17.30
  -3   2   0  341.67   16.70
  -3   2   0  357.46   15.00
  -3   2   0  346.87   15.40
  -3   2   0  346.27   13.90
  -3   2   0  320.47   13.10
  -3   2   0  351.26   17.10
  -3   2   0  356.06   17.70
  -3   2   0  347.37   17.10
   2  -2   0 6061.99  285.77
  -2   2   0 5608.44  277.77
   1  -2   0 1360.96   51.19
   1  -2   0 1452.75   49.40
   1  -2   0 1391.96   50.09
   1  -2   0 1415.06   50.19
   1  -2   0 1386.26   51.29
   1  -2   0 1379.36   51.49
  -1   2   0 1384.46   51.39
  -1   2   0 1414.46   49.40
  -1   2   0 1432.66   50.49
  -1   2   0 1436.26   50.09
  -1   2   0 1403.26   49.60
  -1   2   0 1378.66   50.99
  -1   2   0 1367.66   51.39
  -1   2   0 1362.66   50.99
   0  -2   0  975.30   36.90
   0  -2   0  996.50   35.60
   0  -2   0  976.80   36.70
   0  -2   0 1044.10   37.20
   0  -2   0 1026.30   36.30
   0  -2   0  994.70   36.90
   0  -2   0  971.00   36.60
   0  -2   0  984.80   36.90
   0   2   0  983.40   36.60
   0   2   0 1014.10   36.80
   0   2   0 1026.50   37.00
   0   2   0  993.40   35.50
   0   2   0 1001.70   37.30
   0   2   0 1004.70   37.30
  -1  -2   0   -0.90    1.30
  -1  -2   0    2.20    1.60
  -1  -2   0   -0.10    1.50
  -1  -2   0   -0.50    0.90
  -1  -2   0    0.70    1.30
  -1  -2   0    0.70    1.20
  -1  -2   0    0.00    1.00
  -1  -2   0   -0.60    0.80
   1   2   0   -1.60    1.20
   1   2   0   -1.40    0.70
   1   2   0    0.20    1.10
   1   2   0    1.50    1.50
   1   2   0    0.40    1.30
   1   2   0    0.00    1.00
   1   2   0    0.80    1.70
   1   2   0    0.70    1.00
  -2  -2   0  948.51   36.90
  -2  -2   0  951.90   36.70
  -2  -2   0 1010.90   35.30
  -2  -2   0  943.11   35.80
  -2  -2   0  936.21   37.30
  -2  -2   0  916.01   36.60
  -2  -2   0  971.00   36.40
   2   2   0  948.11   35.90
   2   2   0  984.10   36.80
   2   2   0  948.41   36.70
   2   2   0  929.81   37.10
   2   2   0  960.30   35.80
   2   2   0  990.30   34.90
   2   2   0  940.11   35.40
   2   2   0  977.10   36.40
   2   2   0  997.20   36.80
   2   2   0  954.00   35.50
  -3  -2   0  220.78   11.80
  -3  -2   0  221.08   11.80
  -3  -2   0  238.08   12.50
  -3  -2   0  216.58   12.90
  -3  -2   0  248.58   12.60
  -3  -2   0  240.78   11.30
   3   2   0  233.68   13.10
   3   2   0  222.78   10.40
   3   2   0  217.48   11.60
   3   2   0  226.08   12.20
   3   2   0  226.48   12.30
   3   2   0  223.58   10.20
   3   2   0  239.28   11.30
   3   2   0  224.18   11.30
   3   2   0  234.28   11.40
  -4  -2   0  162.68   10.80
  -4  -2   0  150.08    8.20
  -4  -2   0  144.29   10.00
  -4  -2   0  157.48    9.60
  -4  -2   0  165.38   10.10
  -4  -2   0  149.79   11.20
   4   2   0  166.08    8.20
   4   2   0  155.58    8.40
   4   2   0  159.28   11.40
   4   2   0  164.88    9.40
   4   2   0  162.08    9.50
   4   2   0  163.18   10.60
   4   2   0  151.58    9.80
   4   2   0  156.68    9.50
   4   2   0  145.49   10.10
  -5  -2   0   53.19    8.90
  -5  -2   0   51.39    6.70
  -5  -2   0   55.49    8.50
  -5  -2   0   50.19    6.40
  -5  -2   0   44.70    4.20
  -5  -2   0   44.40    7.10
  -5  -2   0   56.89    7.90
   5   2   0   41.40    5.80
   5   2   0   59.69    7.70
   5   2   0   52.79    7.60
   5   2   0   47.20    6.30
   5   2   0   61.49    6.40
   5   2   0   51.59    6.30
   5   2   0   53.39    4.30
   5   2   0   51.59    8.20
  -6  -2   0  405.46   22.60
  -6  -2   0  382.56   20.60
  -6  -2   0  406.46   17.30
  -6  -2   0  403.66   24.30
  -6  -2   0  410.26   21.00
  -6  -2   0  399.76   22.30
  -6  -2   0  385.66   23.40
   6   2   0  416.86   20.10
   6   2   0  395.96   21.20
   6   2   0  424.26   23.80
   6   2   0  371.46   16.90
   6   2   0  432.46   22.30
   6   2   0  363.66   20.20
   6   2   0  400.16   22.50
   6   2   0  416.26   20.00
  -7  -2   0  115.19   10.40
  -7  -2   0  133.39   13.80
  -7  -2   0  124.69   12.30
  -7  -2   0  144.29   11.80
   7   2   0  141.89   14.00
   7   2   0  136.69   10.20
   7   2   0  150.18   11.10
   7   2   0  109.29   11.50
   7   2   0  125.39    7.60
   7   2   0  131.49   10.50
  -8  -2   0   66.49   10.00
  -8  -2   0   70.59   11.40
  -8  -2   0   65.59   13.00
   8   2   0   62.59    9.10
   8   2   0   66.39   11.90
   8   2   0   66.39   10.80
   8   2   0   65.59    9.10
   8   2   0   57.29    8.50
   8   2   0   69.69    9.40
  -9  -2   0    3.70    5.40
  -9  -2   0   -4.00    3.40
  -9  -2   0   -5.70    6.00
   9   2   0    1.50    3.40
   9   2   0   -0.60    3.40
   9   2   0    2.90    4.00
   9   2   0    6.10    5.30
   9   2   0    5.90    4.60
   9   2   0   -2.70    3.50
 -10  -2   0  128.59   17.50
 -10  -2   0  142.29   14.90
 -10  -2   0  150.88   22.60
  10   2   0  117.09   11.80
  10   2   0  146.79   13.40
  10   2   0  141.39   15.10
  10   2   0  117.89   12.20
  10   2   0  158.68   13.60
 -11  -2   0    7.40    5.60
 -11  -2   0   -0.50    6.80
 -11  -2   0   -4.20    4.90
  11   2   0   -4.50    3.70
  11   2   0    7.70    4.80
  11   2   0   -4.30    3.70
  11   2   0    2.80    4.20
  11   2   0   14.20    5.70
  11   2   0   -0.60    4.30
 -12  -2   0    5.70    7.50
 -12  -2   0   17.50   11.80
 -12  -2   0   13.00    7.30
  12   2   0   -0.90    5.50
  12   2   0    2.60    5.40
  12   2   0    6.10    4.80
  12   2   0    4.50    5.60
  12   2   0   -2.40    3.90
  12   2   0    5.00    6.80
  11  -3   0   -8.00    5.20
  11  -3   0   -5.30    6.50
  11  -3   0   -6.40    4.70
 -11   3   0   -8.10    6.50
 -11   3   0   -0.90    7.40
 -11   3   0    2.30    9.30
  10  -3   0   13.70    7.30
  10  -3   0   10.50    6.40
  10  -3   0   21.70    8.80
  10  -3   0    8.80    5.50
 -10   3   0   17.90    9.60
 -10   3   0   14.80    9.30
   9  -3   0    2.40    4.60
   9  -3   0    4.00    4.60
   9  -3   0   10.10    3.90
   9  -3   0    3.00    5.50
  -9   3   0    7.80    7.10
  -9   3   0    1.50    3.10
  -9   3   0    6.50    7.90
   8  -3   0   46.40    9.10
   8  -3   0   36.50    7.70
   8  -3   0   46.00    9.90
   8  -3   0   45.40    7.10
   8  -3   0   47.50    9.40
  -8   3   0   49.80   10.40
  -8   3   0   34.60    5.90
  -8   3   0   37.60   10.00
   7  -3   0   17.20    4.40
   7  -3   0   19.80    6.60
   7  -3   0   15.80    5.60
   7  -3   0   25.40    6.60
  -7   3   0   21.50    4.60
  -7   3   0   21.70    7.00
  -7   3   0   20.90    7.90
  -7   3   0   17.50    2.20
   6  -3   0   72.09    5.80
   6  -3   0   60.99    9.80
   6  -3   0   76.99   10.10
   6  -3   0   77.29    7.30
   6  -3   0   63.79    8.40
   6  -3   0   86.19   10.30
  -6   3   0   61.79   11.60
  -6   3   0   80.19    7.10
  -6   3   0   81.49   11.40
   5  -3   0  199.78   13.30
   5  -3   0  202.78   10.50
   5  -3   0  183.38   14.30
   5  -3   0  212.68   13.50
   5  -3   0  217.48   12.00
   5  -3   0  218.58   14.10
   5  -3   0  204.48   14.60
  -5   3   0  210.18   11.80
  -5   3   0  197.68   14.80
  -5   3   0  212.28   15.50
  -5   3   0  211.88   10.10
  -5   3   0  226.78   15.10
  -5   3   0  214.48   11.30
   4  -3   0  548.45   26.30
   4  -3   0  567.84   26.20
   4  -3   0  595.44   27.30
   4  -3   0  562.04   27.20
   4  -3   0  561.04   23.60
   4  -3   0  571.84   25.50
   4  -3   0  582.54   26.20
  -4   3   0  553.94   22.10
  -4   3   0  556.24   23.10
  -4   3   0  527.95   26.10
  -4   3   0  575.14   27.10
  -4   3   0  570.74   23.90
  -4   3   0  606.14   27.60
  -4   3   0  567.34   27.60
   3  -3   0  102.59    6.40
   3  -3   0  102.69    8.30
   3  -3   0   96.69    7.90
   3  -3   0   86.49    7.50
   3  -3   0  103.89    4.80
   3  -3   0  110.99    7.50
   3  -3   0   98.69    8.20
  -3   3   0  114.79    8.90
  -3   3   0  104.39    6.10
  -3   3   0   99.69    5.40
  -3   3   0  111.29    8.20
  -3   3   0  107.69    8.70
  -3   3   0  108.59    6.80
  -3   3   0  110.59    8.20
   2  -3   0 1536.95   58.39
   2  -3   0 1564.44   55.29
   2  -3   0 1582.44   58.69
   2  -3   0 1480.25   58.39
   2  -3   0 1545.65   56.99
  -2   3   0 1521.75   55.09
  -2   3   0 1524.75   55.59
  -2   3   0 1584.04   56.89
  -2   3   0 1542.55   58.19
  -2   3   0 1636.64   57.79
  -2   3   0 1571.54   58.89
  -2   3   0 1488.55   57.99
  -2   3   0 1545.45   58.89
   1  -3   0    8.30    1.80
   1  -3   0    8.60    2.30
   1  -3   0    5.80    1.80
   1  -3   0    6.90    2.30
   1  -3   0    8.40    2.00
   1  -3   0    5.80    2.40
  -1   3   0   10.60    2.40
  -1   3   0    7.70    1.60
  -1   3   0    9.50    2.90
  -1   3   0    7.80    2.20
  -1   3   0    9.60    1.80
  -1   3   0    8.90    2.80
  -1   3   0    6.60    2.10
   0  -3   0 1088.09   40.00
   0  -3   0 1011.40   39.30
   0  -3   0 1072.69   39.50
   0  -3   0 1035.80   39.80
   0  -3   0 1076.39   40.00
   0  -3   0 1008.30   37.80
   0   3   0 1064.89   39.70
   0   3   0 1049.30   40.10
   0   3   0 1022.10   37.50
   0   3   0 1022.90   40.10
  -1  -3   0   76.99    5.60
  -1  -3   0   93.89    6.40
  -1  -3   0   95.99    5.90
  -1  -3   0   92.89    6.40
  -1  -3   0   92.39    6.20
  -1  -3   0   87.99    5.70
  -1  -3   0   84.69    6.10
  -1  -3   0   89.29    5.10
   1   3   0  102.99    5.90
   1   3   0   96.49    5.20
   1   3   0   97.79    6.60
   1   3   0   90.59    4.70
   1   3   0   87.59    5.70
   1   3   0   89.19    6.10
   1   3   0   87.59    6.50
   1   3   0   96.09    6.20
  -2  -3   0  656.33   27.90
  -2  -3   0  689.43   26.90
  -2  -3   0  684.33   26.50
  -2  -3   0  700.53   28.30
  -2  -3   0  658.73   25.60
  -2  -3   0  711.73   27.80
  -2  -3   0  657.83   28.10
  -2  -3   0  723.53   27.30
  -2  -3   0  679.93   28.30
   2   3   0  697.13   25.90
   2   3   0  714.13   28.40
   2   3   0  702.03   27.70
   2   3   0  674.23   26.60
   2   3   0  668.33   27.80
   2   3   0  693.83   26.40
   2   3   0  664.23   28.00
   2   3   0  675.13   28.00
  -3  -3   0  735.73   28.00
  -3  -3   0  734.43   30.30
  -3  -3   0  700.03   29.80
  -3  -3   0  685.43   29.20
  -3  -3   0  735.03   28.70
  -3  -3   0  644.54   30.30
  -3  -3   0  715.33   29.90
  -3  -3   0  713.03   26.80
   3   3   0  738.33   28.90
   3   3   0  702.13   29.70
   3   3   0  691.13   29.10
   3   3   0  699.83   28.40
   3   3   0  732.73   29.20
   3   3   0  699.43   27.90
   3   3   0  733.23   27.20
  -4  -3   0 1249.38   50.09
  -4  -3   0 1249.77   50.49
  -4  -3   0 1251.17   51.89
  -4  -3   0 1233.58   49.60
  -4  -3   0 1242.38   48.60
  -4  -3   0 1264.17   50.59
   4   3   0 1287.17   50.59
   4   3   0 1279.97   48.60
   4   3   0 1286.47   49.00
   4   3   0 1302.27   48.20
   4   3   0 1235.68   48.90
   4   3   0 1251.67   49.40
   4   3   0 1285.07   47.10
   4   3   0 1258.77   50.29
   4   3   0 1270.17   51.39
   4   3   0 1289.87   47.50
  -5  -3   0 1136.19   43.70
  -5  -3   0 1015.60   48.70
  -5  -3   0 1175.78   47.20
  -5  -3   0 1173.18   48.00
  -5  -3   0 1230.58   48.40
  -5  -3   0 1102.99   46.70
  -5  -3   0 1168.68   45.70
   5   3   0 1196.28   43.70
   5   3   0 1133.19   45.80
   5   3   0 1103.89   48.40
   5   3   0 1152.48   45.30
   5   3   0 1171.48   45.80
   5   3   0 1151.98   47.40
   5   3   0 1181.58   43.90
   5   3   0 1100.09   47.30
   5   3   0 1097.69   46.30
  -6  -3   0  132.49   12.90
  -6  -3   0  146.19   10.90
  -6  -3   0  154.78   12.50
  -6  -3   0  147.39    8.60
  -6  -3   0  119.69   11.20
  -6  -3   0  140.89   11.90
   6   3   0  120.59   10.10
   6   3   0  145.89    9.40
   6   3   0  135.59   12.70
   6   3   0  128.49   10.70
   6   3   0  138.39   10.40
   6   3   0  184.68   11.60
   6   3   0  137.39   11.50
   6   3   0  152.98   12.10
   6   3   0  137.79    8.50
  -7  -3   0    7.10    2.20
  -7  -3   0   13.30    4.60
  -7  -3   0   15.90    5.30
  -7  -3   0    2.20    4.30
  -7  -3   0    2.10    3.90
   7   3   0    5.30    3.30
   7   3   0    9.20    4.10
   7   3   0    6.40    3.70
   7   3   0   10.40    4.90
   7   3   0    6.10    4.30
   7   3   0    5.90    2.20
  -8  -3   0   74.19   11.80
  -8  -3   0   70.59   10.20
  -8  -3   0   71.59   13.70
   8   3   0   65.49   11.80
   8   3   0   86.19   10.80
   8   3   0   81.09   11.80
   8   3   0   76.19    6.10
   8   3   0   76.99   10.10
   8   3   0   63.29    8.80
  -9  -3   0   14.40    8.30
  -9  -3   0   15.80    6.60
  -9  -3   0    7.00    3.90
   9   3   0   18.00    6.60
   9   3   0    6.10    4.30
   9   3   0   10.20    5.00
   9   3   0   15.90    5.60
   9   3   0   15.10    6.60
   9   3   0   14.70    6.30
 -10  -3   0   81.79   12.00
 -10  -3   0   79.19   13.80
 -10  -3   0   91.19   17.50
  10   3   0   73.59   13.70
  10   3   0   96.69   13.10
  10   3   0   83.99   11.40
  10   3   0   87.79   13.90
  10   3   0   83.59   11.60
  10   3   0   69.99   10.30
 -11  -3   0    3.10    8.60
 -11  -3   0    4.50    6.30
 -11  -3   0    3.10    4.90
  11   3   0   -1.40    4.80
  11   3   0   -0.80    3.40
  11   3   0    5.50    5.20
  11   3   0   -0.40    4.80
  11   3   0   -3.30    4.10
  11   3   0   -0.80    3.90
 -12  -3   0   15.60    7.80
 -12  -3   0    4.40   10.00
 -12  -3   0   11.80    7.20
  12   3   0    4.80    5.90
  12   3   0   15.90    6.10
  12   3   0    2.00    5.40
  12   3   0   13.30    5.60
  12   3   0   16.10    7.10
  12   3   0   16.70    8.60
  10  -4   0   29.10    9.10
  10  -4   0   17.80    7.50
  10  -4   0   24.60    8.70
 -10   4   0    7.30    7.80
 -10   4   0   26.70    9.20
 -10   4   0   19.90    9.30
   9  -4   0    9.60    6.20
   9  -4   0   13.90    6.40
   9  -4   0   -1.70    3.90
  -9   4   0   -1.20    3.10
  -9   4   0    9.90    7.40
   8  -4   0   81.29    8.60
   8  -4   0   80.19   11.80
   8  -4   0   77.79   12.00
  -8   4   0   74.09   14.30
  -8   4   0   73.49    7.50
  -8   4   0   90.89   14.00
   7  -4   0   15.70    6.40
   7  -4   0   15.10    5.60
   7  -4   0   26.20    5.20
   7  -4   0   12.00    5.30
  -7   4   0   16.70    7.30
  -7   4   0   11.20    3.20
  -7   4   0   15.70    7.60
  -7   4   0   15.00    4.00
   6  -4   0  116.59   11.20
   6  -4   0   89.29    7.90
   6  -4   0   74.09   10.00
   6  -4   0   81.39   10.60
   6  -4   0   76.19   11.40
  -6   4   0   96.69   13.90
  -6   4   0   88.79   12.40
  -6   4   0  100.89    8.10
  -6   4   0   86.69    6.00
   5  -4   0  128.79   10.70
   5  -4   0  133.19    9.20
   5  -4   0  119.59   12.20
   5  -4   0  130.69   11.50
   5  -4   0  148.59   12.80
  -5   4   0  129.99    9.10
  -5   4   0  118.39   11.70
  -5   4   0  136.49   12.60
  -5   4   0  139.19   12.40
  -5   4   0  117.69    8.00
   4  -4   0  198.08   13.20
   4  -4   0  168.08   12.40
   4  -4   0  192.68   12.10
   4  -4   0  162.78   12.70
  -4   4   0  200.28   14.00
  -4   4   0  194.98    8.70
  -4   4   0  185.48    9.80
  -4   4   0  167.98   12.30
  -4   4   0  182.48   10.80
  -4   4   0  187.18   13.80
   3  -4   0  187.08   12.40
   3  -4   0  184.98   12.40
   3  -4   0  191.78   11.30
   3  -4   0  193.08   12.80
   3  -4   0  180.78   12.10
  -3   4   0  188.28   12.90
  -3   4   0  206.18   12.10
  -3   4   0  203.68   11.00
  -3   4   0  190.68   12.10
  -3   4   0  221.78   13.60
  -3   4   0  192.88    9.60
  -3   4   0  194.78    8.80
   2  -4   0  452.25   22.60
   2  -4   0  492.45   22.60
   2  -4   0  507.55   23.00
   2  -4   0  482.35   19.10
   2  -4   0  488.75   22.60
   2  -4   0  492.65   21.00
  -2   4   0  478.85   22.20
  -2   4   0  528.15   21.60
  -2   4   0  479.55   22.90
  -2   4   0  503.95   23.30
  -2   4   0  496.05   19.10
  -2   4   0  479.25   22.30
  -2   4   0  498.05   19.70
  -2   4   0  501.35   21.40
   1  -4   0  156.88   10.00
   1  -4   0  169.08    8.70
   1  -4   0  159.68   10.00
   1  -4   0  173.48   10.40
   1  -4   0  176.88   10.70
   1  -4   0  171.08    8.40
  -1   4   0  174.28   10.00
  -1   4   0  171.58   10.10
  -1   4   0  181.08    8.40
  -1   4   0  171.38   11.40
  -1   4   0  184.08   10.60
  -1   4   0  164.18    8.20
  -1   4   0  163.18   10.60
  -1   4   0  160.58    9.70
   0  -4   0  497.45   22.30
   0  -4   0  503.25   22.00
   0  -4   0  496.15   20.00
   0  -4   0  542.65   23.60
   0  -4   0  520.95   22.60
   0  -4   0  524.25   22.70
   0   4   0  522.65   23.00
   0   4   0  495.45   21.80
   0   4   0  499.35   19.60
   0   4   0  510.35   22.90
   0   4   0  530.75   22.40
   0   4   0  499.55   21.70
  -1  -4   0  296.17   14.90
  -1  -4   0  319.17   14.70
  -1  -4   0  307.57   15.10
  -1  -4   0  304.87   15.20
  -1  -4   0  285.97   14.30
  -1  -4   0  292.07   16.40
   1   4   0  304.27   12.50
   1   4   0  309.27   14.90
   1   4   0  296.97   15.40
   1   4   0  297.87   14.50
   1   4   0  302.27   14.60
   1   4   0  307.77   14.30
   1   4   0  310.37   15.20
   1   4   0  321.47   13.40
   1   4   0  298.07   14.00
  -2  -4   0    7.10    2.70
  -2  -4   0    9.10    2.70
  -2  -4   0    4.70    2.30
  -2  -4   0    8.20    3.10
  -2  -4   0    7.50    2.50
  -2  -4   0    8.10    2.90
   2   4   0   11.10    2.50
   2   4   0    8.30    2.00
   2   4   0    7.90    2.30
   2   4   0    5.50    2.70
   2   4   0   12.70    3.00
   2   4   0    7.80    2.80
   2   4   0    9.20    2.40
   2   4   0   12.40    3.20
   2   4   0    5.00    2.90
  -3  -4   0   17.00    4.10
  -3  -4   0   18.70    4.00
  -3  -4   0   24.90    4.80
  -3  -4   0   30.20    5.30
  -3  -4   0   21.10    3.70
  -3  -4   0   21.70    3.50
  -3  -4   0   23.20    4.70
   3   4   0   27.40    3.60
   3   4   0   24.40    3.80
   3   4   0   30.30    4.80
   3   4   0   25.80    4.00
   3   4   0   19.50    3.90
   3   4   0   19.70    4.20
   3   4   0   27.50    4.70
   3   4   0   23.10    4.60
   3   4   0   16.30    4.30
  -4  -4   0   98.89    7.00
  -4  -4   0   95.29    9.20
  -4  -4   0   97.19    8.30
  -4  -4   0  100.29    8.70
  -4  -4   0   83.89    7.20
  -4  -4   0   87.89    8.20
  -4  -4   0  100.09    8.80
   4   4   0   92.89    7.40
   4   4   0   92.69    7.80
   4   4   0  100.79    7.70
   4   4   0  106.09    9.20
   4   4   0  100.79    7.20
   4   4   0   92.49    8.90
   4   4   0  114.69    6.70
   4   4   0  102.39    8.30
   4   4   0  102.99    7.20
  -5  -4   0  113.89    9.10
  -5  -4   0  128.99   10.90
  -5  -4   0  135.59   10.70
  -5  -4   0  142.49   11.40
  -5  -4   0  141.69   10.90
  -5  -4   0  135.99   12.00
   5   4   0  126.49    9.50
   5   4   0  128.99    8.60
   5   4   0  128.99    8.90
   5   4   0  139.59   11.90
   5   4   0  117.09    7.90
   5   4   0  148.69   11.50
   5   4   0  122.79    9.30
   5   4   0  131.49    9.60
  -6  -4   0   30.20    7.00
  -6  -4   0   22.90    3.90
  -6  -4   0   19.10    5.80
  -6  -4   0   29.90    6.50
  -6  -4   0   20.20    5.20
  -6  -4   0   35.50    6.00
  -6  -4   0   35.70    7.00
   6   4   0   19.60    5.60
   6   4   0   38.60    5.30
   6   4   0   24.70    6.30
   6   4   0   20.00    4.60
   6   4   0   27.50    4.90
   6   4   0   34.50    5.60
   6   4   0   24.20    5.70
   6   4   0   24.10    5.80
   6   4   0   24.60    5.10
   6   4   0   29.40    6.80
  -7  -4   0   29.90    6.60
  -7  -4   0   34.60    6.90
  -7  -4   0   22.20    7.20
  -7  -4   0   21.10    3.90
   7   4   0   28.50    5.40
   7   4   0   23.70    6.30
   7   4   0   22.10    6.50
   7   4   0   25.90    6.00
   7   4   0   19.40    6.70
   7   4   0   21.00    4.40
  -8  -4   0  186.98   16.10
  -8  -4   0  165.88   16.60
  -8  -4   0  135.09    8.80
  -8  -4   0  161.58   13.50
   8   4   0  165.38   13.00
   8   4   0  161.88   14.70
   8   4   0  177.48   16.10
   8   4   0  152.18   10.00
   8   4   0  162.58   11.80
   8   4   0  151.18   12.90
  -9  -4   0   75.89   15.70
  -9  -4   0   90.19   12.00
  -9  -4   0   80.99   13.30
   9   4   0   77.39   10.50
   9   4   0   91.49   12.10
   9   4   0   88.59   11.30
   9   4   0   72.19   10.40
   9   4   0   85.79   13.10
   9   4   0   94.19   14.30
   9   4   0   78.19    6.80
 -10  -4   0  145.59   16.10
 -10  -4   0  124.89   21.10
 -10  -4   0  126.19   13.80
  10   4   0  116.79   12.10
  10   4   0  132.59   13.10
  10   4   0  134.49   13.30
  10   4   0  160.88   14.40
  10   4   0  138.79   15.40
  10   4   0  142.19   17.10
 -11  -4   0   -8.90    4.30
 -11  -4   0    3.80    7.40
 -11  -4   0    1.40    5.20
  11   4   0   -0.40    5.50
  11   4   0    5.90    5.10
  11   4   0    2.80    5.70
  11   4   0    2.10    5.00
  11   4   0   -0.20    3.80
  11   4   0   -5.30    3.60
 -12  -4   0    8.40    6.50
 -12  -4   0   -2.10    8.40
 -12  -4   0    4.80    7.30
  12   4   0    2.70    5.10
  12   4   0   -8.10    3.90
  12   4   0    8.60    6.80
  12   4   0    5.10    7.00
  12   4   0   -0.30    5.50
  12   4   0   -0.20    5.10
  10  -5   0    7.20    5.30
  10  -5   0  -10.00    5.50
 -10   5   0  -15.20    5.90
 -10   5   0   10.20    7.80
 -10   5   0  -13.50    6.90
   9  -5   0    4.00    6.40
   9  -5   0   -0.30    5.40
   9  -5   0    1.50    4.40
  -9   5   0   -2.30    5.90
  -9   5   0    4.10    7.80
  -9   5   0   -5.30    5.80
   8  -5   0   79.19   13.10
   8  -5   0   66.99   13.60
  -8   5   0   70.59   13.30
  -8   5   0   88.89   15.70
  -8   5   0   55.79    6.30
  -8   5   0   81.19   16.10
   7  -5   0   19.30    6.20
   7  -5   0   11.50    6.80
   7  -5   0   18.90    6.40
  -7   5   0    7.70    2.60
  -7   5   0    8.30    3.30
  -7   5   0   15.70    7.60
  -7   5   0   13.40    6.30
   6  -5   0   24.50    7.30
   6  -5   0   30.60    7.20
   6  -5   0   34.80    7.30
  -6   5   0   24.20    3.90
  -6   5   0   40.50   10.30
  -6   5   0   31.60    5.10
  -6   5   0   28.00    8.20
   5  -5   0  160.68   14.10
   5  -5   0  147.39   12.80
   5  -5   0  136.59   11.40
  -5   5   0  142.19   10.00
  -5   5   0  118.99   11.80
  -5   5   0  135.29    8.60
  -5   5   0  142.49   13.20
  -5   5   0  122.89   12.70
   4  -5   0  451.25   24.00
   4  -5   0  452.95   21.40
   4  -5   0  391.66   22.30
  -4   5   0  413.06   21.90
  -4   5   0  435.26   23.90
  -4   5   0  392.06   17.80
  -4   5   0  395.86   19.60
  -4   5   0  389.66   16.10
  -4   5   0  403.46   23.10
   3  -5   0   71.49    6.80
   3  -5   0   67.99    4.10
   3  -5   0   66.59   10.20
   3  -5   0   72.19    7.90
  -3   5   0   68.29    6.70
  -3   5   0   59.89    6.60
  -3   5   0   76.09    9.80
  -3   5   0   66.99    9.10
  -3   5   0   66.89    5.10
  -3   5   0   73.39    4.40
   2  -5   0  425.06   17.70
   2  -5   0  435.86   22.10
   2  -5   0  426.26   21.60
   2  -5   0  393.76   21.20
   2  -5   0  448.86   21.60
   2  -5   0  464.45   19.90
  -2   5   0  427.46   17.60
  -2   5   0  450.15   20.50
  -2   5   0  422.96   21.20
  -2   5   0  452.95   19.80
  -2   5   0  440.26   21.20
  -2   5   0  441.36   23.90
  -2   5   0  435.56   18.10
  -2   5   0  422.26   22.20
  -2   5   0  437.76   22.00
   1  -5   0   28.20    4.00
   1  -5   0   30.40    5.60
   1  -5   0   31.90    4.10
   1  -5   0   27.60    5.00
   1  -5   0   27.00    5.10
   1  -5   0   26.20    5.00
   1  -5   0   30.60    4.50
  -1   5   0   26.10    4.40
  -1   5   0   28.80    4.80
  -1   5   0   21.50    5.40
  -1   5   0   29.70    3.60
  -1   5   0   24.80    3.30
  -1   5   0   26.00    5.20
  -1   5   0   35.00    5.30
   0  -5   0  409.76   19.80
   0  -5   0  434.96   20.70
   0  -5   0  388.36   19.90
   0  -5   0  404.46   17.40
   0  -5   0  431.86   19.70
   0  -5   0  427.96   20.60
   0   5   0  421.16   20.90
   0   5   0  446.36   21.20
   0   5   0  424.26   19.60
   0   5   0  429.26   20.30
   0   5   0  416.96   16.90
   0   5   0  395.56   19.30
   0   5   0  441.16   18.70
  -1  -5   0  222.38   13.20
  -1  -5   0  226.18   12.60
  -1  -5   0  223.98   10.50
  -1  -5   0  225.48   13.20
  -1  -5   0  219.98   12.90
  -1  -5   0  224.58   12.60
  -1  -5   0  220.98   13.30
   1   5   0  253.47   14.20
   1   5   0  214.78   12.40
   1   5   0  233.18   13.40
   1   5   0  229.28   11.90
   1   5   0  234.38   12.40
   1   5   0  226.38   12.80
   1   5   0  216.08   12.70
   1   5   0  231.68   10.10
  -2  -5   0   92.59    8.00
  -2  -5   0   97.19    7.80
  -2  -5   0   87.29    7.90
  -2  -5   0   89.39    7.20
  -2  -5   0  100.39    8.30
  -2  -5   0   92.29    8.40
  -2  -5   0   91.19    7.00
   2   5   0  103.69    8.70
   2   5   0   88.89    6.10
   2   5   0   80.29    6.60
   2   5   0   83.59    7.00
   2   5   0   99.09    5.90
   2   5   0   98.79    7.80
   2   5   0   94.79    7.60
   2   5   0   95.49    7.10
   2   5   0   98.09    8.50
  -3  -5   0  992.10   39.20
  -3  -5   0 1010.50   41.90
  -3  -5   0  967.40   40.00
  -3  -5   0  997.80   40.00
  -3  -5   0  998.20   42.10
  -3  -5   0 1004.10   41.10
  -3  -5   0  931.61   41.30
  -3  -5   0  996.80   42.00
   3   5   0 1035.40   41.40
   3   5   0  989.30   41.80
   3   5   0 1026.30   41.20
   3   5   0  977.00   39.40
   3   5   0  991.30   38.90
   3   5   0 1029.50   40.20
   3   5   0 1007.30   42.00
   3   5   0  992.60   41.30
   3   5   0 1029.60   38.30
  -4  -5   0  412.16   20.60
  -4  -5   0  400.66   19.50
  -4  -5   0  414.66   18.70
  -4  -5   0  413.16   21.40
  -4  -5   0  366.06   21.30
  -4  -5   0  394.86   21.40
  -4  -5   0  367.86   20.70
   4   5   0  394.56   20.60
   4   5   0  388.76   18.60
   4   5   0  385.26   20.20
   4   5   0  388.96   21.10
   4   5   0  424.46   17.80
   4   5   0  396.86   21.10
   4   5   0  403.96   19.10
   4   5   0  399.16   19.30
   4   5   0  386.56   20.90
  -5  -5   0    4.70    2.40
  -5  -5   0    7.30    3.70
  -5  -5   0    5.30    3.70
  -5  -5   0    4.20    2.80
  -5  -5   0    8.90    6.50
  -5  -5   0    4.60    3.60
  -5  -5   0    6.30    3.60
   5   5   0    3.70    2.70
   5   5   0    1.30    2.70
   5   5   0    8.80    2.70
   5   5   0    4.40    2.40
   5   5   0    5.40    2.70
   5   5   0    1.80    3.00
   5   5   0    8.20    3.60
   5   5   0    5.40    2.90
   5   5   0   -0.50    3.20
  -6  -5   0  163.38   12.10
  -6  -5   0  146.89   13.10
  -6  -5   0  164.08   11.20
  -6  -5   0  195.28   14.90
   6   5   0  165.88   11.20
   6   5   0  184.88   14.10
   6   5   0  158.58   13.50
   6   5   0  152.78   10.10
   6   5   0  174.28   11.20
   6   5   0  186.48   15.10
   6   5   0  185.28   12.60
  -7  -5   0   75.09   11.60
  -7  -5   0   97.59    9.60
  -7  -5   0   74.29    7.20
  -7  -5   0   94.19   12.60
   7   5   0   85.99   12.20
   7   5   0   94.09   10.10
   7   5   0   80.49    7.60
   7   5   0   87.99    7.60
   7   5   0   84.99   11.50
   7   5   0   70.39    9.20
   7   5   0   75.09    7.60
  -8  -5   0  285.87   18.10
  -8  -5   0  262.07   20.10
  -8  -5   0  265.67   21.40
  -8  -5   0  255.47   19.60
  -8  -5   0  251.17   14.20
   8   5   0  249.88   14.80
   8   5   0  288.77   20.10
   8   5   0  256.07   17.30
   8   5   0  294.67   18.50
   8   5   0  278.37   21.30
   8   5   0  245.58   15.30
  -9  -5   0   95.49   17.00
  -9  -5   0   77.59    6.10
  -9  -5   0   94.39   14.70
  -9  -5   0  103.09   13.20
   9   5   0   92.59   12.40
   9   5   0   81.69   13.90
   9   5   0   86.29   13.40
   9   5   0  101.59   12.30
   9   5   0   82.69    7.70
   9   5   0   72.29    9.90
 -10  -5   0   48.90    9.70
 -10  -5   0   30.00    9.30
 -10  -5   0   37.00   13.50
  10   5   0   36.20    7.90
  10   5   0   56.59   10.50
  10   5   0   47.10    8.90
  10   5   0   48.60   12.10
  10   5   0   58.89   11.50
  10   5   0   51.29    9.20
  10   5   0   45.70    6.40
 -11  -5   0    3.80    5.70
 -11  -5   0    6.50    6.50
 -11  -5   0    4.70    9.10
  11   5   0   10.90    7.40
  11   5   0    5.00    5.80
  11   5   0   13.90    7.70
  11   5   0   -3.90    4.60
  11   5   0    9.00    5.60
  11   5   0    6.20    5.10
 -12  -5   0    0.30    6.60
 -12  -5   0   -9.40    4.50
 -12  -5   0    4.40    6.90
  12   5   0   -1.80    4.40
  12   5   0    4.10    6.50
  12   5   0    8.10    6.90
  12   5   0    6.70    6.10
  12   5   0   -4.10    4.10
  12   5   0    7.20    5.40
   9  -6   0   17.40    7.90
   9  -6   0   18.80    7.40
   9  -6   0   13.20    7.40
  -9   6   0   14.70    8.50
  -9   6   0   22.00    9.40
  -9   6   0    8.90    7.40
   8  -6   0   15.20    6.60
   8  -6   0   13.80    6.50
   8  -6   0    6.30    4.80
  -8   6   0    8.60    8.40
  -8   6   0    1.30    6.90
   7  -6   0   -2.20    4.00
   7  -6   0    6.90    5.30
   7  -6   0    9.70    5.80
  -7   6   0   -5.50    4.60
  -7   6   0    2.60    5.50
  -7   6   0   -0.30    2.30
  -7   6   0   11.50    7.10
  -7   6   0    2.90    2.10
   6  -6   0    3.20    3.70
   6  -6   0    7.40    5.30
   6  -6   0   -0.90    4.20
  -6   6   0    7.70    7.00
  -6   6   0   -0.40    5.00
  -6   6   0   -6.00    2.70
  -6   6   0   -0.20    5.40
  -6   6   0    8.00    3.40
   5  -6   0    0.80    4.60
   5  -6   0    6.90    4.50
   5  -6   0    5.70    5.00
  -5   6   0    0.00    2.00
  -5   6   0    3.50    3.00
  -5   6   0    8.20    5.70
  -5   6   0    2.10    5.20
  -5   6   0   11.60    6.70
   4  -6   0  168.78   14.80
   4  -6   0  185.38   14.60
  -4   6   0  186.98   14.90
  -4   6   0  174.98    9.70
  -4   6   0  191.18   12.00
  -4   6   0  170.08    7.60
  -4   6   0  171.88   16.70
  -4   6   0  169.98   12.80
   3  -6   0   21.60    5.60
   3  -6   0   17.80    2.70
   3  -6   0   16.20    4.00
   3  -6   0   15.20    5.50
   3  -6   0   24.60    5.70
  -3   6   0   17.30    2.50
  -3   6   0   17.20    4.00
  -3   6   0   10.60    3.30
  -3   6   0   16.40    2.90
  -3   6   0   16.70    5.50
  -3   6   0   12.20    4.60
  -3   6   0   10.90    5.30
   2  -6   0  429.66   18.20
   2  -6   0  418.46   19.90
   2  -6   0  400.36   19.50
  -2   6   0  401.26   19.50
  -2   6   0  435.26   19.70
  -2   6   0  460.95   24.00
  -2   6   0  419.96   18.20
  -2   6   0  434.06   24.90
  -2   6   0  455.25   21.40
   1  -6   0    6.70    2.60
   1  -6   0    9.30    3.90
   1  -6   0    5.30    2.30
   1  -6   0   10.60    3.00
   1  -6   0    1.00    2.80
   1  -6   0    3.50    2.70
   1  -6   0   10.60    4.20
  -1   6   0    4.80    2.50
  -1   6   0    8.00    3.30
  -1   6   0    9.70    4.40
  -1   6   0    5.10    3.00
  -1   6   0    3.70    3.30
  -1   6   0    2.50    1.70
   0  -6   0  985.20   42.80
   0  -6   0  926.31   41.10
   0  -6   0 1036.00   38.90
   0  -6   0 1089.09   43.50
   0  -6   0  986.00   41.90
   0  -6   0  942.01   42.10
   0   6   0 1044.40   43.60
   0   6   0 1038.90   40.00
   0   6   0 1031.10   42.30
   0   6   0 1105.19   44.20
  -1  -6   0  159.38   11.40
  -1  -6   0  163.58   11.20
  -1  -6   0  161.98   11.80
  -1  -6   0  160.38   11.00
  -1  -6   0  169.98   11.80
  -1  -6   0  153.38    8.40
   1   6   0  158.38    7.90
   1   6   0  157.98    9.80
   1   6   0  164.48   11.40
   1   6   0  145.99   10.40
   1   6   0  167.68   12.30
   1   6   0  164.58   11.70
   1   6   0  155.28   10.20
  -2  -6   0  509.45   25.90
  -2  -6   0  530.05   26.20
  -2  -6   0  547.45   25.10
  -2  -6   0  552.34   26.00
  -2  -6   0  560.34   26.40
  -2  -6   0  558.84   24.80
   2   6   0  542.15   26.80
   2   6   0  537.25   25.70
   2   6   0  572.94   23.20
   2   6   0  575.04   25.00
   2   6   0  587.74   26.90
   2   6   0  516.85   25.00
   2   6   0  554.64   22.00
   2   6   0  516.55   24.40
   2   6   0  533.25   24.40
  -3  -6   0  589.24   29.00
  -3  -6   0  608.94   29.10
  -3  -6   0  585.44   28.80
  -3  -6   0  629.34   27.50
  -3  -6   0  609.14   26.60
  -3  -6   0  655.13   28.90
  -3  -6   0  611.44   27.60
  -3  -6   0  569.34   27.90
   3   6   0  660.43   25.60
   3   6   0  590.24   29.10
   3   6   0  576.54   29.70
   3   6   0  616.84   29.20
   3   6   0  585.04   26.20
   3   6   0  630.74   25.30
   3   6   0  575.94   26.50
   3   6   0  634.14   28.30
  -4  -6   0  519.45   27.20
  -4  -6   0  489.75   26.80
  -4  -6   0  571.94   27.70
  -4  -6   0  548.45   24.30
  -4  -6   0  546.35   25.40
  -4  -6   0  526.75   27.40
  -4  -6   0  587.54   27.10
   4   6   0  517.15   26.30
   4   6   0  547.95   27.40
   4   6   0  564.44   23.40
   4   6   0  567.94   25.30
   4   6   0  551.94   27.40
   4   6   0  520.45   26.20
   4   6   0  563.44   25.50
   4   6   0  551.24   27.00
   4   6   0  513.65   24.30
  -5  -6   0   63.79    9.90
  -5  -6   0   78.49    8.10
  -5  -6   0   68.19   10.40
  -5  -6   0   72.39    9.40
  -5  -6   0   79.09   12.00
  -5  -6   0   72.79    6.80
   5   6   0   74.59    7.80
   5   6   0   89.39   10.00
   5   6   0   86.09    8.50
   5   6   0   74.39   10.90
   5   6   0   78.89    6.50
   5   6   0   73.39    9.70
   5   6   0   66.59    6.70
  -6  -6   0  224.18   14.60
  -6  -6   0  235.58   17.30
  -6  -6   0  225.08   13.60
  -6  -6   0  248.48   16.90
   6   6   0  205.58   12.40
   6   6   0  247.38   17.30
   6   6   0  238.18   14.80
   6   6   0  191.78   13.00
   6   6   0  204.68   19.10
   6   6   0  214.78   13.80
   6   6   0  244.38   15.90
  -7  -6   0  155.78   13.50
  -7  -6   0  186.38   15.50
  -7  -6   0  205.38   16.70
  -7  -6   0  175.88   13.50
   7   6   0  188.48   12.60
   7   6   0  157.78   11.90
   7   6   0  173.18   13.70
   7   6   0  178.88   11.50
   7   6   0  188.28   15.80
   7   6   0  179.38   13.60
   7   6   0  189.28   16.70
  -8  -6   0   61.19    8.50
  -8  -6   0   61.99    9.60
  -8  -6   0   49.40    7.10
  -8  -6   0   55.59   11.20
  -8  -6   0   46.10    9.70
   8   6   0   54.89    9.60
   8   6   0   55.99    8.90
   8   6   0   65.29    9.50
   8   6   0   79.69    9.50
   8   6   0   64.09   11.30
   8   6   0   62.19   11.50
  -9  -6   0   56.69   11.50
  -9  -6   0   54.89   11.50
  -9  -6   0   61.09    6.40
  -9  -6   0   53.09    9.90
  -9  -6   0   51.49   13.20
   9   6   0   56.69   11.70
   9   6   0   63.79    8.20
   9   6   0   66.99   12.10
   9   6   0   62.59   10.30
   9   6   0   78.29   11.50
   9   6   0   69.49    9.40
 -10  -6   0   19.70    6.50
 -10  -6   0   17.10    7.30
  10   6   0   21.20    6.20
  10   6   0   26.60    6.40
  10   6   0   15.90    6.30
  10   6   0   12.00    6.10
  10   6   0   19.00    7.40
  10   6   0   26.10   10.80
 -11  -6   0    2.70    5.20
 -11  -6   0   -8.10    6.60
 -11  -6   0   -8.70    4.70
  11   6   0   -2.60    2.60
  11   6   0    1.80    5.00
  11   6   0   12.90    5.90
  11   6   0    0.10    5.00
  11   6   0   -3.10    4.60
  11   6   0    3.80    5.50
  11   6   0    1.90    6.00
 -12  -6   0   -0.40    9.90
 -12  -6   0    7.70    6.60
 -12  -6   0    1.50    6.90
  12   6   0   10.40    6.80
  12   6   0   -1.70    5.30
  12   6   0   -3.90    6.80
  12   6   0    1.80    4.40
  12   6   0   -6.70    5.40
  12   6   0   -1.80    6.40
   8  -7   0    5.30    5.50
   8  -7   0    6.60    7.20
   8  -7   0    6.00    6.30
  -8   7   0   22.90    9.80
  -8   7   0   -1.00    6.70
  -8   7   0   -9.90    6.00
   7  -7   0  101.09   16.00
   7  -7   0  101.29   15.20
   7  -7   0  150.38   24.30
  -7   7   0   93.19   17.80
  -7   7   0  111.59   17.40
  -7   7   0  129.59   18.90
   6  -7   0   46.90   12.00
   6  -7   0   58.79   10.00
   6  -7   0   54.89   10.40
  -6   7   0   36.00   11.50
  -6   7   0   55.19   11.60
  -6   7   0   69.99   13.80
  -6   7   0   41.80    5.70
   5  -7   0   23.30    7.10
   5  -7   0   11.80    6.30
   5  -7   0   14.20    5.60
  -5   7   0    8.00    3.30
  -5   7   0   11.40    3.70
  -5   7   0   15.30    8.50
  -5   7   0   17.70    7.60
  -5   7   0    9.90    5.60
   4  -7   0   54.59    8.50
   4  -7   0   59.19    9.90
   4  -7   0   50.39    9.70
  -4   7   0   49.90   10.10
  -4   7   0   49.50   11.50
  -4   7   0   47.30    6.70
  -4   7   0   46.80    5.00
  -4   7   0   60.79   11.40
   3  -7   0   29.30    5.50
   3  -7   0   26.70    3.30
   3  -7   0   23.30    6.80
   3  -7   0   37.60    8.00
  -3   7   0   33.20    8.90
  -3   7   0   18.80    3.40
  -3   7   0   16.90    4.40
  -3   7   0   27.40    2.90
  -3   7   0   15.60    4.20
  -3   7   0   30.90    9.30
   2  -7   0   28.90    6.80
   2  -7   0   24.80    4.90
   2  -7   0   24.50    4.80
   2  -7   0   31.80    7.30
   2  -7   0   23.00    6.30
   2  -7   0   25.40    4.20
  -2   7   0   27.70    5.70
  -2   7   0   29.50    7.70
  -2   7   0   22.90    3.30
  -2   7   0   29.10    4.50
  -2   7   0   36.10    7.80
  -2   7   0   29.20    4.00
   1  -7   0   -3.60    2.30
   1  -7   0    2.80    2.30
   1  -7   0    1.90    3.50
   1  -7   0    1.60    3.00
   1  -7   0   -0.80    3.00
   1  -7   0   -1.40    2.20
   1  -7   0   -2.70    2.00
  -1   7   0   -2.30    1.50
  -1   7   0    1.60    3.60
  -1   7   0   -0.60    1.30
  -1   7   0   -1.50    3.40
  -1   7   0    3.10    3.20
   0  -7   0   30.90    6.20
   0  -7   0   29.80    6.50
   0  -7   0   34.70    6.60
   0  -7   0   23.00    5.00
   0  -7   0   39.80    7.40
   0  -7   0   32.90    4.50
   0   7   0   35.70    5.00
   0   7   0   27.70    6.50
   0   7   0   30.40    3.60
   0   7   0   42.00    8.00
   0   7   0   28.30    6.20
  -1  -7   0  274.27   17.40
  -1  -7   0  300.67   18.10
  -1  -7   0  323.37   17.80
  -1  -7   0  311.47   18.50
  -1  -7   0  253.17   16.60
   1   7   0  299.47   17.70
   1   7   0  339.97   19.70
   1   7   0  311.17   18.10
   1   7   0  271.67   16.30
   1   7   0  317.67   13.50
   1   7   0  291.97   16.70
   1   7   0  308.47   15.60
  -2  -7   0  409.26   21.20
  -2  -7   0  351.96   19.50
  -2  -7   0  377.06   19.40
  -2  -7   0  318.57   19.90
  -2  -7   0  362.76   20.90
   2   7   0  419.06   21.80
   2   7   0  342.37   19.70
   2   7   0  368.76   19.10
   2   7   0  385.46   16.30
   2   7   0  342.87   19.40
   2   7   0  368.46   18.70
   2   7   0  368.46   19.50
   2   7   0  387.46   21.80
  -3  -7   0  108.09    9.50
  -3  -7   0   88.09    8.70
  -3  -7   0  108.49   10.30
  -3  -7   0   95.79    9.90
  -3  -7   0   98.59    9.80
  -3  -7   0   93.79    8.30
  -3  -7   0  103.29   10.00
   3   7   0  100.59    9.50
   3   7   0  110.69    8.90
   3   7   0  104.19    7.50
   3   7   0   96.89    9.10
   3   7   0   89.49    8.10
   3   7   0  110.09   10.70
   3   7   0  108.79   10.80
   3   7   0   90.99    8.90
   3   7   0  102.49    6.90
  -4  -7   0  934.21   39.90
  -4  -7   0  887.71   38.20
  -4  -7   0  833.32   40.70
  -4  -7   0  969.80   42.50
  -4  -7   0  948.21   40.00
  -4  -7   0  818.52   41.10
  -4  -7   0  927.81   41.00
   4   7   0  966.10   41.20
   4   7   0  948.61   39.30
   4   7   0  915.71   39.60
   4   7   0  907.41   41.90
   4   7   0  989.90   42.70
   4   7   0  893.81   38.60
   4   7   0  958.80   37.00
   4   7   0  911.21   37.10
  -5  -7   0    9.30    3.80
  -5  -7   0   16.40    5.60
  -5  -7   0    8.30    4.60
  -5  -7   0   10.50    5.00
  -5  -7   0   13.40    3.80
  -5  -7   0    6.90    4.10
   5   7   0    8.90    3.50
   5   7   0    1.50    3.50
   5   7   0    4.50    3.10
   5   7   0    6.40    4.20
   5   7   0    8.00    4.60
   5   7   0   11.40    5.60
   5   7   0    5.80    4.30
  -6  -7   0  661.73   33.60
  -6  -7   0  585.54   28.20
  -6  -7   0  665.03   32.60
  -6  -7   0  665.33   30.60
   6   7   0  632.24   33.50
   6   7   0  592.34   30.70
   6   7   0  646.74   31.50
   6   7   0  617.64   27.40
   6   7   0  587.14   29.30
   6   7   0  617.94   30.10
  -7  -7   0    2.60    4.10
  -7  -7   0    1.10    4.20
  -7  -7   0    1.00    2.90
   7   7   0   -1.50    3.60
   7   7   0   -3.80    3.50
   7   7   0    0.00    3.90
   7   7   0    2.40    3.50
   7   7   0    0.20    2.60
   7   7   0   -0.80    3.60
  -8  -7   0   15.90    5.80
  -8  -7   0    2.80    4.00
  -8  -7   0    5.80    5.20
  -8  -7   0   12.90    6.40
   8   7   0    4.90    5.20
   8   7   0   10.10    4.20
   8   7   0   26.90    8.00
   8   7   0    8.90    5.90
   8   7   0    9.30    4.50
   8   7   0   11.50    5.50
  -9  -7   0   26.00    8.40
  -9  -7   0   15.30    4.40
  -9  -7   0   15.30    7.30
  -9  -7   0   11.60    5.60
   9   7   0   23.70    7.30
   9   7   0   15.10    5.00
   9   7   0   18.50    7.80
   9   7   0   23.30    7.60
   9   7   0   19.20    5.50
   9   7   0   11.40    5.50
 -10  -7   0    7.00    5.10
 -10  -7   0   16.60    9.80
 -10  -7   0    3.00    2.30
 -10  -7   0    4.30    5.70
  10   7   0    6.30    3.80
  10   7   0    9.90    6.90
  10   7   0   -3.30    4.10
  10   7   0   11.10    4.80
  10   7   0    1.60    5.30
 -11  -7   0   21.20    7.20
 -11  -7   0   16.20   11.10
 -11  -7   0   36.80   10.70
  11   7   0   29.70    8.90
  11   7   0   31.90    6.80
  11   7   0   20.60    7.60
  11   7   0   35.60    9.40
  11   7   0   18.40    4.90
  11   7   0   29.40    8.40
  11   7   0   28.50    9.70
 -12  -7   0   15.30    8.60
 -12  -7   0    4.30    5.70
 -12  -7   0    0.40    9.00
  12   7   0   -2.20    4.80
  12   7   0    4.00    5.10
  12   7   0   -4.70    5.20
  12   7   0    8.80    7.10
  12   7   0    0.40    4.90
  12   7   0    8.00    8.20
  12   7   0    3.80    6.70
   8  -8   0   16.50    7.30
   8  -8   0   13.30    7.50
  -8   8   0   -3.70    8.90
  -8   8   0   -4.40    9.30
   7  -8   0   -5.90    4.10
   7  -8   0    9.80    6.10
  -7   8   0    2.00    8.50
  -7   8   0   15.60    7.80
  -7   8   0    9.70    2.40
   6  -8   0   93.89   15.50
   6  -8   0   70.29   10.70
   6  -8   0   87.09   13.80
  -6   8   0   53.69    6.20
  -6   8   0   57.49    7.50
  -6   8   0   76.79   14.80
  -6   8   0   60.09   13.80
   5  -8   0    1.50    3.80
   5  -8   0    3.10    5.40
  -5   8   0   -4.80    1.80
  -5   8   0    0.80    2.80
  -5   8   0    3.00    7.40
  -5   8   0   -1.50    5.70
   4  -8   0  110.19   15.50
   4  -8   0  116.89   10.80
   4  -8   0  126.99   13.80
   4  -8   0  114.49   12.90
  -4   8   0   84.49   15.40
  -4   8   0   99.99    7.40
  -4   8   0  131.39   17.00
  -4   8   0  102.89    9.30
   3  -8   0   13.70    4.60
   3  -8   0   17.40    5.70
   3  -8   0   10.90    6.00
   3  -8   0   11.30    6.00
   3  -8   0   10.40    2.40
  -3   8   0   15.70    6.40
  -3   8   0   12.70    2.90
  -3   8   0   10.30    2.00
  -3   8   0    9.50    4.00
  -3   8   0    8.50    3.70
  -3   8   0    3.60    5.40
   2  -8   0   24.20    7.00
   2  -8   0   12.20    5.40
   2  -8   0   17.30    3.90
   2  -8   0   17.70    6.40
   2  -8   0   17.50    4.40
  -2   8   0   15.80    3.10
  -2   8   0   20.70    8.60
  -2   8   0   14.40    4.70
  -2   8   0   20.80    6.90
  -2   8   0   12.70    3.60
   1  -8   0  280.97   15.60
   1  -8   0  320.87   19.90
   1  -8   0  260.67   18.10
   1  -8   0  308.47   20.20
   1  -8   0  329.37   21.10
   1  -8   0  311.97   15.90
  -1   8   0  311.07   14.80
  -1   8   0  272.67   14.60
  -1   8   0  305.27   21.10
  -1   8   0  316.37   21.00
  -1   8   0  338.17   19.20
  -1   8   0  312.17   16.10
   0  -8   0   19.70    5.80
   0  -8   0   23.40    4.10
   0  -8   0   24.00    6.40
   0  -8   0   13.10    3.80
   0  -8   0   25.50    6.80
   0  -8   0   24.70    6.30
   0   8   0   26.00    3.50
   0   8   0   17.40    3.70
   0   8   0   22.90    5.90
   0   8   0   31.30    7.40
  -1  -8   0  348.17   20.50
  -1  -8   0  364.86   21.80
  -1  -8   0  385.86   22.50
  -1  -8   0  381.56   21.40
  -1  -8   0  344.37   21.00
   1   8   0  369.36   18.30
   1   8   0  326.17   22.00
   1   8   0  383.76   21.80
   1   8   0  376.36   15.60
   1   8   0  394.86   21.90
  -2  -8   0  177.28   13.70
  -2  -8   0  151.08   12.60
  -2  -8   0  143.79   12.50
  -2  -8   0  155.18   12.90
  -2  -8   0  158.78   13.70
   2   8   0  178.08   14.00
   2   8   0  132.99   13.40
   2   8   0  153.48   10.90
   2   8   0  166.58    8.90
   2   8   0  162.08   12.50
  -3  -8   0  432.16   31.10
  -3  -8   0  378.16   23.60
  -3  -8   0  433.46   24.80
  -3  -8   0  436.96   24.20
  -3  -8   0  406.96   21.70
   3   8   0  432.86   22.20
   3   8   0  466.65   28.30
   3   8   0  410.56   21.80
   3   8   0  477.85   25.80
   3   8   0  425.46   18.60
   3   8   0  414.86   22.80
  -4  -8   0  332.67   18.50
  -4  -8   0  327.97   20.40
  -4  -8   0  344.47   21.00
  -4  -8   0  373.56   22.70
  -4  -8   0  370.16   20.50
  -4  -8   0  333.17   21.60
   4   8   0  340.27   20.20
   4   8   0  342.67   16.80
   4   8   0  347.77   17.20
   4   8   0  341.07   20.00
   4   8   0  344.47   21.70
   4   8   0  336.97   21.80
   4   8   0  358.66   21.50
   4   8   0  353.46   18.60
  -5  -8   0   76.29   11.70
  -5  -8   0   48.90    8.70
  -5  -8   0   72.99   11.10
  -5  -8   0   68.09    7.40
  -5  -8   0   68.59    9.50
   5   8   0   66.79    9.50
   5   8   0   72.79   10.10
   5   8   0   70.79    9.20
   5   8   0   69.59    6.90
   5   8   0   94.69   10.10
   5   8   0   88.29   12.10
   5   8   0   71.59    6.70
  -6  -8   0   28.60    7.70
  -6  -8   0   27.00    5.40
  -6  -8   0   32.20    8.20
  -6  -8   0   30.80    6.90
   6   8   0   29.60    7.20
   6   8   0   38.10    7.50
   6   8   0   34.50    8.00
   6   8   0   32.30    5.80
   6   8   0   24.40    6.30
  -7  -8   0    9.10    5.30
  -7  -8   0    9.10    4.70
  -7  -8   0    4.80    5.00
  -7  -8   0    5.80    3.80
   7   8   0    6.70    4.90
   7   8   0    6.60    6.00
   7   8   0    4.50    4.60
   7   8   0    6.10    4.00
   7   8   0    5.70    5.30
   7   8   0   18.70    4.50
  -8  -8   0   47.60    8.60
  -8  -8   0   27.10    6.60
  -8  -8   0   43.70    9.70
  -8  -8   0   37.70    9.40
   8   8   0   42.40    9.70
   8   8   0   43.70    9.90
   8   8   0   32.10    7.10
   8   8   0   44.00    9.80
   8   8   0   27.00    5.80
   8   8   0   40.60    7.80
  -9  -8   0    1.90    5.90
  -9  -8   0    3.10    3.90
  -9  -8   0    8.20    5.50
  -9  -8   0    3.60    3.50
   9   8   0    4.30    4.20
   9   8   0   -5.30    4.20
   9   8   0   -4.10    4.90
   9   8   0    0.60    5.50
   9   8   0   -1.90    2.40
   9   8   0    3.90    4.60
 -10  -8   0    7.20    3.60
 -10  -8   0   12.10    5.70
 -10  -8   0   13.40    7.50
 -10  -8   0   20.90    8.40
  10   8   0   22.10    7.80
  10   8   0    7.10    4.70
  10   8   0   16.80    6.90
  10   8   0   11.50    7.00
  10   8   0   22.70    5.70
  10   8   0   13.10    7.60
 -11  -8   0   75.09   11.80
 -11  -8   0   70.09   18.40
 -11  -8   0   60.19   13.90
  11   8   0   62.09   11.60
  11   8   0   54.79    8.80
  11   8   0   57.79   10.30
  11   8   0   69.49   13.20
  11   8   0   57.69    9.70
  11   8   0   75.59   14.10
  11   8   0   77.39   14.10
 -12  -8   0    9.90   12.60
 -12  -8   0    1.00    6.10
 -12  -8   0    4.80    8.00
  12   8   0    4.00    6.20
  12   8   0    7.00    7.70
  12   8   0    6.30    4.60
  12   8   0   -0.40    4.80
  12   8   0    2.80    6.50
  12   8   0   10.10    5.80
  12   8   0    2.70    5.60
   7  -9   0    3.60    7.30
   7  -9   0    0.40    7.90
   7  -9   0   -0.80    4.30
  -7   9   0    5.50    8.00
  -7   9   0    3.30    9.20
   6  -9   0    4.80    5.80
   6  -9   0   10.40    6.80
   6  -9   0    8.60    6.80
   6  -9   0    9.40    7.40
  -6   9   0    9.30    7.70
  -6   9   0   -6.20    7.30
  -6   9   0    3.50    4.40
   5  -9   0   35.60    9.00
   5  -9   0   51.79   12.30
   5  -9   0   49.80   12.50
   5  -9   0   44.90    8.60
  -5   9   0   46.20   11.50
  -5   9   0   50.69   12.10
  -5   9   0   38.40    6.10
  -5   9   0   39.60    7.30
   4  -9   0    5.40    3.30
   4  -9   0    4.70    5.30
   4  -9   0    7.80    6.10
  -4   9   0    2.40    6.00
  -4   9   0    8.30    6.30
  -4   9   0    0.10    3.30
  -4   9   0   -3.50    2.60
   3  -9   0    9.60    5.90
   3  -9   0    6.90    4.30
   3  -9   0    2.90    2.00
   3  -9   0   -1.70    3.50
   3  -9   0    4.80    4.60
  -3   9   0    2.30    5.20
  -3   9   0    1.70    1.20
  -3   9   0    9.50    4.20
  -3   9   0   -2.10    3.30
  -3   9   0    6.80    5.80
  -3   9   0    0.50    2.50
   2  -9   0   -2.00    3.80
   2  -9   0    2.40    2.80
   2  -9   0    3.00    2.40
   2  -9   0    4.50    5.20
   2  -9   0    2.00    4.00
  -2   9   0    2.90    2.50
  -2   9   0   -1.00    3.70
  -2   9   0    4.40    5.00
  -2   9   0    2.60    2.20
  -2   9   0    0.10    2.20
  -2   9   0   -0.70    2.30
  -2   9   0   -2.10    4.50
   1  -9   0  101.49   13.20
   1  -9   0  128.29    9.10
   1  -9   0  115.39   10.20
   1  -9   0  114.99   13.10
   1  -9   0  124.29   13.30
  -1   9   0  107.99    8.30
  -1   9   0  107.39    8.20
  -1   9   0  127.09   11.90
  -1   9   0  100.89   14.40
  -1   9   0  124.39   11.00
  -1   9   0  143.69   14.80
   0  -9   0   15.00    5.30
   0  -9   0   17.50    6.60
   0  -9   0   10.10    5.20
   0  -9   0    8.90    3.10
   0  -9   0    7.90    5.00
   0   9   0    8.30    2.70
   0   9   0    5.00    5.00
   0   9   0   13.00    7.20
  -1  -9   0  262.87   18.10
  -1  -9   0  255.47   18.90
  -1  -9   0  278.07   19.10
   1   9   0  271.27   19.70
   1   9   0  255.37   18.20
   1   9   0  245.78   11.60
   1   9   0  256.77   18.10
   1   9   0  235.88   13.80
  -2  -9   0  308.37   19.40
  -2  -9   0  296.07   20.50
  -2  -9   0  295.27   19.90
   2   9   0  300.97   21.10
   2   9   0  286.57   16.10
   2   9   0  263.77   18.10
   2   9   0  310.77   20.30
   2   9   0  274.67   12.80
  -3  -9   0  330.37   21.90
  -3  -9   0  337.97   21.50
  -3  -9   0  327.37   20.30
   3   9   0  325.47   22.00
   3   9   0  299.27   19.30
   3   9   0  306.87   14.50
   3   9   0  315.27   18.90
   3   9   0  345.07   21.70
   3   9   0  302.17   17.90
  -4  -9   0   -0.80    3.70
  -4  -9   0    6.20    4.80
  -4  -9   0   10.00    5.80
  -4  -9   0    2.10    3.80
  -4  -9   0   -0.50    3.20
   4   9   0   -1.50    5.60
   4   9   0    5.40    3.30
   4   9   0    4.50    3.90
   4   9   0    4.30    4.00
   4   9   0    4.60    3.60
   4   9   0    7.70    5.70
   4   9   0    5.50    2.30
  -5  -9   0  144.69   13.80
  -5  -9   0  167.28   16.00
  -5  -9   0  184.28   14.20
  -5  -9   0  176.98   15.40
   5   9   0  198.68   15.10
   5   9   0  170.68   11.10
   5   9   0  152.28   10.70
   5   9   0  178.78   13.60
   5   9   0  172.08   15.80
   5   9   0  148.49   13.70
   5   9   0  161.18   13.30
  -6  -9   0   21.10    7.10
  -6  -9   0   17.60    5.80
  -6  -9   0   12.90    6.00
   6   9   0    7.40    4.20
   6   9   0   13.60    5.60
   6   9   0    6.80    4.70
   6   9   0   14.80    5.70
   6   9   0   15.70    4.40
   6   9   0   11.90    5.90
  -7  -9   0  120.89   16.50
  -7  -9   0  106.69   11.60
  -7  -9   0  109.39   14.70
  -7  -9   0   94.49   10.00
   7   9   0  122.09   12.00
   7   9   0  132.19   12.70
   7   9   0  123.49   16.20
   7   9   0  106.99    9.10
   7   9   0  115.59   13.70
  -8  -9   0   41.00   10.60
  -8  -9   0   26.20    8.70
  -8  -9   0   35.00    7.90
   8   9   0   30.80    9.50
   8   9   0   27.10    8.30
   8   9   0   32.60    7.30
   8   9   0   21.80    8.00
   8   9   0   34.30    8.00
   8   9   0   31.30    6.20
  -9  -9   0   -2.70    5.80
  -9  -9   0    4.50    4.40
   9   9   0    2.20    3.70
   9   9   0    1.00    4.40
   9   9   0    8.40    6.50
   9   9   0    4.00    3.70
 -10  -9   0   -1.20    4.90
 -10  -9   0    7.40    4.00
 -10  -9   0    3.60    6.60
 -10  -9   0   18.80    8.60
  10   9   0   19.00    5.30
  10   9   0    7.30    3.90
  10   9   0   -0.90    6.00
  10   9   0    6.50    5.70
  10   9   0   14.50    6.70
 -11  -9   0   22.80    7.80
 -11  -9   0   24.70    8.90
 -11  -9   0   32.50   13.00
  11   9   0   11.40    6.60
  11   9   0   31.20    9.90
  11   9   0   25.10    6.40
  11   9   0   31.10    9.30
  11   9   0   36.40   10.70
  11   9   0   37.90   10.20
  11   9   0   20.70    5.80
 -12  -9   0   -2.40    7.20
 -12  -9   0    7.50    6.60
 -12  -9   0   -3.60    9.80
  12   9   0    6.70    8.40
  12   9   0    3.10    6.30
  12   9   0    5.50    4.90
  12   9   0    3.10    7.70
  12   9   0   -5.00    3.60
  12   9   0  -10.50    5.00
   6 -10   0   -0.70    5.70
   6 -10   0   14.40    7.80
  -6  10   0   -2.10    7.50
   5 -10   0    7.70    6.80
   5 -10   0    5.60    6.60
   5 -10   0   13.90    7.60
   5 -10   0    6.90    5.10
  -5  10   0    7.60    3.80
  -5  10   0    0.50    4.60
  -5  10   0   -1.80    5.80
   4 -10   0   -5.00    5.40
   4 -10   0    3.00    5.50
   4 -10   0    0.90    3.40
   4 -10   0   -7.10    4.30
  -4  10   0    5.00    4.30
  -4  10   0   -2.90    3.50
  -4  10   0   19.00    8.50
  -4  10   0    6.80    7.80
  -4  10   0   -7.70    3.30
   3 -10   0  131.99   17.50
   3 -10   0   93.69   15.80
   3 -10   0  112.29   10.20
   3 -10   0   71.59   12.70
  -3  10   0   92.79   10.20
  -3  10   0  110.59   16.90
  -3  10   0   84.59   18.30
   2 -10   0    9.10    5.50
   2 -10   0    4.10    5.50
   2 -10   0    5.40    2.80
   2 -10   0   -5.20    4.00
   2 -10   0    2.40    2.90
  -2  10   0    8.20    6.30
  -2  10   0    2.10    2.20
  -2  10   0    1.20    3.80
  -2  10   0    3.00    2.00
  -2  10   0    3.30    2.40
  -2  10   0   -2.70    4.70
   1 -10   0   92.39   13.90
   1 -10   0  138.39   13.80
   1 -10   0  111.89    8.70
   1 -10   0  114.49    9.10
   1 -10   0   87.59   14.20
  -1  10   0   98.39    6.60
  -1  10   0  103.49    8.30
  -1  10   0  131.09   12.50
  -1  10   0  110.69   15.60
  -1  10   0  108.89    7.20
  -1  10   0  107.09   15.30
  -1  10   0   99.49    8.40
   0 -10   0   33.40    7.90
   0 -10   0   26.50    7.40
   0 -10   0   36.10    7.20
   0 -10   0   24.10    6.80
   0  10   0   31.60    8.80
   0  10   0   22.40    3.60
   0  10   0   38.10    8.00
   0  10   0   21.30    3.50
   0  10   0   18.20    6.90
   0  10   0   25.20    5.10
  -1 -10   0  399.66   24.90
  -1 -10   0  441.36   27.50
  -1 -10   0  448.76   26.80
   1  10   0  426.26   25.80
   1  10   0  406.06   19.60
   1  10   0  440.56   26.10
   1  10   0  466.75   28.50
  -2 -10   0  161.68   16.00
  -2 -10   0  166.18   15.50
  -2 -10   0  167.28   14.70
   2  10   0  164.58   16.20
   2  10   0  166.88   15.20
   2  10   0  154.38   14.10
   2  10   0  168.98   14.40
   2  10   0  160.98   10.40
   2  10   0  170.48   11.30
  -3 -10   0   18.10    6.70
  -3 -10   0   15.10    6.20
  -3 -10   0    7.00    5.60
   3  10   0   12.30    5.80
   3  10   0   20.50    7.50
   3  10   0   11.20    2.50
   3  10   0   17.00    6.20
   3  10   0   11.50    6.20
   3  10   0   15.40    4.30
  -4 -10   0    0.40    3.10
  -4 -10   0   10.50    5.10
  -4 -10   0    1.30    3.90
  -4 -10   0    6.30    5.10
   4  10   0    6.10    5.10
   4  10   0    9.70    5.50
   4  10   0    5.60    3.80
   4  10   0    4.50    2.10
   4  10   0    5.20    4.00
   4  10   0    7.80    4.30
   4  10   0    1.00    3.60
  -5 -10   0   28.70    7.60
  -5 -10   0   15.90    5.70
  -5 -10   0   31.80    8.70
  -5 -10   0   17.80    6.40
  -5 -10   0   19.90    5.80
   5  10   0   19.20    6.80
   5  10   0   20.60    5.90
   5  10   0   28.70    8.60
   5  10   0   25.90    7.40
   5  10   0   17.60    4.00
   5  10   0   24.70    6.60
  -6 -10   0    4.50    4.40
  -6 -10   0    2.80    4.40
  -6 -10   0   -1.40    3.80
  -6 -10   0   11.70    5.70
   6  10   0    6.10    4.90
   6  10   0    3.00    5.30
   6  10   0    4.50    4.90
   6  10   0    3.60    4.70
   6  10   0    8.20    3.80
   6  10   0    8.10    3.80
   6  10   0   -0.60    3.30
  -7 -10   0   78.09   11.20
  -7 -10   0  123.59   16.90
  -7 -10   0  127.19   14.40
  -7 -10   0  110.49   11.90
   7  10   0  146.39   14.70
   7  10   0  110.19    9.20
   7  10   0  130.59   13.70
   7  10   0  103.39   13.40
   7  10   0  103.69   16.20
   7  10   0  119.69   14.40
  -8 -10   0    4.10    4.70
  -8 -10   0    2.20    5.90
  -8 -10   0    7.80    5.60
   8  10   0    5.00    3.50
   8  10   0   -1.30    4.40
   8  10   0   -1.10    5.20
   8  10   0   -1.40    4.20
   8  10   0    2.90    5.30
   8  10   0    2.50    4.60
  -9 -10   0   61.69   12.60
  -9 -10   0   60.19   12.60
  -9 -10   0   50.59   10.00
   9  10   0   59.09   11.50
   9  10   0   66.49   11.10
   9  10   0   50.49   12.00
   9  10   0   69.99   13.70
   9  10   0   49.70    9.40
   9  10   0   63.99    8.80
 -10 -10   0   11.20    6.00
 -10 -10   0   10.60    7.70
 -10 -10   0   10.90    7.70
 -10 -10   0    2.00    4.10
  10  10   0    7.10    6.20
  10  10   0    5.60    7.20
  10  10   0    8.90    6.40
  10  10   0    4.80    4.20
  10  10   0    1.80    4.70
 -11 -10   0    8.90    9.70
 -11 -10   0    7.30    7.60
 -11 -10   0    5.20    7.50
 -11 -10   0   -2.40    5.00
  11  10   0   24.40    9.70
  11  10   0   17.10    7.80
  11  10   0    9.30    5.50
  11  10   0   15.90    8.00
  11  10   0   -2.80    3.90
  11  10   0    3.40    5.50
  11  10   0   19.50    8.70
 -12 -10   0    1.90    7.60
 -12 -10   0   -2.90    5.60
  12  10   0   -7.20    4.20
  12  10   0    6.60    7.30
  12  10   0   -4.10    4.80
  12  10   0  -13.60    7.40
  12  10   0    6.00    7.30
  12  10   0  -11.60    5.30
   5 -11   0    7.30    5.30
   5 -11   0    4.60    5.80
  -5  11   0   -5.70    5.00
  -5  11   0  -11.60    7.90
   4 -11   0   13.70    8.20
   4 -11   0    1.80    6.40
   4 -11   0    7.40    8.50
   4 -11   0   10.70    5.10
  -4  11   0    7.90    6.60
  -4  11   0    4.40    5.40
   3 -11   0   41.30    6.40
   3 -11   0   59.29   13.10
   3 -11   0   72.89   13.90
   3 -11   0   32.90   10.40
  -3  11   0   32.00    7.00
  -3  11   0   33.20    7.60
  -3  11   0   43.30   12.70
  -3  11   0   28.40    9.90
   2 -11   0    1.00    3.00
   2 -11   0    8.10    6.40
   2 -11   0    6.70    7.00
   2 -11   0   -0.50    5.40
   2 -11   0    5.90    3.30
  -2  11   0    2.80    4.30
  -2  11   0   -5.20    5.70
  -2  11   0    4.10    4.20
  -2  11   0   -3.20    1.90
   1 -11   0   22.20    8.80
   1 -11   0    3.50    2.60
   1 -11   0    2.80    3.50
  -1  11   0    1.30    6.20
  -1  11   0   16.40    7.90
  -1  11   0   14.00    5.60
  -1  11   0    4.10    5.30
  -1  11   0    9.40    3.40
   0 -11   0   18.30    7.90
   0 -11   0   29.80    6.40
   0 -11   0   22.50    7.90
   0 -11   0   14.10    7.10
   0  11   0   15.40    6.40
   0  11   0   23.80    7.90
   0  11   0   10.80    6.70
   0  11   0   20.10    6.70
  -1 -11   0  199.08   17.30
  -1 -11   0  183.78   14.70
  -1 -11   0  213.48   18.30
  -1 -11   0  211.58   18.90
   1  11   0  210.28   16.90
   1  11   0  186.98   10.70
   1  11   0  184.38   16.80
   1  11   0  203.38   17.10
   1  11   0  178.78   17.90
  -2 -11   0    4.60    4.20
  -2 -11   0    9.00    7.10
  -2 -11   0    2.40    4.30
   2  11   0   -0.30    4.20
   2  11   0   -2.90    1.70
   2  11   0   -2.10    3.90
   2  11   0    2.80    5.00
   2  11   0   -6.80    4.30
  -3 -11   0   25.50    8.60
  -3 -11   0   42.30    9.40
  -3 -11   0   35.20    8.60
   3  11   0   33.10    8.70
   3  11   0   46.10   10.50
   3  11   0   28.60    5.50
   3  11   0   28.10    6.60
   3  11   0   44.50    9.20
   3  11   0   37.60    7.30
  -4 -11   0   70.09   11.00
  -4 -11   0   50.89   11.10
  -4 -11   0   58.79   10.70
  -4 -11   0   74.59   12.00
   4  11   0   59.59    5.00
   4  11   0   64.29   10.90
   4  11   0   67.29    9.10
   4  11   0   72.99   11.10
   4  11   0   74.39   12.40
   4  11   0   90.19   14.40
   4  11   0   65.79    9.80
   4  11   0   71.59    9.90
  -5 -11   0   17.40    6.60
  -5 -11   0   42.90    8.90
  -5 -11   0   30.70    9.00
  -5 -11   0   26.70    8.80
   5  11   0   37.20    8.40
   5  11   0   36.10    7.60
   5  11   0   32.20    8.60
   5  11   0   35.80    9.40
   5  11   0   27.80    4.50
   5  11   0   39.10   11.20
  -6 -11   0    0.00    5.20
  -6 -11   0    0.70    4.30
  -6 -11   0   11.30    5.70
   6  11   0    7.90    4.30
   6  11   0    7.40    6.20
   6  11   0   -2.60    4.90
   6  11   0   -0.80    4.10
   6  11   0    2.60    4.40
   6  11   0   -6.40    3.20
  -7 -11   0   25.70    8.80
  -7 -11   0   33.50    8.00
  -7 -11   0   19.00    8.50
   7  11   0   21.40    8.30
   7  11   0   18.50    7.40
   7  11   0   18.20    4.70
   7  11   0   21.20    7.30
   7  11   0    7.70    4.70
   7  11   0   27.40    8.20
  -8 -11   0   10.60    6.50
  -8 -11   0    5.90    5.00
  -8 -11   0    1.40    6.50
   8  11   0    6.50    5.50
   8  11   0   10.20    6.20
   8  11   0   -1.00    5.20
   8  11   0    1.70    3.20
   8  11   0   -1.40    5.20
   8  11   0    3.40    4.40
  -9 -11   0   46.00   12.60
  -9 -11   0   33.60    8.50
  -9 -11   0   53.29   12.10
   9  11   0   18.60    6.50
   9  11   0   35.30    6.40
   9  11   0   45.70   10.50
   9  11   0   45.10   16.40
   9  11   0   40.70    8.60
 -10 -11   0   -3.20    4.60
 -10 -11   0   -2.90    5.10
 -10 -11   0    2.10    7.30
  10  11   0   -9.10    5.30
  10  11   0   -0.30    4.50
  10  11   0    3.10    6.20
  10  11   0   -4.10    4.30
  10  11   0   -1.70    4.50
  10  11   0   -2.10    3.50
  10  11   0    6.00    6.30
 -11 -11   0   11.00    6.60
 -11 -11   0   22.40   10.20
 -11 -11   0    9.10    9.40
  11  11   0    6.20    7.60
  11  11   0    4.40    6.10
  11  11   0    0.30    7.50
  11  11   0   19.90    8.50
  11  11   0   18.00    5.80
  11  11   0    5.20    6.60
   4 -12   0   13.70    8.00
   4 -12   0   11.80    7.60
   4 -12   0    2.60    7.90
  -4  12   0  -15.00    4.70
  -4  12   0  -23.60    7.60
   3 -12   0   19.00    9.40
   3 -12   0   32.40   10.70
   3 -12   0   20.40    7.80
  -3  12   0   12.60    8.30
  -3  12   0   19.50    8.80
  -3  12   0   14.10    6.70
   2 -12   0   -5.10    3.30
   2 -12   0   -0.70    5.20
   2 -12   0    1.60    6.40
   2 -12   0   -6.20    2.40
   2 -12   0   -0.90    4.70
  -2  12   0    1.00    5.20
  -2  12   0   -0.80    6.70
  -2  12   0    0.70    7.40
  -2  12   0   -6.70    4.50
   1 -12   0   34.30    6.80
   1 -12   0   28.50    9.10
   1 -12   0   21.00    8.90
   1 -12   0   24.40    8.40
  -1  12   0   28.70    5.30
  -1  12   0   38.60    9.30
  -1  12   0   41.20    9.10
  -1  12   0   31.10    8.60
  -1  12   0   22.10    8.30
   0 -12   0   -3.50    2.80
   0 -12   0   -0.30    5.50
   0 -12   0   -0.70    4.70
   0  12   0   -0.30    5.10
   0  12   0   -0.40    3.00
   0  12   0    0.70    6.10
   0  12   0    2.20    5.80
  -1 -12   0   57.69   12.40
  -1 -12   0   49.80    9.30
  -1 -12   0   40.90   10.30
  -1 -12   0   47.90   11.50
   1  12   0   52.79    8.30
   1  12   0   55.99   12.20
   1  12   0   53.59   10.10
   1  12   0   61.29   11.80
   1  12   0   50.39    9.60
  -2 -12   0   14.40    8.50
  -2 -12   0   15.10    7.10
  -2 -12   0   24.90    8.20
   2  12   0   26.40    9.50
   2  12   0   13.20    4.90
   2  12   0   21.20    7.60
   2  12   0   15.10    6.60
   2  12   0   17.70    6.50
   2  12   0   19.30    6.30
  -3 -12   0    6.60    5.40
  -3 -12   0    7.20    5.50
  -3 -12   0    3.50    6.40
   3  12   0   12.10    5.20
   3  12   0    4.30    4.00
   3  12   0    1.40    6.10
   3  12   0    6.20    5.60
   3  12   0    2.90    2.70
   3  12   0    5.80    4.80
   3  12   0    5.00    4.70
  -4 -12   0    4.10    5.70
  -4 -12   0    3.00    5.50
  -4 -12   0    4.30    6.00
  -4 -12   0    0.30    4.60
   4  12   0    2.00    3.40
   4  12   0    4.60    4.60
   4  12   0   -1.40    4.40
   4  12   0   -1.10    3.20
   4  12   0    8.70    5.80
   4  12   0    8.10    4.80
   4  12   0    0.70    1.50
  -5 -12   0   -3.10    7.00
  -5 -12   0    6.50    5.50
  -5 -12   0   16.10    6.50
  -5 -12   0   12.40    8.00
   5  12   0   13.90    5.00
   5  12   0   -0.60    4.90
   5  12   0   10.10    4.90
   5  12   0   11.70    6.30
  -6 -12   0    3.80    4.70
  -6 -12   0   -0.50    5.70
  -6 -12   0    4.50    6.10
   6  12   0   -3.30    4.50
   6  12   0   -3.20    5.80
   6  12   0    4.90    4.50
   6  12   0    0.80    3.90
   6  12   0    2.20    5.00
  -7 -12   0   10.20    6.20
  -7 -12   0   12.50    6.00
  -7 -12   0    6.60    5.70
   7  12   0   -1.20    5.00
   7  12   0    7.00    6.00
   7  12   0   10.90    6.40
   7  12   0   17.20    5.70
  -8 -12   0   10.10    8.40
  -8 -12   0   12.10    6.40
  -8 -12   0   -7.60    4.70
   8  12   0    8.80    6.90
   8  12   0   16.10    7.00
   8  12   0    6.50    5.40
   8  12   0   -0.20    5.10
   8  12   0    7.40    5.80
  -9 -12   0    7.50    8.40
  -9 -12   0    5.90    8.00
  -9 -12   0    7.40    5.70
   9  12   0   -2.20    5.50
   9  12   0   14.00    7.90
   9  12   0   17.70    7.60
   9  12   0    7.30    5.80
   9  12   0    3.60    7.10
 -10 -12   0   10.50    5.10
 -10 -12   0    8.70    8.00
 -10 -12   0   -2.70    5.90
  10  12   0    1.00    6.10
  10  12   0    4.10    6.90
  10  12   0   -3.10    6.10
  10  12   0   12.70    7.80
  10  12   0   -4.80    4.50
   2 -13   0    7.50    7.40
   2 -13   0   -6.70    7.20
   2 -13   0    6.10    8.70
  -2  13   0    7.00    8.70
  -2  13   0   -3.10    7.00
  -2  13   0   -7.40    6.10
   1 -13   0   31.80    6.50
   1 -13   0   22.00    8.40
   1 -13   0   56.89   13.20
   1 -13   0   53.29   12.00
  -1  13   0   21.30    7.80
  -1  13   0   41.70   11.60
  -1  13   0   11.70    7.30
   0 -13   0   -0.60    3.40
   0 -13   0   -8.20    4.40
   0 -13   0   -0.80    5.10
   0 -13   0   -9.00    4.40
   0  13   0    8.40    6.10
   0  13   0   -3.80    5.20
   0  13   0   -1.60    3.60
   0  13   0   -5.90    3.00
   0  13   0   -0.70    5.30
   0  13   0   -6.70    6.00
  -1 -13   0    9.30    5.90
  -1 -13   0    3.70    6.20
  -1 -13   0    7.40    5.30
  -1 -13   0    5.30    5.40
   1  13   0   -1.40    5.40
   1  13   0   -0.30    4.20
   1  13   0    7.20    7.40
   1  13   0   -6.50    6.20
   1  13   0    3.30    4.10
   1  13   0    8.30    5.50
  -2 -13   0   24.00    9.00
  -2 -13   0   11.80    6.30
  -2 -13   0   12.80    7.50
  -2 -13   0   37.00    9.90
   2  13   0    4.70    5.20
   2  13   0   14.50    8.70
   2  13   0    6.40    4.70
   2  13   0    4.60    5.60
   2  13   0    4.00    6.80
   2  13   0   15.70    5.80
  -3 -13   0   30.80    8.30
  -3 -13   0   15.70    8.20
  -3 -13   0   14.80    8.20
   3  13   0   16.10    5.80
   3  13   0   13.90    8.30
   3  13   0   16.90    6.60
   3  13   0    5.20    5.20
   3  13   0   23.50    8.90
  -4 -13   0    7.90    6.20
  -4 -13   0    8.00    7.00
  -4 -13   0   10.60    6.10
   4  13   0    4.90    4.40
   4  13   0   18.00    8.50
   4  13   0    5.10    4.30
   4  13   0    5.00    5.90
   4  13   0   -2.60    4.70
   4  13   0   -3.00    3.20
  -5 -13   0    6.00    5.90
  -5 -13   0   16.50    7.00
  -5 -13   0    9.80    7.60
   5  13   0    7.90    6.10
   5  13   0   -7.10    5.30
   5  13   0    2.70    5.00
   5  13   0    2.40    5.20
  -6 -13   0   -5.10    4.80
  -6 -13   0   -7.00    3.90
  -6 -13   0    0.40    6.10
   6  13   0    4.30    4.80
   6  13   0   -4.30    4.60
   6  13   0   -1.50    4.70
   6  13   0   -1.90    4.50
   6  13   0   -6.00    5.60
  -7 -13   0   51.89   12.40
  -7 -13   0   38.30    9.70
  -7 -13   0   50.19   12.00
   7  13   0   38.00    9.00
   7  13   0   24.30    8.90
   7  13   0   33.90    8.80
   7  13   0   34.90    9.80
  -8 -13   0   -1.60    6.00
  -8 -13   0    6.50    7.40
  -8 -13   0    0.50    5.70
   8  13   0   -9.50    3.00
   8  13   0   -7.00    5.30
   8  13   0  -11.10    6.10
   8  13   0   -3.20    4.80
   8  13   0   -1.70    5.10
   8  13   0  -10.80    5.00
  -9 -13   0   -0.40    4.90
  -9 -13   0   -6.30    6.50
  -9 -13   0   -8.60    5.10
   9  13   0   -2.90    6.70
   9  13   0  -12.70    4.60
   9  13   0   10.70    6.60
   9  13   0   -4.40    6.20
   9  13   0   -1.40    5.60
 -10 -13   0   -2.00    8.90
 -10 -13   0   -1.40    7.10
 -10 -13   0   -3.40    6.30
  10  13   0   -3.10    6.50
  10  13   0    6.60    6.60
  10  13   0   -5.60    5.70
  10  13   0    5.00    6.60
  10  13   0    1.30    7.10
   1 -14   0   51.89   13.70
   1 -14   0   67.79   16.10
  -1  14   0   65.39   16.50
  -1  14   0   49.50   13.10
  -1  14   0   56.49   12.30
   0 -14   0   18.30    9.40
   0 -14   0    5.10    4.80
   0 -14   0   18.80   10.10
   0 -14   0   16.90    9.30
   0  14   0   27.50    8.40
   0  14   0    6.20    9.20
   0  14   0   -7.30    6.30
  -1 -14   0   -1.60    4.40
  -1 -14   0   -4.00    6.50
  -1 -14   0    5.10    6.10
  -1 -14   0    8.70    8.30
   1  14   0    9.50    6.40
   1  14   0   -3.00    5.30
   1  14   0   -9.20    5.70
   1  14   0   -4.00    4.70
   1  14   0    4.20    8.20
  -2 -14   0   -7.30    7.00
  -2 -14   0    3.00    4.50
  -2 -14   0   12.70    7.00
  -2 -14   0    0.80    6.70
   2  14   0   -3.50    5.00
   2  14   0   -4.70    5.60
   2  14   0    2.30    4.10
   2  14   0   -3.70    5.00
  -3 -14   0    8.40    8.10
  -3 -14   0   14.30    7.20
  -3 -14   0   17.80    7.10
  -3 -14   0    6.80    6.80
  -3 -14   0    7.70    6.90
   3  14   0   16.10    6.20
   3  14   0   16.60   10.50
   3  14   0   12.50    8.20
   3  14   0    9.30    6.10
  -4 -14   0    1.10    5.20
  -4 -14   0   11.90    7.40
  -4 -14   0   13.60    8.50
  -4 -14   0    3.70    6.00
   4  14   0   -4.10    5.10
   4  14   0    7.90    6.90
   4  14   0   -3.30    7.60
   4  14   0    8.40    5.10
   4  14   0    1.10    4.60
  -5 -14   0    7.90    7.20
  -5 -14   0   18.20    7.20
  -5 -14   0    5.50    5.90
  -5 -14   0    4.60    6.40
   5  14   0   -1.60    4.40
   5  14   0   -3.70    9.30
   5  14   0   11.00    6.50
   5  14   0   -9.10    5.10
  -6 -14   0    3.40    7.40
  -6 -14   0    7.20    6.10
  -6 -14   0    6.30    7.40
   6  14   0    6.10    6.60
   6  14   0    6.30    6.80
   6  14   0    2.10    5.30
   6  14   0   -2.40    7.50
   6  14   0    5.60    6.00
  -7 -14   0   21.90    8.20
  -7 -14   0   -1.80    7.00
  -7 -14   0    6.90    6.30
   7  14   0   16.60    7.50
   7  14   0    5.00    5.10
   7  14   0  -14.90    5.60
   7  14   0    5.40    7.00
  -8 -14   0    8.70    7.90
  -8 -14   0    5.80    6.40
  -8 -14   0   14.70    8.00
   8  14   0   -1.60    5.80
   8  14   0  -12.30    6.30
   8  14   0   -1.00    7.20
   8  14   0   15.20    9.30
   8  14   0    1.00    5.80
  -9 -14   0    1.80    8.70
  -2 -15   0   17.80    8.70
  -2 -15   0   -4.10    5.80
  -2 -15   0   -4.50    4.20
   2  15   0   -7.40    5.50
   2  15   0    2.90    6.20
   2  15   0   -6.70    8.90
   2  15   0   -3.40    6.80
   2  15   0   -4.00    6.50
  -3 -15   0   11.00    8.00
  -3 -15   0   22.00   11.20
  -3 -15   0   14.20    7.40
   3  15   0   -7.00    5.60
   3  15   0    5.60    9.40
   3  15   0   -0.40    6.90
   3  15   0   -1.90    5.30
  -4 -15   0    9.80    7.50
  -4 -15   0    3.20    6.90
  -4 -15   0   -7.80    5.30
  -4 -15   0   -4.90    5.40
   4  15   0   -6.90    5.30
   4  15   0   -1.90    4.70
   4  15   0   -1.90    8.10
   4  15   0    8.90    6.70
  -5 -15   0   37.40   10.70
  -5 -15   0   33.60   11.50
   5  15   0   34.70    8.30
   5  15   0   20.40    9.70
   5  15   0   63.19   11.90
  -6 -15   0    2.00    6.90
  -6 -15   0   -8.00    5.70
  -6 -15   0    3.40    6.50
   6  15   0  -10.10    6.00
   6  15   0   -3.20    6.40
   6  15   0    5.50    5.70
   6  15   0   -7.60    7.50
  -7 -15   0   13.00    8.30
   6  15  -1  -14.10    5.20
   6  15  -1    0.90    5.50
   6  15  -1   -6.90    5.50
   6  15  -1   -5.00    7.90
  -6 -15   1    1.60    7.80
  -6 -15   1   -1.80    7.10
  -6 -15   1   -2.30    6.10
   5  15  -1    9.80    6.90
   5  15  -1   -5.30    9.20
   5  15  -1   -2.70    5.90
   5  15  -1   -7.10    6.00
  -5 -15   1   -2.50    6.50
  -5 -15   1    5.00    6.50
  -5 -15   1  -17.20    5.30
   4  15  -1    1.80    6.10
   4  15  -1    2.50    6.10
   4  15  -1    4.20   10.00
   4  15  -1    3.90   10.30
  -4 -15   1    5.50    7.10
  -4 -15   1   15.10   10.40
  -4 -15   1    4.80    9.90
  -4 -15   1   12.10    7.70
   3  15  -1   -2.40    5.60
   3  15  -1    5.60    7.70
   3  15  -1    9.90    9.40
   3  15  -1   -5.60    5.10
   3  15  -1    3.30    5.70
  -3 -15   1   10.30    7.10
  -3 -15   1   -7.20    7.90
  -3 -15   1   27.70   11.40
  -3 -15   1   11.40    8.40
  -3 -15   1   16.20    8.70
   2  15  -1  -11.10    6.30
   2  15  -1  -13.00    4.90
   2  15  -1   -7.20    6.00
   2  15  -1  -11.20    9.40
   2  15  -1   -4.30    6.60
  -2 -15   1   13.20    9.10
  -2 -15   1   -8.00    4.40
  -2 -15   1   -4.00    5.80
   8  14  -1    6.30    9.30
   8  14  -1    1.30    7.20
   8  14  -1   -4.30    6.00
   8  14  -1  -12.70    7.20
   8  14  -1   16.20    8.50
  -8 -14   1   -0.80    6.30
  -8 -14   1   21.30   11.10
   7  14  -1  -11.90    5.50
   7  14  -1   -5.20    5.80
   7  14  -1   -5.40    5.50
   7  14  -1   -7.90    6.30
  -7 -14   1   -0.80    6.20
  -7 -14   1    8.10    6.00
  -7 -14   1    3.60    7.00
   6  14  -1   -1.30    6.20
   6  14  -1   -5.90    4.00
   6  14  -1   -0.50    6.80
   6  14  -1   -9.10    5.00
   6  14  -1  -13.50    4.90
  -6 -14   1   -8.20    4.50
  -6 -14   1   -2.10    5.80
  -6 -14   1    0.60    6.60
   5  14  -1   -0.80    5.50
   5  14  -1    8.60    5.90
   5  14  -1   13.00    8.20
   5  14  -1   -5.70    7.10
   5  14  -1   20.50    7.30
  -5 -14   1    6.80    8.20
  -5 -14   1    5.10    7.10
  -5 -14   1    6.80    6.90
   4  14  -1   30.00    8.30
   4  14  -1   36.10    9.90
   4  14  -1   37.10    8.50
   4  14  -1   33.90    9.10
   4  14  -1   47.00   13.50
  -4 -14   1   31.70    9.40
  -4 -14   1   39.40   10.50
  -4 -14   1   27.60    9.50
  -4 -14   1   52.19   13.60
  -4 -14   1   34.10   10.00
   3  14  -1   -6.80    5.30
   3  14  -1  -10.30    4.60
   3  14  -1   -9.30    4.10
   3  14  -1  -13.10    6.60
  -3 -14   1   -6.10    5.60
  -3 -14   1   -6.50    5.70
  -3 -14   1    2.90    5.30
  -3 -14   1    2.00    5.40
  -3 -14   1   -1.90    5.00
   2  14  -1   -9.80    5.60
   2  14  -1    1.00    4.10
   2  14  -1   -1.60    7.20
   2  14  -1   -3.70    4.90
   2  14  -1   -9.90    5.00
  -2 -14   1   -0.60    6.00
  -2 -14   1   11.50    7.60
  -2 -14   1    3.50    5.60
  -2 -14   1   -5.00    5.30
   1  14  -1   -9.40    5.00
   1  14  -1   -2.00    8.10
   1  14  -1   -4.10    6.00
   1  14  -1  -10.00    5.30
   1  14  -1    0.70    4.80
   1  14  -1    0.30    5.70
  -1 -14   1    4.20    6.30
  -1 -14   1    4.70    7.70
  -1 -14   1    0.50    4.50
  -1 -14   1    1.50    6.30
   0  14  -1   18.10    8.40
   0  14  -1   21.70   11.40
   0  14  -1   27.90    9.00
   0 -14   1   14.00    6.30
   0 -14   1   14.50    7.80
 -10 -13   1   34.50   12.10
   9  13  -1   -1.60    6.10
   9  13  -1    2.20    6.40
   9  13  -1   -3.50    6.10
   9  13  -1   -3.30    5.40
   9  13  -1   -2.10    6.60
  -9 -13   1   -5.10    6.40
  -9 -13   1    4.40    5.30
  -9 -13   1   -0.80    5.80
   8  13  -1   -2.70    6.00
   8  13  -1    3.30    5.70
   8  13  -1    1.80    6.30
   8  13  -1    1.50    6.10
  -8 -13   1   -3.90    5.90
  -8 -13   1    0.70    8.00
  -8 -13   1   -0.10    4.50
   7  13  -1    2.10    4.20
   7  13  -1   -9.00    4.80
   7  13  -1   -2.50    4.40
   7  13  -1   -6.10    4.80
  -7 -13   1    1.70    5.10
  -7 -13   1    1.50    6.20
  -7 -13   1    4.80    5.40
   6  13  -1   21.70    8.70
   6  13  -1    6.70    5.90
   6  13  -1   16.20    7.00
   6  13  -1   12.60    7.20
   6  13  -1   17.50    8.40
  -6 -13   1   17.80    7.50
  -6 -13   1   16.20    8.00
  -6 -13   1   44.80   12.20
   5  13  -1   31.90   10.60
   5  13  -1    6.10    6.50
   5  13  -1    7.70    5.20
   5  13  -1   15.90    7.50
  -5 -13   1   14.70    5.90
  -5 -13   1    7.10    6.60
  -5 -13   1   14.20    7.20
   4  13  -1   20.50    7.50
   4  13  -1   10.20    5.10
   4  13  -1   11.80    5.60
   4  13  -1   26.30    6.80
   4  13  -1    5.30    6.30
   4  13  -1   28.40    9.60
  -4 -13   1   41.00   10.40
  -4 -13   1   24.80    8.60
  -4 -13   1   23.00    9.50
   3  13  -1    0.80    5.40
   3  13  -1   -6.00    3.70
   3  13  -1   -5.00    2.70
   3  13  -1   -7.30    3.70
   3  13  -1    0.80    5.20
   3  13  -1    1.00    4.50
   3  13  -1    1.50    4.80
  -3 -13   1   -0.20    5.00
  -3 -13   1    7.50    6.80
  -3 -13   1   -2.40    4.60
   2  13  -1   26.30    6.60
   2  13  -1   11.10    8.10
   2  13  -1   24.90    7.80
   2  13  -1   10.50    6.60
   2  13  -1   11.30    5.50
  -2 -13   1    5.90    5.50
  -2 -13   1   30.30    9.20
  -2 -13   1   24.20    9.20
  -2 -13   1   24.80    8.80
   1  13  -1    3.20    5.80
   1  13  -1    0.50    4.90
   1  13  -1    2.80    6.30
   1  13  -1   -4.20    3.60
   1  13  -1  -11.10    5.50
  -1 -13   1    7.90    6.60
  -1 -13   1    3.10    6.40
  -1 -13   1   -4.00    4.20
  -1 -13   1    2.90    6.50
   0  13  -1   36.40    9.30
   0  13  -1   23.80    8.20
   0  13  -1   21.70   12.10
   0  13  -1   16.80    5.60
   0  13  -1   25.00    8.20
   0 -13   1   21.40    9.10
   0 -13   1   31.30   10.30
   0 -13   1   19.50    6.00
   0 -13   1    9.60    7.30
  -1  13  -1   -5.30    4.90
  -1  13  -1   -9.70    6.80
  -1  13  -1   10.80    6.50
  -1  13  -1    3.60    5.60
   1 -13   1   -6.50    4.70
   1 -13   1    3.60    3.90
   1 -13   1   -9.30    5.60
   1 -13   1  -10.00    5.00
  -2  13  -1   11.70    9.60
  -2  13  -1   26.70    9.60
  -2  13  -1   20.10    7.40
   2 -13   1   13.10   10.60
   2 -13   1   16.50    8.60
  10  12  -1   12.00    9.10
  10  12  -1   38.20   10.70
  10  12  -1   18.70    6.50
  10  12  -1   14.40    6.90
  10  12  -1   34.50   10.30
  10  12  -1   30.40    9.70
 -10 -12   1   30.00   10.80
 -10 -12   1   28.00    8.10
 -10 -12   1   37.30   12.50
   9  12  -1   -5.50    5.60
   9  12  -1   -3.30    5.80
   9  12  -1   -5.00    5.00
   9  12  -1    6.40    6.20
   9  12  -1    6.30    6.30
  -9 -12   1    3.20    6.60
  -9 -12   1    2.30    6.00
  -9 -12   1   -9.90    3.80
   8  12  -1   -1.40    4.50
   8  12  -1   -1.60    3.60
   8  12  -1    4.10    4.80
   8  12  -1   -0.50    5.20
   8  12  -1    5.80    6.60
  -8 -12   1    3.20    4.20
  -8 -12   1   -7.40    3.80
  -8 -12   1   -3.70    5.10
   7  12  -1   -4.20    3.80
   7  12  -1   -2.70    4.70
   7  12  -1   -1.00    5.10
   7  12  -1   -4.80    4.50
  -7 -12   1    6.60    4.60
  -7 -12   1    4.20    5.30
  -7 -12   1   -3.70    4.90
   6  12  -1   65.49   11.60
   6  12  -1   54.49   10.20
   6  12  -1   69.69   13.90
   6  12  -1   81.29   11.70
  -6 -12   1   64.79   10.60
  -6 -12   1   55.59   13.00
  -6 -12   1   64.09   12.60
   5  12  -1   -2.20    6.30
   5  12  -1   -3.00    3.80
   5  12  -1   -0.10    3.70
   5  12  -1   -3.20    4.70
   5  12  -1   -1.80    4.10
  -5 -12   1    1.10    5.20
  -5 -12   1    3.30    5.60
  -5 -12   1   -0.60    4.30
   4  12  -1   14.80    6.30
   4  12  -1   13.80    5.30
   4  12  -1   13.30    5.40
   4  12  -1   14.20    6.20
   4  12  -1   12.60    6.90
   4  12  -1   24.20    7.80
   4  12  -1   19.70    8.80
   4  12  -1   15.50    3.40
  -4 -12   1   16.50    8.40
  -4 -12   1   24.40    8.10
  -4 -12   1   18.10    6.50
  -4 -12   1   26.60    8.30
   3  12  -1    3.50    3.90
   3  12  -1   -5.00    2.10
   3  12  -1    2.70    5.80
   3  12  -1   -7.40    4.80
   3  12  -1    3.20    6.20
   3  12  -1    1.90    3.90
   3  12  -1   -4.70    2.60
  -3 -12   1    9.10    5.30
  -3 -12   1   -3.30    5.20
  -3 -12   1    0.60    4.60
   2  12  -1   53.39   11.50
   2  12  -1   51.69    9.80
   2  12  -1   63.19   13.60
   2  12  -1   30.10    8.20
   2  12  -1   42.40    5.90
  -2 -12   1   68.19   12.80
  -2 -12   1   63.69   11.40
   1  12  -1    1.30    2.60
   1  12  -1    3.20    4.80
   1  12  -1    1.90    5.50
   1  12  -1    3.60    5.30
  -1 -12   1   10.40    5.70
  -1 -12   1    1.10    5.30
  -1 -12   1    1.60    5.30
  -1 -12   1    2.80    4.80
   0  12  -1    7.20    6.80
   0  12  -1   13.50    8.10
   0  12  -1    9.00    6.00
   0  12  -1    3.80    4.70
   0 -12   1   12.70    6.40
   0 -12   1    8.90    7.00
   0 -12   1    6.40    4.50
  -1  12  -1    5.20    5.90
  -1  12  -1    3.50    5.50
  -1  12  -1   -0.50    4.90
  -1  12  -1   -1.00    5.30
   1 -12   1   -2.80    5.30
   1 -12   1    2.20    3.70
   1 -12   1    1.00    5.30
   1 -12   1   -0.50    5.90
  -2  12  -1   29.10   13.20
  -2  12  -1   28.80    7.60
  -2  12  -1   21.90    8.50
  -2  12  -1   42.50   11.40
   2 -12   1   33.90    5.60
   2 -12   1   25.50    9.70
   2 -12   1   30.30    9.10
   2 -12   1   27.70    9.30
  -3  12  -1    0.40    6.00
  -3  12  -1    1.90    7.00
  -3  12  -1    3.20    8.10
  -3  12  -1   -1.40    6.00
   3 -12   1   -2.60    5.70
   3 -12   1   -4.90    6.60
   3 -12   1   -5.60    5.30
  -4  12  -1    0.00    5.70
  -4  12  -1   -6.90   10.10
   4 -12   1   -3.70    6.20
   4 -12   1    0.80    8.10
   4 -12   1    1.60    8.30
  11  11  -1   -4.00    6.60
  11  11  -1   -7.30    5.10
  11  11  -1   -6.50    4.60
  11  11  -1  -12.10    5.20
 -11 -11   1   -7.00    6.00
 -11 -11   1   -2.20    6.60
  10  11  -1    5.80    4.60
  10  11  -1   19.30    7.50
  10  11  -1    4.30    6.40
  10  11  -1    7.40    7.10
  10  11  -1   35.20   10.50
 -10 -11   1   11.90    8.40
 -10 -11   1   23.40    9.60
 -10 -11   1   13.20    7.10
   9  11  -1   -2.50    4.60
   9  11  -1    1.00    4.90
   9  11  -1   -4.80    5.10
   9  11  -1   -7.40    4.00
   9  11  -1   -8.20    2.70
   9  11  -1    9.50    5.90
  -9 -11   1   -2.20    4.50
  -9 -11   1    2.10    5.60
  -9 -11   1   -5.80    4.60
   8  11  -1   50.49   11.10
   8  11  -1   45.00    6.60
   8  11  -1   48.20    9.80
   8  11  -1   53.89   12.10
   8  11  -1   42.40   10.40
  -8 -11   1   60.19   10.40
  -8 -11   1   50.59   11.60
  -8 -11   1   37.20   10.40
   7  11  -1   -0.40    4.40
   7  11  -1    4.20    5.90
   7  11  -1    7.60    5.90
   7  11  -1   -1.00    4.90
  -7 -11   1   -4.20    3.50
  -7 -11   1    2.90    5.80
   6  11  -1  162.68   15.80
   6  11  -1  170.78   15.60
   6  11  -1  186.98   16.60
   6  11  -1  180.68   15.50
   6  11  -1  170.88   15.10
   6  11  -1  164.18   17.20
  -6 -11   1  192.18   15.70
  -6 -11   1  167.18   18.00
  -6 -11   1  143.49   16.00
   5  11  -1    6.30    5.10
   5  11  -1    7.10    6.50
   5  11  -1   -0.60    4.60
   5  11  -1    5.00    4.40
   5  11  -1    3.00    4.00
   5  11  -1   12.80    5.10
   5  11  -1    6.10    5.70
  -5 -11   1   -0.60    4.40
  -5 -11   1    5.00    5.00
  -5 -11   1    5.10    4.60
  -5 -11   1    4.50    5.70
   4  11  -1   30.40    9.30
   4  11  -1   25.90    6.80
   4  11  -1   20.50    5.70
   4  11  -1   24.20    7.90
   4  11  -1   19.20    7.40
   4  11  -1   24.10    6.30
   4  11  -1   21.10    4.00
  -4 -11   1   36.30    8.40
  -4 -11   1   22.80    7.60
  -4 -11   1   21.90    7.80
  -4 -11   1   27.00    7.80
   3  11  -1    1.30    2.30
   3  11  -1   14.70    7.50
   3  11  -1    9.20    5.60
   3  11  -1    3.30    5.60
   3  11  -1    4.80    3.50
   3  11  -1    1.90    2.90
  -3 -11   1   11.70    5.80
  -3 -11   1    3.90    5.10
  -3 -11   1    5.90    5.30
   2  11  -1   67.19   10.40
   2  11  -1   47.40   11.10
   2  11  -1   49.10    4.90
   2  11  -1   52.99   10.10
   2  11  -1   65.19    7.80
   2  11  -1   66.79   11.80
  -2 -11   1   66.49   11.70
  -2 -11   1   77.49   12.40
  -2 -11   1   59.09   11.70
   1  11  -1   50.89   10.60
   1  11  -1   61.39   12.50
   1  11  -1   51.29    6.20
   1  11  -1   68.59   11.40
  -1 -11   1   50.49   11.40
  -1 -11   1   68.49   11.60
  -1 -11   1   50.69   10.50
  -1 -11   1   58.79    9.90
   0  11  -1  102.09   13.70
   0  11  -1   99.79   14.30
   0  11  -1  103.69   16.10
   0  11  -1  103.29    7.70
   0 -11   1  101.29   12.20
   0 -11   1  111.69   15.50
   0 -11   1  111.99   16.40
   0 -11   1   88.39   14.00
  -1  11  -1    3.60    5.60
  -1  11  -1    3.80    4.30
  -1  11  -1   -2.50    1.90
  -1  11  -1    0.50    5.70
   1 -11   1    3.50    6.10
   1 -11   1   -1.80    2.50
   1 -11   1    4.10    4.70
   1 -11   1    1.00    3.20
  -2  11  -1   80.29   12.10
  -2  11  -1   68.39   13.40
  -2  11  -1   61.69    7.80
  -2  11  -1   82.49    6.70
   2 -11   1  102.29   17.30
   2 -11   1   81.09    7.40
   2 -11   1   72.89   12.80
   2 -11   1   87.59   10.90
   2 -11   1   90.59   15.30
  -3  11  -1   -1.00    4.10
  -3  11  -1   -5.10    4.10
  -3  11  -1   -1.60    6.70
  -3  11  -1   -1.80    6.40
   3 -11   1    4.50    5.40
   3 -11   1    3.40    6.10
   3 -11   1    5.90    4.10
   3 -11   1   -4.90    5.50
  -4  11  -1    4.20    8.60
  -4  11  -1    5.10    7.80
  -4  11  -1    5.30    6.20
  -4  11  -1   -0.60    5.30
   4 -11   1    2.40    6.70
   4 -11   1    7.70    7.00
   4 -11   1    2.40    6.50
  -5  11  -1  -16.90    8.30
  -5  11  -1   -8.10    5.60
   5 -11   1    6.10    5.80
   5 -11   1    7.40    7.30
   5 -11   1    2.40   10.00
  11  10  -1   -6.90    5.20
  11  10  -1   -1.10    5.30
  11  10  -1   -6.30    6.60
  11  10  -1   10.90    7.10
  11  10  -1    4.10    7.80
 -11 -10   1    6.00    7.10
 -11 -10   1    3.20    5.80
 -11 -10   1   -1.60    5.70
 -11 -10   1    2.80    7.40
  10  10  -1    5.40    6.60
  10  10  -1   -1.40    6.30
  10  10  -1   -7.10    3.80
  10  10  -1    3.80    5.60
 -10 -10   1    2.50    5.60
 -10 -10   1    0.40    4.50
 -10 -10   1    5.70    6.00
 -10 -10   1    2.40    7.50
   9  10  -1   -0.50    3.90
   9  10  -1    4.30    5.80
   9  10  -1   11.90    7.30
   9  10  -1    4.00    3.10
   9  10  -1    2.80    6.00
   9  10  -1   10.50    5.80
  -9 -10   1    9.00    6.30
  -9 -10   1   -1.50    4.60
  -9 -10   1    5.00    5.90
   8  10  -1   58.39   11.50
   8  10  -1   46.00   10.90
   8  10  -1   51.29   11.80
   8  10  -1   68.99    8.30
   8  10  -1   51.59   10.30
   8  10  -1   48.30    9.80
  -8 -10   1   34.30    7.90
  -8 -10   1   59.19   13.30
  -8 -10   1   57.59   11.90
   7  10  -1   16.90    6.00
   7  10  -1   17.40    6.70
   7  10  -1   12.90    6.90
   7  10  -1    8.80    5.90
   7  10  -1   16.10    7.00
  -7 -10   1   24.70    8.70
  -7 -10   1   14.70    7.40
  -7 -10   1    6.40    5.00
  -7 -10   1   25.60    6.90
   6  10  -1   62.89    9.90
   6  10  -1   58.49    9.80
   6  10  -1   65.59   10.60
   6  10  -1   69.99   12.80
   6  10  -1   81.79   12.20
   6  10  -1   67.09   12.60
   6  10  -1   54.09    7.70
  -6 -10   1   49.50   10.80
  -6 -10   1   77.49   12.90
  -6 -10   1   73.39   10.80
  -6 -10   1   64.19    9.10
   5  10  -1    3.70    4.00
   5  10  -1   -1.10    3.50
   5  10  -1   -1.50    4.10
   5  10  -1    2.40    5.90
   5  10  -1   -1.70    3.80
  -5 -10   1   -2.60    3.70
  -5 -10   1    8.00    5.50
  -5 -10   1   -0.10    3.60
   4  10  -1  174.08   15.00
   4  10  -1  161.48   12.80
   4  10  -1  179.08   16.70
   4  10  -1  166.98   10.40
   4  10  -1  167.88   16.50
   4  10  -1  169.88   14.30
  -4 -10   1  185.98   14.90
  -4 -10   1  174.28   16.50
  -4 -10   1  177.88   15.50
  -4 -10   1  195.48   16.30
   3  10  -1    1.10    2.60
   3  10  -1    1.40    2.00
   3  10  -1   -4.70    4.70
   3  10  -1   -0.70    3.40
   3  10  -1   -5.10    3.10
   3  10  -1   -2.40    2.70
  -3 -10   1   -0.10    3.80
  -3 -10   1   -4.20    3.90
  -3 -10   1   -3.70    3.40
   2  10  -1  145.09   13.00
   2  10  -1  113.39   16.10
   2  10  -1  145.69   14.40
   2  10  -1  127.79   10.60
   2  10  -1  131.99    8.00
  -2 -10   1  146.39   15.30
  -2 -10   1  156.78   14.30
  -2 -10   1  131.29   13.50
   1  10  -1   11.30    6.40
   1  10  -1    7.60    4.90
   1  10  -1    6.90    2.30
   1  10  -1    5.70    4.40
   1  10  -1    1.10    2.70
  -1 -10   1    2.80    4.20
  -1 -10   1    5.60    4.60
  -1 -10   1    0.50    3.90
  -1 -10   1   13.50    6.70
   0  10  -1  249.97   19.30
   0  10  -1  217.58   13.70
   0  10  -1  230.18   19.80
   0  10  -1  243.58   18.30
   0 -10   1  261.87   14.00
   0 -10   1  229.68   15.50
   0 -10   1  223.98   18.30
   0 -10   1  238.28   18.90
   0 -10   1  246.48   20.00
  -1  10  -1   18.40    7.40
  -1  10  -1   11.50    6.00
  -1  10  -1    9.40    3.90
  -1  10  -1   19.20    6.70
  -1  10  -1    7.40    3.30
  -1  10  -1   13.50    3.50
   1 -10   1   15.70    4.70
   1 -10   1   13.90    6.40
   1 -10   1   31.90    8.30
   1 -10   1   25.40    5.10
   1 -10   1    6.50    6.20
  -2  10  -1   19.90    4.40
  -2  10  -1   36.20    9.70
  -2  10  -1   23.50    9.00
  -2  10  -1   19.20    5.30
  -2  10  -1   25.60    5.20
  -2  10  -1   19.20    4.40
  -2  10  -1   23.40    7.20
   2 -10   1   39.30    9.80
   2 -10   1   36.10    7.20
   2 -10   1   33.80    5.70
   2 -10   1   33.90    8.80
   2 -10   1   41.80   10.00
  -3  10  -1    2.30    4.10
  -3  10  -1   -1.30    1.40
  -3  10  -1    0.90    6.00
  -3  10  -1    0.90    3.10
  -3  10  -1    7.10    8.60
   3 -10   1    0.10    2.10
   3 -10   1   -1.50    5.00
   3 -10   1   -3.60    5.00
   3 -10   1    4.10    4.20
   3 -10   1   -0.10    4.30
  -4  10  -1   39.30    7.60
  -4  10  -1   41.10   12.00
  -4  10  -1   62.29   13.70
   4 -10   1   38.60   10.00
   4 -10   1   36.70    9.90
   4 -10   1   31.40    6.10
   4 -10   1   39.30   11.30
  -5  10  -1    6.60    3.10
  -5  10  -1   18.50    9.80
  -5  10  -1   13.10   10.40
  -5  10  -1    8.60    5.40
   5 -10   1   14.80    6.30
   5 -10   1   25.80    9.90
   5 -10   1    4.70    7.40
   5 -10   1   21.60    9.20
  -6  10  -1   15.90   10.50
   6 -10   1    2.90    7.90
   6 -10   1    1.20    5.40
   6 -10   1   10.40    8.20
  12   9  -1   31.60    9.50
  12   9  -1   36.70   10.80
  12   9  -1   -1.50    4.30
  12   9  -1   22.10    6.30
 -12  -9   1   28.00   14.10
 -12  -9   1   11.30    6.80
 -12  -9   1   14.90    9.00
  11   9  -1   -1.30    3.00
  11   9  -1    6.60    6.50
  11   9  -1   -2.30    5.10
  11   9  -1    4.10    6.50
  11   9  -1   13.20    6.40
  11   9  -1    0.90    3.70
  11   9  -1   -3.40    6.10
 -11  -9   1    2.70    7.20
 -11  -9   1   12.70    6.00
 -11  -9   1    3.60    8.00
  10   9  -1    2.90    3.60
  10   9  -1    6.50    5.80
  10   9  -1    0.50    5.30
  10   9  -1    3.40    3.20
  10   9  -1    6.90    6.80
  10   9  -1   14.70    8.10
 -10  -9   1    1.10    4.90
 -10  -9   1    3.50    4.20
 -10  -9   1   15.30    7.70
   9   9  -1    6.10    5.80
   9   9  -1    0.60    5.20
   9   9  -1    5.90    6.90
   9   9  -1    0.40    6.00
   9   9  -1    8.60    3.50
   9   9  -1    4.20    4.90
  -9  -9   1    3.10    5.20
  -9  -9   1    1.60    5.70
  -9  -9   1    5.20    4.80
   8   9  -1   45.00   10.80
   8   9  -1   40.90    9.90
   8   9  -1   33.90    7.80
   8   9  -1   29.90    8.30
   8   9  -1   34.60    7.80
  -8  -9   1   37.00    8.00
  -8  -9   1   32.20    6.70
  -8  -9   1   33.90    9.40
  -8  -9   1   34.50    9.90
   7   9  -1   -0.90    2.20
   7   9  -1   -2.60    4.40
   7   9  -1    4.90    4.20
   7   9  -1   -0.10    3.70
   7   9  -1    2.50    4.00
   7   9  -1    1.60    4.50
  -7  -9   1    4.40    4.90
  -7  -9   1    0.00    3.10
  -7  -9   1   -3.30    3.00
  -7  -9   1    0.90    5.30
   6   9  -1   13.00    5.50
   6   9  -1   26.40    4.70
   6   9  -1   26.20    7.80
   6   9  -1   16.00    5.80
   6   9  -1   11.70    4.90
   6   9  -1    8.20    5.50
   6   9  -1   13.00    5.40
  -6  -9   1   24.70    7.50
  -6  -9   1    9.50    3.90
  -6  -9   1   18.70    5.80
  -6  -9   1   15.30    7.20
   5   9  -1    8.50    6.20
   5   9  -1   14.10    6.50
   5   9  -1   14.70    5.60
   5   9  -1    9.00    4.50
   5   9  -1   10.50    4.30
   5   9  -1   11.80    3.20
   5   9  -1    7.50    6.00
  -5  -9   1   11.30    5.70
  -5  -9   1   10.10    5.00
  -5  -9   1    7.70    3.50
  -5  -9   1   10.00    5.10
   4   9  -1  434.86   26.60
   4   9  -1  437.46   22.10
   4   9  -1  406.36   20.00
   4   9  -1  440.06   24.60
   4   9  -1  436.56   27.00
   4   9  -1  435.96   24.60
  -4  -9   1  436.26   26.90
  -4  -9   1  423.86   24.10
  -4  -9   1  439.06   25.50
  -4  -9   1  422.86   24.60
   3   9  -1   20.70    3.80
   3   9  -1   25.20    7.40
   3   9  -1   29.20    8.10
   3   9  -1   27.40    5.90
   3   9  -1   21.90    5.40
  -3  -9   1   23.00    6.70
  -3  -9   1   17.90    6.70
  -3  -9   1   22.00    6.50
   2   9  -1  174.78   13.70
   2   9  -1  199.78   16.10
   2   9  -1  163.88   12.50
   2   9  -1  169.18    9.40
  -2  -9   1  158.58   15.20
  -2  -9   1  187.08   14.80
  -2  -9   1  177.38   14.80
   1   9  -1    2.30    4.30
   1   9  -1   -2.70    2.00
   1   9  -1    2.30    4.30
   1   9  -1    1.50    1.70
   1   9  -1    3.10    5.10
  -1  -9   1    2.90    4.10
  -1  -9   1    7.80    4.80
  -1  -9   1   -0.50    3.60
   0   9  -1  163.28   14.00
   0   9  -1  150.38   10.70
   0   9  -1  134.39    8.40
   0   9  -1  146.89   14.00
   0   9  -1  137.19   14.50
   0  -9   1  128.59   12.70
   0  -9   1  137.59   10.80
   0  -9   1  139.69   14.30
   0  -9   1  130.69    9.60
   0  -9   1  134.99   13.40
  -1   9  -1   29.10    4.50
  -1   9  -1   36.00    8.90
  -1   9  -1   33.00    5.30
  -1   9  -1   28.00    8.10
  -1   9  -1   23.20    4.70
  -1   9  -1   29.40    4.90
  -1   9  -1   44.70    8.40
   1  -9   1   43.40    6.70
   1  -9   1   27.60    5.10
   1  -9   1   29.00    8.30
   1  -9   1   36.80    8.60
   1  -9   1   21.90    6.80
  -2   9  -1   15.90    7.70
  -2   9  -1   13.60    3.40
  -2   9  -1   15.50    3.80
  -2   9  -1    8.10    3.60
  -2   9  -1    7.30    3.50
  -2   9  -1    9.20    6.60
  -2   9  -1    8.50    5.00
   2  -9   1    6.30    5.50
   2  -9   1   14.90    6.20
   2  -9   1    9.60    3.80
   2  -9   1   26.80    8.00
   2  -9   1   14.50    3.80
  -3   9  -1   49.70    8.00
  -3   9  -1   65.49   10.90
  -3   9  -1   93.49   15.20
  -3   9  -1   68.19    5.40
  -3   9  -1   65.59    7.30
  -3   9  -1   64.69   12.80
   3  -9   1   92.29    9.40
   3  -9   1   89.19   14.40
   3  -9   1   82.59   12.40
   3  -9   1   90.79   13.40
   3  -9   1   66.99    5.60
  -4   9  -1   70.59   16.20
  -4   9  -1   87.59   15.30
   4  -9   1   91.79   14.00
   4  -9   1   78.39   14.80
   4  -9   1   75.69   10.40
   4  -9   1   54.89   13.80
  -5   9  -1   15.00    8.50
  -5   9  -1    1.20    3.40
  -5   9  -1    8.20    5.10
  -5   9  -1   18.80    8.90
   5  -9   1   11.50    7.10
   5  -9   1   28.30    9.50
   5  -9   1   21.80    6.70
  -6   9  -1    5.00    8.50
  -6   9  -1   15.10    8.80
  -6   9  -1    8.50    5.20
   6  -9   1   27.70    9.20
   6  -9   1   30.90   10.10
   6  -9   1   15.80    7.90
   6  -9   1    6.70    7.60
  -7   9  -1  -22.30    8.00
  -7   9  -1   -5.30    7.20
   7  -9   1   -9.40    7.50
   7  -9   1    4.10    7.60
   7  -9   1   -5.20    5.40
   7  -9   1    3.20    5.10
  12   8  -1   33.00   10.60
  12   8  -1   20.60    8.20
  12   8  -1    9.10    5.00
  12   8  -1   25.00    6.10
  12   8  -1   15.70    7.40
  12   8  -1   27.30    8.00
  12   8  -1   21.30    9.90
 -12  -8   1   20.60    7.90
 -12  -8   1    3.60    8.30
 -12  -8   1   27.40   14.20
  11   8  -1   -5.30    3.50
  11   8  -1    1.10    4.80
  11   8  -1    6.80    5.80
  11   8  -1   -1.10    3.90
  11   8  -1    1.60    5.00
  11   8  -1   -9.20    4.90
  11   8  -1    0.40    5.30
 -11  -8   1    9.50    5.50
 -11  -8   1   21.20    8.10
 -11  -8   1   -0.50    7.40
  10   8  -1   88.69   17.00
  10   8  -1   56.29   12.10
  10   8  -1   58.29    8.70
  10   8  -1   55.49   11.00
  10   8  -1   70.69   12.10
  10   8  -1   65.19    8.90
 -10  -8   1   68.79   11.50
 -10  -8   1   73.99   14.00
 -10  -8   1   59.09    9.60
 -10  -8   1   80.89   18.90
 -10  -8   1   74.49   13.30
   9   8  -1   18.60    7.20
   9   8  -1   16.10    7.60
   9   8  -1    9.30    5.00
   9   8  -1   12.40    4.30
   9   8  -1   12.20    6.30
   9   8  -1    5.70    5.70
  -9  -8   1   10.80    4.50
  -9  -8   1   23.60    8.40
  -9  -8   1    5.60    4.90
  -9  -8   1    8.00    6.00
   8   8  -1   44.40    9.70
   8   8  -1   38.80    9.90
   8   8  -1   30.20    8.90
   8   8  -1   26.90    7.20
   8   8  -1   36.30    7.20
  -8  -8   1   34.00    9.00
  -8  -8   1   40.60    8.30
  -8  -8   1   38.70    9.30
  -8  -8   1   25.70    5.80
   7   8  -1   87.79   13.40
   7   8  -1   76.59   12.10
   7   8  -1   80.19   11.80
   7   8  -1   89.59    7.50
   7   8  -1  103.39   10.40
   7   8  -1   84.09   11.40
  -7  -8   1   94.69   13.40
  -7  -8   1   71.39    7.80
  -7  -8   1   65.69   12.40
  -7  -8   1   78.09   10.40
   6   8  -1  267.07   19.90
   6   8  -1  279.97   17.90
   6   8  -1  246.88   16.10
   6   8  -1  274.97   18.60
   6   8  -1  271.57   14.20
   6   8  -1  272.77   17.40
  -6  -8   1  256.37   17.00
  -6  -8   1  273.97   20.10
  -6  -8   1  218.88   14.50
  -6  -8   1  289.87   19.70
   5   8  -1   80.39   11.40
   5   8  -1   85.79    7.00
   5   8  -1   92.59    9.70
   5   8  -1   84.29    7.90
   5   8  -1   71.89    9.60
   5   8  -1   82.19   12.00
   5   8  -1   68.09   11.10
  -5  -8   1   82.09   11.20
  -5  -8   1  105.39   13.70
  -5  -8   1   86.89   11.90
  -5  -8   1   77.79   11.40
  -5  -8   1   76.59    7.50
   4   8  -1   42.60    6.20
   4   8  -1   25.30    7.10
   4   8  -1   43.00    8.90
   4   8  -1   28.40    6.70
   4   8  -1   35.80    6.70
   4   8  -1   28.00    4.80
   4   8  -1   32.60    5.00
  -4  -8   1   35.30    6.80
  -4  -8   1   21.60    6.00
  -4  -8   1   33.00    5.60
  -4  -8   1   33.60    7.20
  -4  -8   1   31.70    7.30
  -4  -8   1   38.60    8.30
   3   8  -1  457.75   26.30
   3   8  -1  438.56   20.10
   3   8  -1  460.65   24.10
   3   8  -1  462.85   22.70
   3   8  -1  453.35   26.00
  -3  -8   1  437.66   28.00
  -3  -8   1  450.15   24.30
  -3  -8   1  432.66   25.70
  -3  -8   1  466.75   25.10
   2   8  -1  273.77   20.60
   2   8  -1  259.67   18.40
   2   8  -1  252.47   15.50
   2   8  -1  231.38   15.30
   2   8  -1  229.68   11.90
  -2  -8   1  225.18   16.50
  -2  -8   1  226.18   16.40
  -2  -8   1  264.87   16.70
  -2  -8   1  245.78   17.80
   1   8  -1   13.10    5.60
   1   8  -1   11.00    5.70
   1   8  -1   18.10    5.70
   1   8  -1   13.80    2.80
   1   8  -1   13.50    4.00
  -1  -8   1   14.90    5.10
  -1  -8   1   15.50    4.70
  -1  -8   1   17.30    6.20
  -1  -8   1   12.90    5.30
  -1  -8   1   19.20    5.60
   0   8  -1   17.20    5.60
   0   8  -1   20.80    3.50
   0   8  -1   16.10    5.90
   0   8  -1   14.20    5.90
   0   8  -1   15.10    4.30
   0  -8   1   16.40    6.30
   0  -8   1   15.90    5.90
   0  -8   1   15.60    4.20
   0  -8   1   13.70    3.80
   0  -8   1   19.70    5.50
  -1   8  -1    9.30    2.90
  -1   8  -1    7.60    3.30
  -1   8  -1   11.50    6.10
  -1   8  -1    6.50    3.50
  -1   8  -1    6.90    5.00
   1  -8   1   10.10    5.00
   1  -8   1    6.20    5.20
   1  -8   1    8.90    3.60
   1  -8   1    5.20    4.70
   1  -8   1   12.00    4.00
   1  -8   1    6.50    3.10
  -2   8  -1   11.80    4.60
  -2   8  -1    7.90    3.10
  -2   8  -1    5.60    2.70
  -2   8  -1    6.10    5.90
  -2   8  -1   13.10    6.30
  -2   8  -1    4.50    2.40
   2  -8   1   11.60    6.10
   2  -8   1   11.50    3.50
   2  -8   1   -0.60    3.90
   2  -8   1    5.80    5.00
   2  -8   1    5.90    3.70
  -3   8  -1   84.69    7.10
  -3   8  -1   99.59   10.10
  -3   8  -1   98.69   14.70
  -3   8  -1  100.49    6.50
  -3   8  -1   71.99    8.70
  -3   8  -1   95.59   14.10
   3  -8   1   95.99   12.40
   3  -8   1  106.09   11.80
   3  -8   1   95.29   13.30
   3  -8   1   95.99   13.70
   3  -8   1   86.19    6.30
  -4   8  -1   34.90    2.70
  -4   8  -1   43.50    7.90
  -4   8  -1   43.20   10.60
  -4   8  -1   38.80    7.40
  -4   8  -1   27.10    8.60
   4  -8   1   52.49    8.60
   4  -8   1   44.90   10.60
   4  -8   1   51.69    9.40
   4  -8   1   42.70    9.50
  -5   8  -1   17.40    5.20
  -5   8  -1   23.60    8.00
   5  -8   1   29.90    7.30
   5  -8   1   33.20    8.70
   5  -8   1   19.60    7.60
  -6   8  -1  153.78   11.60
  -6   8  -1  216.78   22.80
  -6   8  -1  149.09   20.70
   6  -8   1  173.88   18.40
   6  -8   1  157.78   15.00
   6  -8   1  188.18   17.50
  -7   8  -1   -8.30    6.80
  -7   8  -1   12.50    9.00
   7  -8   1  -11.10    4.60
   7  -8   1    2.90    5.70
   7  -8   1    0.20    5.40
  -8   8  -1   -4.90    8.80
  -8   8  -1   -0.10    7.80
   8  -8   1    3.70    7.60
   8  -8   1    0.20    6.80
   8  -8   1   -1.40    6.20
  12   7  -1   11.90    6.60
  12   7  -1   20.00    8.20
  12   7  -1   13.50    7.70
  12   7  -1   34.40   11.00
  12   7  -1   19.20    6.00
  12   7  -1   16.10    7.70
 -12  -7   1    0.50    6.10
 -12  -7   1   21.20   11.60
 -12  -7   1    9.80    8.20
  11   7  -1   72.19   12.90
  11   7  -1   52.49    7.60
  11   7  -1   55.39   11.00
  11   7  -1   67.89   11.10
  11   7  -1   50.39    8.50
  11   7  -1   57.99   13.10
  11   7  -1   63.19   13.80
 -11  -7   1   74.99   14.30
 -11  -7   1   54.49   16.60
 -11  -7   1   58.49   11.10
  10   7  -1   31.50    8.20
  10   7  -1   29.00    5.90
  10   7  -1   36.70   11.40
  10   7  -1   34.00    9.60
  10   7  -1   44.60    7.60
  10   7  -1   48.20   12.10
 -10  -7   1   33.70    5.60
 -10  -7   1   40.00    9.10
 -10  -7   1   31.50   10.60
 -10  -7   1   45.30   14.60
   9   7  -1   18.90    6.90
   9   7  -1   23.20    8.00
   9   7  -1   10.80    6.10
   9   7  -1   20.50    7.00
   9   7  -1   19.50    4.90
   9   7  -1   17.00    5.30
  -9  -7   1   13.60    4.50
  -9  -7   1   20.20    7.90
  -9  -7   1   13.80    6.00
  -9  -7   1   12.30    7.10
   8   7  -1   68.89    9.00
   8   7  -1   59.49   10.60
   8   7  -1   66.19   12.40
   8   7  -1   55.89   10.10
   8   7  -1   51.79    8.70
  -8  -7   1   58.79   10.50
  -8  -7   1   59.19   11.40
  -8  -7   1   39.80    6.90
  -8  -7   1   62.99    9.60
   7   7  -1  140.79   13.30
   7   7  -1  135.19    9.60
   7   7  -1  140.39   11.80
   7   7  -1  136.09   14.60
   7   7  -1  140.29   12.60
   7   7  -1  167.48   16.10
  -7  -7   1  140.09   14.60
  -7  -7   1  153.38   12.60
  -7  -7   1  164.28   14.80
   6   7  -1 1217.38   50.29
   6   7  -1 1256.27   51.29
   6   7  -1 1233.68   52.29
   6   7  -1 1172.28   47.00
   6   7  -1 1286.67   55.39
   6   7  -1 1183.58   54.29
  -6  -7   1 1119.59   48.00
  -6  -7   1 1196.38   54.09
  -6  -7   1 1199.68   53.49
  -6  -7   1 1247.18   53.49
   5   7  -1  232.18   17.10
   5   7  -1  246.78   17.60
   5   7  -1  246.68   15.50
   5   7  -1  230.18   12.40
   5   7  -1  230.28   14.50
   5   7  -1  220.18   13.70
   5   7  -1  258.77   17.80
  -5  -7   1  233.28   13.50
  -5  -7   1  236.18   17.40
  -5  -7   1  244.48   16.80
  -5  -7   1  221.68   14.80
  -5  -7   1  204.98   16.70
   4   7  -1  104.59    8.20
   4   7  -1  108.79    7.40
   4   7  -1   94.99   10.40
   4   7  -1  102.49    9.60
   4   7  -1  103.79   11.20
   4   7  -1   98.29    8.70
  -4  -7   1  106.59   11.20
  -4  -7   1   77.49    9.20
  -4  -7   1  109.39   10.90
  -4  -7   1  110.89    9.60
  -4  -7   1  100.19   11.10
  -4  -7   1  104.69   10.00
  -4  -7   1  112.29    8.30
   3   7  -1  386.36   21.90
   3   7  -1  410.06   18.90
   3   7  -1  435.66   22.50
   3   7  -1  412.26   21.00
   3   7  -1  429.36   24.00
   3   7  -1  422.76   20.30
   3   7  -1  435.56   18.80
   3   7  -1  379.96   21.80
   3   7  -1  437.96   24.00
  -3  -7   1  417.66   21.80
  -3  -7   1  433.56   23.70
  -3  -7   1  388.76   22.90
  -3  -7   1  400.06   20.10
  -3  -7   1  432.16   23.40
  -3  -7   1  441.56   22.80
   2   7  -1  525.05   24.80
   2   7  -1  510.65   24.70
   2   7  -1  501.35   25.40
   2   7  -1  485.65   25.40
   2   7  -1  515.95   27.60
   2   7  -1  540.45   22.00
   2   7  -1  553.94   27.50
   2   7  -1  491.95   24.90
  -2  -7   1  547.15   26.00
  -2  -7   1  542.35   27.40
  -2  -7   1  494.05   26.20
  -2  -7   1  566.44   26.60
   1   7  -1  191.18   14.00
   1   7  -1  195.98   13.40
   1   7  -1  203.08   13.20
   1   7  -1  178.48   12.20
   1   7  -1  203.08   15.10
   1   7  -1  183.88   12.50
   1   7  -1  195.78    9.90
  -1  -7   1  200.48   14.70
  -1  -7   1  192.58   13.70
  -1  -7   1  201.08   10.90
  -1  -7   1  182.98   13.10
   0   7  -1   92.19    9.80
   0   7  -1   93.89    6.30
   0   7  -1  102.69   10.20
   0   7  -1   91.89    8.10
   0   7  -1   90.49   10.30
   0  -7   1   98.79    9.80
   0  -7   1   90.29    8.60
   0  -7   1  107.29   10.90
   0  -7   1  103.99    7.50
   0  -7   1   84.39    9.00
  -1   7  -1  249.58   15.70
  -1   7  -1  207.38   11.60
  -1   7  -1  217.48   12.10
  -1   7  -1  224.08   16.80
  -1   7  -1  252.17   17.40
   1  -7   1  217.98   15.30
   1  -7   1  239.28   16.60
   1  -7   1  247.58   16.10
   1  -7   1  242.88   13.30
   1  -7   1  259.47   16.50
   1  -7   1  200.28   13.60
   1  -7   1  262.17   13.40
  -2   7  -1  129.99    8.20
  -2   7  -1  118.89   10.70
  -2   7  -1  143.09   13.90
  -2   7  -1  129.79    8.10
  -2   7  -1  127.79    9.20
  -2   7  -1  137.99   13.20
   2  -7   1  119.19   12.40
   2  -7   1  123.79    9.60
   2  -7   1  134.29   12.20
   2  -7   1  116.29    9.40
   2  -7   1  121.29    8.30
   2  -7   1  126.39   11.80
  -3   7  -1  152.48   11.50
  -3   7  -1  162.78   12.50
  -3   7  -1  149.88    8.50
  -3   7  -1  167.58   15.20
  -3   7  -1  133.39    9.10
  -3   7  -1  152.08   15.40
   3  -7   1  166.38    8.80
   3  -7   1  150.88   13.70
   3  -7   1  190.78   15.90
   3  -7   1  157.48   11.80
   3  -7   1  182.58   14.40
  -4   7  -1   97.29   10.60
  -4   7  -1  155.48   15.00
  -4   7  -1  108.09    7.90
  -4   7  -1  122.09    7.70
  -4   7  -1  110.59   10.20
  -4   7  -1  137.79   18.10
   4  -7   1  116.49   12.40
   4  -7   1  141.69   11.40
   4  -7   1  127.39   13.60
   4  -7   1  102.69    5.70
  -5   7  -1   23.40    7.60
  -5   7  -1   18.00    4.80
  -5   7  -1   19.30    4.40
  -5   7  -1   22.10    7.30
  -5   7  -1   29.10    8.80
   5  -7   1   23.50    6.40
   5  -7   1   29.20    7.60
   5  -7   1   36.70    9.40
  -6   7  -1   11.20    8.20
  -6   7  -1    3.60    3.50
  -6   7  -1    3.30    5.20
  -6   7  -1   18.00    7.80
   6  -7   1   17.80    6.70
   6  -7   1    7.30    6.30
   6  -7   1   13.60    5.90
  -7   7  -1   -1.90    3.10
  -7   7  -1    2.00    6.20
  -7   7  -1   -4.20    5.60
  -7   7  -1   -6.20    3.20
  -7   7  -1   -1.90    6.30
   7  -7   1    3.70    5.30
   7  -7   1   -2.40    3.50
  -8   7  -1   -9.50    7.00
  -8   7  -1   -9.10    6.80
  -8   7  -1   -8.30    5.70
   8  -7   1   -4.90    4.60
   8  -7   1   -4.70    4.90
   8  -7   1    3.50    5.50
  12   6  -1   24.00    9.10
  12   6  -1   24.40    9.60
  12   6  -1    6.60    6.80
  12   6  -1   20.40    7.40
  12   6  -1   36.60    9.60
  12   6  -1   22.00    9.20
 -12  -6   1   18.20    8.50
 -12  -6   1    9.30   11.80
 -12  -6   1   34.20   10.90
  11   6  -1   31.50    9.80
  11   6  -1   23.30    7.50
  11   6  -1   35.30    8.00
  11   6  -1   35.80    9.30
  11   6  -1   30.10    5.50
  11   6  -1   29.40    8.70
  11   6  -1   47.50    9.50
 -11  -6   1   28.00    8.40
 -11  -6   1   34.10   13.10
 -11  -6   1   22.80    9.70
  10   6  -1   23.70    5.10
  10   6  -1    9.90    7.30
  10   6  -1   16.90    5.70
  10   6  -1   24.70    7.40
  10   6  -1   14.50    6.50
 -10  -6   1   11.60    6.10
 -10  -6   1   15.30   10.90
 -10  -6   1   13.00    3.20
 -10  -6   1   17.10    8.10
   9   6  -1   25.20    8.10
   9   6  -1   21.00    6.50
   9   6  -1   21.00    7.50
   9   6  -1   14.30    6.40
   9   6  -1   13.40    4.20
   9   6  -1   22.50    5.90
  -9  -6   1   22.50    6.50
  -9  -6   1   14.60    6.80
  -9  -6   1   22.20    9.10
  -9  -6   1   18.70    4.70
   8   6  -1  263.37   18.30
   8   6  -1  229.18   16.30
   8   6  -1  226.18   14.00
   8   6  -1  273.47   21.50
   8   6  -1  250.17   19.30
  -8  -6   1  245.58   19.60
  -8  -6   1  238.68   16.60
  -8  -6   1  220.18   15.30
  -8  -6   1  231.58   15.20
  -8  -6   1  253.47   19.50
   7   6  -1  232.88   18.90
   7   6  -1  243.68   16.70
   7   6  -1  223.88   17.70
   7   6  -1  209.68   12.60
   7   6  -1  231.48   15.70
   7   6  -1  212.58   13.90
  -7  -6   1  215.98   17.70
  -7  -6   1  224.78   17.30
  -7  -6   1  218.48   15.10
  -7  -6   1  189.68   13.30
   6   6  -1  532.25   27.40
   6   6  -1  515.55   23.30
   6   6  -1  545.45   25.50
   6   6  -1  581.14   31.00
   6   6  -1  547.25   26.70
   6   6  -1  491.85   25.20
   6   6  -1  525.95   32.40
  -6  -6   1  546.65   28.60
  -6  -6   1  554.64   26.40
  -6  -6   1  553.54   29.50
  -6  -6   1  512.25   24.30
   5   6  -1    2.00    2.40
   5   6  -1    6.50    3.70
   5   6  -1    4.70    4.00
   5   6  -1    7.00    2.80
   5   6  -1    3.40    3.00
  -5  -6   1    5.00    3.80
  -5  -6   1    7.40    4.40
  -5  -6   1    3.70    3.00
  -5  -6   1    2.10    2.80
  -5  -6   1    6.60    2.70
  -5  -6   1    7.70    4.20
   4   6  -1   -1.60    2.60
   4   6  -1    2.30    2.90
   4   6  -1    4.30    3.80
   4   6  -1    2.90    2.50
   4   6  -1   -0.30    3.10
   4   6  -1    2.60    2.30
   4   6  -1    0.50    2.40
   4   6  -1    3.00    2.00
  -4  -6   1   -0.10    2.40
  -4  -6   1    3.50    2.80
  -4  -6   1    3.70    3.10
  -4  -6   1    2.40    3.10
  -4  -6   1    2.40    2.70
  -4  -6   1    0.00    1.80
   3   6  -1   52.09    6.70
   3   6  -1   49.80    4.60
   3   6  -1   56.19    8.40
   3   6  -1   67.79    9.20
   3   6  -1   44.50    5.10
   3   6  -1   52.09    5.20
   3   6  -1   45.20    7.00
  -3  -6   1   53.69    6.90
  -3  -6   1   63.29    7.40
  -3  -6   1   58.09    8.10
  -3  -6   1   48.80    7.50
  -3  -6   1   53.49    8.10
  -3  -6   1   48.50    5.30
  -3  -6   1   58.09    6.60
   2   6  -1  359.86   19.50
   2   6  -1  402.86   17.20
   2   6  -1  402.36   21.70
   2   6  -1  380.66   20.90
   2   6  -1  390.86   19.90
   2   6  -1  380.96   19.00
   2   6  -1  368.66   19.70
   2   6  -1  401.06   18.90
  -2  -6   1  396.96   20.80
  -2  -6   1  399.16   18.80
  -2  -6   1  366.06   19.80
  -2  -6   1  391.26   20.90
  -2  -6   1  380.26   20.60
  -2  -6   1  400.86   19.80
   1   6  -1  114.49    9.00
   1   6  -1  128.89   10.60
   1   6  -1  121.89    9.10
   1   6  -1  121.39   10.80
   1   6  -1  133.19    9.80
   1   6  -1  126.39    7.30
   1   6  -1  127.09    9.60
  -1  -6   1  116.59    9.60
  -1  -6   1  134.89   10.40
  -1  -6   1  118.89    7.70
  -1  -6   1  130.79   10.20
  -1  -6   1  123.79   10.50
  -1  -6   1  142.59   10.10
   0   6  -1   -2.30    2.60
   0   6  -1    1.10    2.10
   0   6  -1    2.10    1.30
   0   6  -1   -1.70    2.20
   0   6  -1    3.20    2.20
   0   6  -1    0.40    3.20
   0   6  -1    1.40    2.20
   0  -6   1    1.90    2.40
   0  -6   1    1.50    1.90
   0  -6   1    0.70    2.10
   0  -6   1    4.80    3.20
   0  -6   1    2.50    2.40
   0  -6   1    0.80    2.10
  -1   6  -1   66.29    7.10
  -1   6  -1   90.59    9.40
  -1   6  -1   76.39    6.10
  -1   6  -1   80.39    7.40
  -1   6  -1   82.39    8.20
  -1   6  -1   76.79    5.80
  -1   6  -1   97.59    9.50
   1  -6   1   76.39    7.10
   1  -6   1   73.89    6.30
   1  -6   1   81.69    8.70
   1  -6   1   77.49    8.00
   1  -6   1   88.79    8.40
   1  -6   1   89.39    8.60
   1  -6   1   77.99    6.50
  -2   6  -1  253.57   16.80
  -2   6  -1  242.88   12.20
  -2   6  -1  225.18   11.70
  -2   6  -1  257.37   13.60
  -2   6  -1  251.17   15.00
  -2   6  -1  247.68   17.60
   2  -6   1  227.98   13.30
   2  -6   1  227.88   18.00
   2  -6   1  262.57   16.10
   2  -6   1  234.98   15.40
   2  -6   1  230.28   13.50
   2  -6   1  236.88   12.00
  -3   6  -1  175.18   13.30
  -3   6  -1  155.78   11.20
  -3   6  -1  170.08    8.80
  -3   6  -1  162.18   15.30
  -3   6  -1  156.98    9.40
  -3   6  -1  170.88   12.20
  -3   6  -1  178.58   14.60
   3  -6   1  182.18   14.30
   3  -6   1  162.88   13.00
   3  -6   1  166.98   11.70
   3  -6   1  168.58    8.70
  -4   6  -1  166.28    9.80
  -4   6  -1  157.68   14.90
  -4   6  -1  161.28   13.80
  -4   6  -1  165.08   12.00
  -4   6  -1  139.89   13.50
  -4   6  -1  187.78   17.00
   4  -6   1  176.38   15.20
   4  -6   1  158.88    7.60
   4  -6   1  180.68   14.10
   4  -6   1  175.08   12.70
  -5   6  -1   20.10    7.20
  -5   6  -1   26.60    8.60
  -5   6  -1   18.00    6.70
  -5   6  -1   16.50    2.50
  -5   6  -1   22.60    5.00
   5  -6   1   20.60    6.00
   5  -6   1   19.10    6.10
   5  -6   1   22.40    7.10
  -6   6  -1    0.90    3.00
  -6   6  -1   -2.60    3.60
  -6   6  -1    5.70    5.00
  -6   6  -1    5.80    6.40
  -6   6  -1    1.50    4.80
  -6   6  -1    4.90    3.60
   6  -6   1   -0.30    2.70
   6  -6   1    1.90    4.10
   6  -6   1    1.00    4.40
  -7   6  -1   25.70    9.50
  -7   6  -1    6.30    6.00
  -7   6  -1    6.00    5.80
  -7   6  -1   11.30    3.80
   7  -6   1   13.60    6.10
   7  -6   1   20.80    6.90
   7  -6   1    1.40    5.30
  -8   6  -1   26.50    9.80
  -8   6  -1   22.30    8.40
  -8   6  -1   18.20    8.60
   8  -6   1   29.90    8.70
   8  -6   1   29.60    9.00
   8  -6   1   26.60    7.90
  -9   6  -1   -6.70    6.30
  -9   6  -1    1.00    7.60
  -9   6  -1    1.50    6.90
   9  -6   1    3.30    6.20
   9  -6   1   -3.50    4.70
   9  -6   1   10.40    6.90
  12   5  -1    1.30    5.70
  12   5  -1   -6.60    4.10
  12   5  -1   -7.40    5.00
  12   5  -1   -9.30    5.80
  12   5  -1  -12.00    4.40
  12   5  -1   -1.50    4.40
 -12  -5   1    4.70    6.40
 -12  -5   1   -3.20    9.20
 -12  -5   1   -7.70    5.90
  11   5  -1    5.20    5.20
  11   5  -1   10.80    7.10
  11   5  -1   23.90    8.10
  11   5  -1   10.80    7.30
  11   5  -1    0.00    4.90
  11   5  -1    2.30    4.40
 -11  -5   1   15.50    8.10
 -11  -5   1   16.00    7.30
 -11  -5   1   11.70   10.20
  10   5  -1   45.10   11.00
  10   5  -1   39.10    9.50
  10   5  -1   49.10    9.60
  10   5  -1   49.40    9.20
  10   5  -1   45.70    8.40
  10   5  -1   44.10    6.00
 -10  -5   1   40.20    8.50
 -10  -5   1   59.79   12.60
   9   5  -1   31.60    5.10
   9   5  -1   29.20    6.50
   9   5  -1   23.40    8.60
   9   5  -1   32.40    7.80
   9   5  -1   33.40    8.30
   9   5  -1   30.40    7.80
  -9  -5   1   41.70   13.10
  -9  -5   1   26.00    8.40
  -9  -5   1   22.80    4.30
  -9  -5   1   19.80    6.40
   8   5  -1  268.17   17.90
   8   5  -1  225.68   19.60
   8   5  -1  247.28   14.80
   8   5  -1  243.08   14.30
   8   5  -1  278.77   17.70
   8   5  -1  239.58   19.00
  -8  -5   1  256.87   19.70
  -8  -5   1  254.67   14.90
  -8  -5   1  261.47   19.70
  -8  -5   1  269.47   17.70
  -8  -5   1  255.87   21.20
   7   5  -1  217.38   15.00
   7   5  -1  199.88   12.30
   7   5  -1  184.58   11.60
   7   5  -1  165.38   12.50
   7   5  -1  225.28   14.50
   7   5  -1  215.88   16.50
   7   5  -1  184.28   16.80
  -7  -5   1  186.38   15.60
  -7  -5   1  193.38   13.80
  -7  -5   1  188.78   12.40
  -7  -5   1  186.38   12.60
  -7  -5   1  222.28   17.10
   6   5  -1  151.68   11.50
   6   5  -1  169.88   17.20
   6   5  -1  145.99    9.50
   6   5  -1  145.69   11.00
   6   5  -1  174.18   12.20
   6   5  -1  163.58   13.80
   6   5  -1  155.38   13.50
   6   5  -1  164.38   10.60
  -6  -5   1  167.98   13.40
  -6  -5   1  164.48   13.80
  -6  -5   1  150.08   10.40
  -6  -5   1  170.88   11.80
   5   5  -1  135.09   12.10
   5   5  -1  119.29   10.40
   5   5  -1  103.49    9.40
   5   5  -1  128.49    9.10
   5   5  -1  121.39    8.80
   5   5  -1  116.99    9.60
   5   5  -1  133.39   11.70
   5   5  -1  122.39    7.70
  -5  -5   1  134.99   11.50
  -5  -5   1  106.09    8.00
  -5  -5   1  113.69   10.40
  -5  -5   1  119.59    9.20
  -5  -5   1  107.29   10.20
  -5  -5   1  129.89   11.40
   4   5  -1  260.47   15.90
   4   5  -1  290.67   15.30
   4   5  -1  299.37   13.60
   4   5  -1  288.07   15.60
   4   5  -1  286.27   15.10
   4   5  -1  313.17   17.90
   4   5  -1  334.17   18.10
   4   5  -1  281.27   16.70
   4   5  -1  289.67   17.80
  -4  -5   1  294.87   16.70
  -4  -5   1  293.37   14.30
  -4  -5   1  294.57   17.40
  -4  -5   1  286.67   17.20
  -4  -5   1  270.67   17.70
  -4  -5   1  310.87   15.70
  -4  -5   1  291.07   17.60
   3   5  -1  428.96   22.50
   3   5  -1  464.75   22.30
   3   5  -1  446.06   19.40
   3   5  -1  464.65   20.20
   3   5  -1  468.55   20.90
   3   5  -1  451.95   18.80
   3   5  -1  442.16   21.70
   3   5  -1  484.35   23.30
   3   5  -1  486.25   23.10
  -3  -5   1  449.46   22.70
  -3  -5   1  466.35   22.00
  -3  -5   1  453.95   19.80
  -3  -5   1  462.95   21.40
  -3  -5   1  422.56   22.50
  -3  -5   1  439.76   22.70
  -3  -5   1  422.86   22.30
  -3  -5   1  442.66   20.70
   2   5  -1  164.08    8.90
   2   5  -1  171.98    9.70
   2   5  -1  171.88   10.20
   2   5  -1  163.08   10.90
   2   5  -1  180.18   11.10
   2   5  -1  175.18   12.10
   2   5  -1  163.88    8.60
   2   5  -1  158.58   11.50
   2   5  -1  168.48   10.90
  -2  -5   1  168.98   11.40
  -2  -5   1  176.08   10.70
  -2  -5   1  155.98   10.30
  -2  -5   1  166.58   11.50
  -2  -5   1  176.18   11.20
  -2  -5   1  150.68   10.60
  -2  -5   1  173.18   11.60
   1   5  -1  127.99    9.60
   1   5  -1  123.19    8.60
   1   5  -1  107.09    8.30
   1   5  -1  130.59    8.60
   1   5  -1  121.79    9.60
   1   5  -1  122.49    8.60
   1   5  -1  127.09    6.90
   1   5  -1  131.09    9.10
  -1  -5   1  131.29    7.40
  -1  -5   1  120.89    9.00
  -1  -5   1  121.39    9.20
  -1  -5   1  105.49    9.00
  -1  -5   1  124.69    9.10
  -1  -5   1  126.79    8.90
   0   5  -1  169.18   11.30
   0   5  -1  186.08   12.20
   0   5  -1  179.78   10.60
   0   5  -1  177.18   11.40
   0   5  -1  163.08   10.50
   0  -5   1  168.18   11.10
   0  -5   1  183.18   11.20
   0  -5   1  183.08   11.00
   0  -5   1  175.38    9.40
   0  -5   1  164.38   11.10
   0  -5   1  159.58   11.20
  -1   5  -1 1256.87   50.09
  -1   5  -1 1244.98   50.09
  -1   5  -1 1327.57   52.49
  -1   5  -1 1238.78   47.70
  -1   5  -1 1359.86   50.89
  -1   5  -1 1315.97   47.60
  -1   5  -1 1314.47   52.09
   1  -5   1 1276.97   48.00
   1  -5   1 1265.57   48.40
   1  -5   1 1163.18   49.00
   1  -5   1 1364.86   51.29
   1  -5   1 1249.57   50.69
   1  -5   1 1252.17   51.39
   1  -5   1 1249.97   50.39
  -2   5  -1  355.16   19.10
  -2   5  -1  409.06   18.90
  -2   5  -1  416.66   18.50
  -2   5  -1  353.06   19.40
  -2   5  -1  398.66   21.10
  -2   5  -1  378.46   19.00
  -2   5  -1  384.46   16.80
  -2   5  -1  389.16   19.50
   2  -5   1  374.96   18.10
   2  -5   1  380.06   20.50
   2  -5   1  359.66   16.30
   2  -5   1  363.26   19.70
   2  -5   1  396.66   19.70
   2  -5   1  411.46   20.20
  -3   5  -1  111.59    7.30
  -3   5  -1  116.29    9.20
  -3   5  -1  118.59    9.70
  -3   5  -1  113.09   10.80
  -3   5  -1  119.09    9.20
  -3   5  -1  113.09   10.20
   3  -5   1  121.19    6.50
   3  -5   1  122.99   10.20
   3  -5   1  118.09    9.10
   3  -5   1   97.79   13.00
   3  -5   1  109.99    9.80
  -4   5  -1   30.60    5.60
  -4   5  -1   34.70    6.40
  -4   5  -1   60.39    9.50
  -4   5  -1   31.10    4.50
  -4   5  -1   45.20    8.70
   4  -5   1   37.70    7.40
   4  -5   1   40.50    6.80
   4  -5   1   39.60    8.10
   4  -5   1   38.40    3.00
  -5   5  -1   40.00    8.60
  -5   5  -1   36.10    6.10
  -5   5  -1   25.60    4.60
  -5   5  -1   32.80    8.00
   5  -5   1   31.40    6.80
   5  -5   1   27.70    7.50
   5  -5   1   31.60    7.30
  -6   5  -1   27.00    4.40
  -6   5  -1   19.00    4.70
  -6   5  -1   40.80    9.80
  -6   5  -1   32.60    9.10
  -6   5  -1   21.10    4.60
   6  -5   1   32.80    7.50
   6  -5   1   21.40    6.40
   6  -5   1   30.10    8.30
  -7   5  -1   10.20    4.00
  -7   5  -1   11.20    3.10
  -7   5  -1    8.70    5.90
  -7   5  -1   18.70    7.30
   7  -5   1   24.10    7.20
   7  -5   1   17.50    7.40
   7  -5   1   10.10    5.90
  -8   5  -1   46.80   11.70
  -8   5  -1   37.10   10.30
  -8   5  -1   30.20    5.80
   8  -5   1   49.90   11.00
   8  -5   1   42.00    9.90
   8  -5   1   36.90    9.60
  -9   5  -1   24.40   10.60
  -9   5  -1   37.10   11.60
  -9   5  -1   25.20    9.10
   9  -5   1   27.60    7.90
   9  -5   1   30.10    9.60
   9  -5   1   17.50    7.10
 -10   5  -1  -10.30    6.60
 -10   5  -1   -5.90    7.50
  10  -5   1    8.20    7.80
  10  -5   1   -7.80    5.10
  12   4  -1   -5.70    4.40
  12   4  -1   -6.00    4.60
  12   4  -1   10.70    5.70
  12   4  -1    5.50    6.60
  12   4  -1   -6.60    3.70
  12   4  -1   -4.20    4.70
 -12  -4   1   11.20    9.90
 -12  -4   1   -2.30    7.20
 -12  -4   1   -3.20    6.40
  11   4  -1   28.50    7.20
  11   4  -1   11.90    6.20
  11   4  -1   18.40    8.40
  11   4  -1   22.30    8.90
  11   4  -1   16.90    6.40
  11   4  -1   19.20    7.60
 -11  -4   1   21.10   11.20
 -11  -4   1   20.40    8.60
 -11  -4   1    5.30    5.70
  10   4  -1   50.99   11.10
  10   4  -1   32.90    8.10
  10   4  -1   51.19   12.00
  10   4  -1   48.90    9.60
  10   4  -1   54.89    8.90
  10   4  -1   54.69    9.90
 -10  -4   1   55.49   11.60
 -10  -4   1   54.99   14.40
 -10  -4   1   47.90    9.60
   9   4  -1   92.99   14.90
   9   4  -1   89.59   11.30
   9   4  -1  112.59    9.90
   9   4  -1   79.99   11.60
   9   4  -1   93.79   13.60
   9   4  -1   88.09    7.10
  -9  -4   1  102.09   14.80
  -9  -4   1   86.19   11.60
  -9  -4   1   97.49   17.70
  -9  -4   1   82.69    6.40
   8   4  -1    0.20    2.50
   8   4  -1    5.00    4.40
   8   4  -1    3.90    2.40
   8   4  -1    3.20    4.30
   8   4  -1    0.50    4.60
   8   4  -1    5.70    4.10
  -8  -4   1   -2.90    4.40
  -8  -4   1    2.00    4.00
  -8  -4   1    1.10    5.20
  -8  -4   1    3.10    2.20
   7   4  -1  128.69   12.70
   7   4  -1  122.19   10.70
   7   4  -1  127.39    8.70
   7   4  -1  113.59    8.80
   7   4  -1  124.69   11.20
   7   4  -1  126.29   13.80
  -7  -4   1  115.09   13.30
  -7  -4   1  130.89   12.80
  -7  -4   1  133.39    9.50
  -7  -4   1  116.89   10.80
  -7  -4   1  125.39   12.50
   6   4  -1    8.80    3.00
   6   4  -1    6.70    3.50
   6   4  -1    6.70    2.80
   6   4  -1   10.30    3.30
   6   4  -1   11.20    4.30
   6   4  -1   10.30    5.00
   6   4  -1   10.70    3.50
   6   4  -1    5.20    4.60
   6   4  -1    7.80    3.80
  -6  -4   1    4.70    3.80
  -6  -4   1   10.50    4.40
  -6  -4   1    9.70    3.40
  -6  -4   1    4.30    4.20
  -6  -4   1    7.20    2.90
  -6  -4   1   10.90    4.50
   5   4  -1   84.89    6.60
   5   4  -1   68.59    6.80
   5   4  -1   75.39    9.10
   5   4  -1   71.19    9.50
   5   4  -1   70.59    5.60
   5   4  -1   78.69    7.80
   5   4  -1   93.79    9.00
   5   4  -1   76.69    7.30
   5   4  -1   72.79    6.60
  -5  -4   1   79.99    8.30
  -5  -4   1   76.29    8.10
  -5  -4   1   75.89   10.00
  -5  -4   1   72.29    7.00
  -5  -4   1   84.39    9.00
   4   4  -1  334.07   16.90
   4   4  -1  351.56   17.90
   4   4  -1  331.37   19.20
   4   4  -1  336.27   14.80
   4   4  -1  345.07   16.60
   4   4  -1  342.97   18.30
   4   4  -1  335.57   16.10
   4   4  -1  344.97   16.90
   4   4  -1  356.16   18.40
  -4  -4   1  348.97   18.80
  -4  -4   1  357.46   18.70
  -4  -4   1  332.77   19.60
  -4  -4   1  352.16   16.70
  -4  -4   1  329.97   17.70
  -4  -4   1  328.57   16.60
  -4  -4   1  330.27   18.20
   3   4  -1    1.90    2.00
   3   4  -1    2.30    2.60
   3   4  -1   -0.10    2.40
   3   4  -1    3.40    2.10
   3   4  -1    2.40    1.50
   3   4  -1    2.70    2.30
   3   4  -1    0.20    2.60
  -3  -4   1    2.10    2.20
  -3  -4   1    4.30    2.30
  -3  -4   1    3.60    1.30
  -3  -4   1    1.70    2.40
  -3  -4   1    1.70    1.90
  -3  -4   1    2.60    2.60
  -3  -4   1    1.70    1.50
  -3  -4   1    0.50    2.30
   2   4  -1  873.41   33.20
   2   4  -1  902.71   33.50
   2   4  -1  861.61   36.20
   2   4  -1  893.31   35.20
   2   4  -1  864.31   35.30
   2   4  -1  858.01   35.90
   2   4  -1  894.41   32.50
   2   4  -1  810.82   35.40
   2   4  -1  912.31   34.50
  -2  -4   1  872.81   35.00
  -2  -4   1  840.82   35.60
  -2  -4   1  879.31   36.00
  -2  -4   1  846.42   33.20
  -2  -4   1  878.01   34.60
  -2  -4   1  847.02   35.60
  -2  -4   1  848.02   32.40
   1   4  -1   60.89    5.30
   1   4  -1   81.79    7.20
   1   4  -1   69.99    4.70
   1   4  -1   72.99    5.70
   1   4  -1   76.09    6.70
   1   4  -1   71.49    6.00
   1   4  -1   72.39    5.90
   1   4  -1   72.79    6.20
  -1  -4   1   75.49    6.50
  -1  -4   1   74.59    6.20
  -1  -4   1   67.49    6.10
  -1  -4   1   73.19    5.90
  -1  -4   1   65.59    6.30
  -1  -4   1   67.99    4.90
   0   4  -1  734.23   29.00
   0   4  -1  737.93   29.40
   0   4  -1  696.53   29.60
   0   4  -1  716.23   29.70
   0   4  -1  747.83   30.60
   0   4  -1  698.53   27.00
   0  -4   1  694.23   29.70
   0  -4   1  730.73   29.40
   0  -4   1  688.73   29.00
   0  -4   1  673.73   29.10
   0  -4   1  690.73   29.50
   0  -4   1  711.83   27.60
  -1   4  -1  632.34   25.70
  -1   4  -1  598.04   27.40
  -1   4  -1  657.63   26.90
  -1   4  -1  631.44   26.50
  -1   4  -1  642.84   24.70
  -1   4  -1  623.64   26.60
   1  -4   1  636.44   26.90
   1  -4   1  623.84   27.30
   1  -4   1  639.64   25.30
   1  -4   1  618.24   26.70
   1  -4   1  624.34   27.00
   1  -4   1  616.64   24.70
   1  -4   1  602.84   25.80
  -2   4  -1  914.31   37.90
  -2   4  -1  987.00   37.40
  -2   4  -1  977.70   38.50
  -2   4  -1  913.01   39.10
  -2   4  -1  951.40   35.60
  -2   4  -1  930.41   38.20
  -2   4  -1  935.81   36.20
  -2   4  -1  955.40   35.20
  -2   4  -1  905.51   37.40
   2  -4   1  949.21   36.90
   2  -4   1  921.11   38.80
   2  -4   1  932.21   35.00
   2  -4   1  910.61   38.40
   2  -4   1  916.01   38.00
   2  -4   1  929.31   38.10
  -3   4  -1  402.06   19.90
  -3   4  -1  410.66   20.80
  -3   4  -1  421.06   19.40
  -3   4  -1  413.46   21.50
  -3   4  -1  393.86   16.70
  -3   4  -1  408.66   17.50
  -3   4  -1  406.56   20.30
   3  -4   1  378.36   19.90
   3  -4   1  419.86   20.50
   3  -4   1  398.96   21.10
   3  -4   1  407.16   21.00
   3  -4   1  392.86   16.20
   3  -4   1  429.86   19.60
  -4   4  -1  724.13   33.40
  -4   4  -1  674.83   32.50
  -4   4  -1  698.43   28.90
  -4   4  -1  745.93   30.90
  -4   4  -1  745.13   34.20
   4  -4   1  766.82   32.10
   4  -4   1  701.23   26.80
   4  -4   1  683.93   33.50
   4  -4   1  768.62   32.90
  -5   4  -1  123.49    8.40
  -5   4  -1  120.29   11.30
  -5   4  -1  137.59   12.40
  -5   4  -1  117.19    7.30
  -5   4  -1  129.89    9.70
   5  -4   1  141.89    9.60
   5  -4   1  141.59   11.20
   5  -4   1  128.79   12.10
   5  -4   1  151.88   12.00
  -6   4  -1  181.78   11.70
  -6   4  -1  197.88   15.90
  -6   4  -1  142.49   10.20
  -6   4  -1  154.28    9.20
  -6   4  -1  155.98   14.30
   6  -4   1  184.98   14.10
   6  -4   1  163.48   11.40
   6  -4   1  163.88   13.20
   6  -4   1  130.39   12.00
   6  -4   1  160.58   14.70
  -7   4  -1   88.69   14.30
  -7   4  -1   97.19   13.70
  -7   4  -1   66.99    5.50
  -7   4  -1   72.59    7.70
   7  -4   1   75.59   11.20
   7  -4   1   81.39   12.60
   7  -4   1   46.00    8.80
   7  -4   1  101.99   12.90
   7  -4   1   65.79    8.40
  -8   4  -1   49.40   11.10
  -8   4  -1   65.99   12.70
  -8   4  -1   43.60    2.80
  -8   4  -1   50.79    7.10
   8  -4   1   43.60    8.80
   8  -4   1   54.39   10.00
   8  -4   1   27.90    6.30
  -9   4  -1   18.80    5.30
  -9   4  -1   34.20   11.10
  -9   4  -1   30.30   10.00
   9  -4   1   36.60    9.60
   9  -4   1   30.30    8.30
   9  -4   1   27.80    8.20
 -10   4  -1   -2.70    6.30
 -10   4  -1    4.50    7.90
  10  -4   1   -3.20    5.30
  10  -4   1    2.10    6.40
  10  -4   1    3.80    5.70
  12   3  -1   -7.10    6.10
  12   3  -1   -6.60    4.80
  12   3  -1  -10.10    3.40
  12   3  -1   -7.20    4.10
  12   3  -1   -4.00    4.50
  12   3  -1    1.40    4.80
 -12  -3   1   -7.80    7.60
 -12  -3   1    0.10    6.50
 -12  -3   1   -1.00    6.10
  11   3  -1   64.79   14.20
  11   3  -1   59.89   10.40
  11   3  -1   71.79   11.70
  11   3  -1   43.50    8.40
  11   3  -1   40.00    8.40
  11   3  -1   63.39   11.80
  11   3  -1   60.29   12.10
 -11  -3   1   49.10   10.60
 -11  -3   1   84.69   18.80
 -11  -3   1   53.79   12.00
  10   3  -1   32.00    7.80
  10   3  -1   27.30    9.20
  10   3  -1   21.40    7.40
  10   3  -1   29.20    8.00
  10   3  -1   20.90    7.00
  10   3  -1   18.40    6.90
 -10  -3   1   20.70    9.90
 -10  -3   1   17.60    6.80
 -10  -3   1   18.40    7.40
   9   3  -1  114.89   11.30
   9   3  -1  108.49   10.80
   9   3  -1  111.79   13.80
   9   3  -1   87.69   10.90
   9   3  -1   89.19   13.20
  -9  -3   1   97.49   14.60
  -9  -3   1  121.49   12.00
  -9  -3   1   97.19   18.00
   8   3  -1    5.70    5.00
   8   3  -1    6.80    3.60
   8   3  -1    9.30    5.90
   8   3  -1    9.30    2.60
   8   3  -1    8.40    4.60
   8   3  -1    9.50    4.60
  -8  -3   1    3.30    5.30
  -8  -3   1    3.50    2.10
  -8  -3   1   11.90    7.10
  -8  -3   1    9.50    4.60
   7   3  -1  223.98   11.60
   7   3  -1  244.08   17.10
   7   3  -1  212.38   14.60
   7   3  -1  250.07   15.10
   7   3  -1  225.98   18.00
  -7  -3   1  231.78   17.10
  -7  -3   1  238.28   18.80
  -7  -3   1  210.78   14.80
  -7  -3   1  204.38   15.00
  -7  -3   1  219.08   12.40
   6   3  -1   71.39    9.80
   6   3  -1   52.99    8.60
   6   3  -1   65.29    7.20
   6   3  -1   66.39    9.40
   6   3  -1   56.29    5.20
   6   3  -1   61.59    8.70
   6   3  -1   57.19    5.60
   6   3  -1   54.79    7.20
   6   3  -1   69.49    7.10
  -6  -3   1   55.99    7.60
  -6  -3   1   60.49    5.80
  -6  -3   1   56.39   10.30
  -6  -3   1   68.89    9.60
  -6  -3   1   64.59    9.40
  -6  -3   1   67.79   11.40
  -6  -3   1   74.79    9.70
   5   3  -1   88.49    8.50
   5   3  -1   86.39    8.70
   5   3  -1   82.59    9.40
   5   3  -1   78.19    7.10
   5   3  -1   80.89    6.10
   5   3  -1  106.39    8.00
   5   3  -1   76.69    5.90
   5   3  -1  100.79    8.10
   5   3  -1   86.29    8.00
  -5  -3   1   88.39    8.60
  -5  -3   1   89.89    6.90
  -5  -3   1   83.69    7.40
  -5  -3   1   79.19    7.70
  -5  -3   1   93.79    8.70
  -5  -3   1   79.99    8.40
  -5  -3   1   81.89    9.20
   4   3  -1  779.72   32.50
   4   3  -1  758.32   28.60
   4   3  -1  754.42   33.60
   4   3  -1  717.83   30.40
   4   3  -1  707.43   30.20
   4   3  -1  704.33   29.10
   4   3  -1  757.32   31.60
   4   3  -1  759.32   32.60
  -4  -3   1  715.93   31.60
  -4  -3   1  752.12   30.40
  -4  -3   1  768.12   32.80
  -4  -3   1  719.83   33.80
  -4  -3   1  743.43   32.40
  -4  -3   1  743.43   32.00
   3   3  -1  844.32   33.50
   3   3  -1  829.12   34.20
   3   3  -1  850.81   33.50
   3   3  -1  856.91   36.10
   3   3  -1  878.01   35.10
   3   3  -1  884.81   35.50
   3   3  -1  880.61   35.10
   3   3  -1  825.92   32.90
   3   3  -1  852.91   31.70
  -3  -3   1  815.12   34.90
  -3  -3   1  846.12   35.30
  -3  -3   1  844.32   32.30
  -3  -3   1  824.82   36.10
  -3  -3   1  886.41   34.70
  -3  -3   1  858.61   35.10
  -3  -3   1  890.31   33.40
   2   3  -1  106.19    7.00
   2   3  -1  114.99    7.90
   2   3  -1   89.39    7.00
   2   3  -1   99.99    5.60
   2   3  -1  111.49    8.00
   2   3  -1   93.69    7.40
   2   3  -1  117.59    7.50
  -2  -3   1  109.09    7.70
  -2  -3   1   98.99    6.90
  -2  -3   1  107.99    7.80
  -2  -3   1  105.99    6.80
  -2  -3   1  106.49    6.50
  -2  -3   1  111.49    5.80
  -2  -3   1  111.79    7.70
  -2  -3   1  119.89    6.40
   1   3  -1  661.03   26.10
   1   3  -1  649.14   25.30
   1   3  -1  668.33   24.90
   1   3  -1  674.53   27.00
   1   3  -1  665.33   24.40
   1   3  -1  667.83   26.60
   1   3  -1  633.94   26.70
   1   3  -1  609.44   26.20
   1   3  -1  648.04   27.00
  -1  -3   1  666.93   25.30
  -1  -3   1  631.94   26.60
  -1  -3   1  646.34   25.90
  -1  -3   1  668.83   26.20
  -1  -3   1  625.64   26.50
  -1  -3   1  657.33   26.80
  -1  -3   1  669.83   24.60
  -1  -3   1  645.84   26.40
   0   3  -1  131.79    7.60
   0   3  -1  114.09    6.10
   0   3  -1  134.19    8.20
   0   3  -1  117.29    7.70
   0   3  -1  122.99    7.10
   0   3  -1  122.39    7.60
   0  -3   1  125.49    7.40
   0  -3   1  121.79    7.70
   0  -3   1  128.19    7.80
   0  -3   1  132.09    7.60
   0  -3   1  122.89    7.50
   0  -3   1  132.49    7.30
   0  -3   1  122.59    6.50
  -1   3  -1 1022.20   37.30
  -1   3  -1  998.40   38.70
  -1   3  -1  996.00   38.60
  -1   3  -1 1036.40   39.70
  -1   3  -1 1004.60   38.80
  -1   3  -1 1039.50   38.80
  -1   3  -1 1010.10   37.30
   1  -3   1  965.20   37.60
   1  -3   1 1018.30   38.20
   1  -3   1 1020.70   37.20
   1  -3   1  993.50   38.70
   1  -3   1  978.90   39.00
   1  -3   1 1000.50   39.30
  -2   3  -1  524.25   22.30
  -2   3  -1  543.85   20.80
  -2   3  -1  536.25   23.20
  -2   3  -1  519.35   22.80
  -2   3  -1  582.94   24.30
  -2   3  -1  535.85   21.80
  -2   3  -1  526.95   21.20
  -2   3  -1  574.64   23.00
  -2   3  -1  547.05   23.30
   2  -3   1  524.05   20.40
   2  -3   1  508.85   22.00
   2  -3   1  504.15   22.70
   2  -3   1  511.75   22.90
   2  -3   1  523.15   23.50
   2  -3   1  526.95   23.40
  -3   3  -1 1493.55   54.09
  -3   3  -1 1597.04   58.09
  -3   3  -1 1515.55   57.79
  -3   3  -1 1465.05   54.79
  -3   3  -1 1517.95   56.09
  -3   3  -1 1455.65   57.19
  -3   3  -1 1522.05   58.09
  -3   3  -1 1490.85   58.39
   3  -3   1 1472.95   53.39
   3  -3   1 1492.45   58.19
   3  -3   1 1480.85   56.49
   3  -3   1 1450.95   58.09
   3  -3   1 1495.85   57.79
   3  -3   1 1489.95   57.29
   3  -3   1 1454.75   55.29
  -4   3  -1  602.14   25.20
  -4   3  -1  642.14   29.50
  -4   3  -1  676.03   29.60
  -4   3  -1  628.94   28.90
  -4   3  -1  612.04   26.30
  -4   3  -1  574.24   27.90
   4  -3   1  594.74   28.10
   4  -3   1  579.84   27.00
   4  -3   1  616.54   25.90
   4  -3   1  650.63   29.20
   4  -3   1  605.34   23.30
   4  -3   1  629.24   27.90
  -5   3  -1   10.50    2.80
  -5   3  -1    7.60    3.00
  -5   3  -1    5.80    3.80
  -5   3  -1    6.70    3.50
  -5   3  -1   12.40    5.20
  -5   3  -1    2.70    1.70
  -5   3  -1    6.40    2.40
   5  -3   1    7.10    3.50
   5  -3   1    6.00    3.50
   5  -3   1    6.10    3.00
   5  -3   1    4.50    2.20
   5  -3   1    2.50    3.60
  -6   3  -1   10.70    2.90
  -6   3  -1   14.40    2.90
  -6   3  -1   18.10    6.60
  -6   3  -1   20.70    7.20
  -6   3  -1    9.80    3.60
   6  -3   1   13.30    5.30
   6  -3   1    8.30    4.40
   6  -3   1   16.00    4.50
   6  -3   1   14.30    5.80
   6  -3   1   10.90    3.70
  -7   3  -1   86.29   12.60
  -7   3  -1   77.89    5.50
  -7   3  -1   80.29   13.20
  -7   3  -1   76.49    7.90
   7  -3   1   89.19   11.90
   7  -3   1   72.09    8.20
   7  -3   1   85.49   12.20
   7  -3   1   79.69   10.60
  -8   3  -1    6.60    3.50
  -8   3  -1    4.80    1.30
  -8   3  -1    4.90    6.30
  -8   3  -1   -2.90    4.50
   8  -3   1   -3.80    5.40
   8  -3   1   11.50    6.00
   8  -3   1    6.80    4.20
   8  -3   1   24.50    7.30
   8  -3   1   12.20    4.50
  -9   3  -1    8.30    6.50
  -9   3  -1   18.00    9.40
   9  -3   1   10.50    6.90
   9  -3   1   15.30    4.80
   9  -3   1    6.00    5.30
   9  -3   1   16.80    6.50
 -10   3  -1  -10.20    7.00
 -10   3  -1   12.60    8.80
 -10   3  -1  -13.70    4.80
  10  -3   1    4.00    4.20
  10  -3   1    2.10    5.50
  10  -3   1   -7.20    5.90
  10  -3   1    0.30    4.00
 -11   3  -1    8.40    8.10
 -11   3  -1   13.80    8.90
  11  -3   1   13.60    7.90
  11  -3   1   -1.70    4.90
  11  -3   1   -1.10    5.90
  11  -3   1   -3.00    5.80
  12   2  -1    2.00    5.10
  12   2  -1   -7.10    3.60
  12   2  -1    8.60    6.00
  12   2  -1   -0.80    5.10
  12   2  -1   -5.80    4.40
  12   2  -1   -1.60    6.20
 -12  -2   1    4.20    6.60
 -12  -2   1   11.00    9.30
 -12  -2   1   -4.30    4.90
  11   2  -1   59.89   12.10
  11   2  -1   53.59   10.70
  11   2  -1   57.89    9.70
  11   2  -1   90.89   14.10
  11   2  -1   75.09   11.60
  11   2  -1   67.89   10.90
 -11  -2   1   64.69   11.90
 -11  -2   1   54.19   15.00
 -11  -2   1   43.50   11.30
  10   2  -1   74.59   10.90
  10   2  -1   77.99   11.00
  10   2  -1   51.59    9.60
  10   2  -1   75.79   13.30
  10   2  -1   73.39    9.90
  10   2  -1   66.89   15.30
 -10  -2   1   66.79   12.90
 -10  -2   1   62.79   15.50
 -10  -2   1   84.89   12.80
   9   2  -1   17.90    6.50
   9   2  -1   15.10    5.40
   9   2  -1   15.50    5.30
   9   2  -1   15.70    5.30
   9   2  -1   15.60    7.00
   9   2  -1   23.00    8.10
  -9  -2   1   17.20    6.60
  -9  -2   1    7.90    6.50
  -9  -2   1   13.40    5.50
   8   2  -1   46.20    7.50
   8   2  -1   41.30    8.90
   8   2  -1   37.90    6.90
   8   2  -1   40.40    9.20
   8   2  -1   52.89    8.10
  -8  -2   1   30.50    8.60
  -8  -2   1   56.39   12.60
  -8  -2   1   43.40    8.10
   7   2  -1   96.29    8.90
   7   2  -1   86.89    5.60
   7   2  -1   88.19    8.60
   7   2  -1   83.59   11.20
   7   2  -1   71.49   11.60
  -7  -2   1   81.49   13.50
  -7  -2   1   66.99   12.20
  -7  -2   1   82.69    6.50
  -7  -2   1   73.79    9.60
  -7  -2   1   69.59    8.00
   6   2  -1  182.88   11.60
   6   2  -1  187.78   13.40
   6   2  -1  171.88   12.70
   6   2  -1  189.68   11.80
   6   2  -1  176.58   14.60
   6   2  -1  182.08    8.90
   6   2  -1  154.28   11.50
   6   2  -1  163.68   12.90
  -6  -2   1  172.88   14.60
  -6  -2   1  176.58   10.20
  -6  -2   1  174.08   12.30
  -6  -2   1  160.48   14.60
  -6  -2   1  164.58   12.00
  -6  -2   1  185.58   13.90
   5   2  -1   27.80    4.90
   5   2  -1   32.10    4.90
   5   2  -1   41.10    5.80
   5   2  -1   39.10    3.60
   5   2  -1   42.70    6.40
   5   2  -1   29.10    6.10
   5   2  -1   35.60    6.30
   5   2  -1   44.80    7.00
  -5  -2   1   27.60    6.10
  -5  -2   1   39.20    4.50
  -5  -2   1   29.80    6.10
  -5  -2   1   32.20    5.50
  -5  -2   1   42.00    7.70
  -5  -2   1   40.40    5.60
   4   2  -1   53.79    7.00
   4   2  -1   40.30    3.60
   4   2  -1   43.40    4.70
   4   2  -1   45.50    4.80
   4   2  -1   31.80    5.40
   4   2  -1   39.60    5.60
   4   2  -1   34.50    5.90
   4   2  -1   40.00    5.10
  -4  -2   1   35.70    5.70
  -4  -2   1   38.20    6.30
  -4  -2   1   47.80    5.00
  -4  -2   1   43.20    5.70
  -4  -2   1   48.10    6.80
  -4  -2   1   47.20    6.30
  -4  -2   1   37.00    4.20
   3   2  -1 9999.00  435.16
  -3  -2   1 9190.68  427.86
   2   2  -1  105.79    6.10
   2   2  -1  111.39    6.60
   2   2  -1  107.99    6.40
   2   2  -1  109.39    7.70
   2   2  -1  117.09    7.20
   2   2  -1  117.69    7.20
   2   2  -1  110.79    7.20
   2   2  -1  116.39    5.20
  -2  -2   1  113.49    6.80
  -2  -2   1  107.59    7.10
  -2  -2   1  113.39    7.20
  -2  -2   1  105.59    7.60
  -2  -2   1  107.49    6.10
  -2  -2   1  108.69    7.20
   1   2  -1   13.10    1.60
   1   2  -1   10.20    2.30
   1   2  -1    9.80    1.90
   1   2  -1    6.00    2.40
   1   2  -1    9.60    2.10
   1   2  -1    8.10    2.20
   1   2  -1    9.40    1.50
   1   2  -1   10.00    2.60
   1   2  -1   10.90    2.10
  -1  -2   1    9.10    2.30
  -1  -2   1   12.50    2.30
  -1  -2   1   13.90    1.60
  -1  -2   1    8.20    2.00
  -1  -2   1    9.60    1.50
  -1  -2   1   10.00    2.30
  -1  -2   1   10.20    2.50
  -1  -2   1    6.60    2.10
   0   2  -1    1.20    1.60
   0   2  -1    3.40    1.30
   0   2  -1    4.50    1.50
   0   2  -1    5.00    1.50
   0   2  -1    3.40    1.60
   0   2  -1    1.00    1.60
   0  -2   1    2.60    1.60
   0  -2   1    4.20    1.70
   0  -2   1    4.10    1.50
   0  -2   1    1.10    1.20
   0  -2   1    3.40    1.30
   0  -2   1    1.40    1.00
  -1   2  -1 2153.38   77.79
  -1   2  -1 2171.48   77.49
  -1   2  -1 2162.58   77.49
   1  -2   1 2127.89   77.49
   1  -2   1 2184.58   77.19
   1  -2   1 2128.79   77.89
   1  -2   1 2227.68   78.09
  -2   2  -1   34.60    4.70
  -2   2  -1   38.50    3.70
  -2   2  -1   28.40    3.10
  -2   2  -1   29.30    2.90
  -2   2  -1   33.80    4.20
  -2   2  -1   37.80    4.20
  -2   2  -1   50.09    4.50
  -2   2  -1   34.60    2.90
  -2   2  -1   33.80    3.90
   2  -2   1   37.00    3.90
   2  -2   1   34.60    3.60
   2  -2   1   35.90    3.30
   2  -2   1   36.40    4.80
   2  -2   1   39.90    4.10
   2  -2   1   29.00    3.80
   2  -2   1   38.40    4.10
  -3   2  -1  645.84   27.40
  -3   2  -1  616.04   25.20
  -3   2  -1  665.43   27.40
  -3   2  -1  629.24   27.10
  -3   2  -1  617.44   24.60
  -3   2  -1  631.44   24.10
  -3   2  -1  633.34   27.20
  -3   2  -1  592.74   23.40
  -3   2  -1  630.24   26.80
   3  -2   1  622.74   23.40
   3  -2   1  625.34   26.90
   3  -2   1  609.74   25.80
   3  -2   1  618.54   24.40
   3  -2   1  598.84   27.00
   3  -2   1  643.94   26.20
   3  -2   1  636.64   25.00
   3  -2   1  611.34   26.60
  -4   2  -1   66.09    4.90
  -4   2  -1   59.59    4.00
  -4   2  -1   74.89    7.40
  -4   2  -1   55.79    7.20
  -4   2  -1   71.49    7.40
  -4   2  -1   57.79    6.90
  -4   2  -1   67.79    5.20
  -4   2  -1   64.49    6.40
   4  -2   1   58.09    4.90
   4  -2   1   60.39    5.70
   4  -2   1   67.99    7.10
   4  -2   1   66.99    6.40
   4  -2   1   64.79    5.50
   4  -2   1   58.79    7.70
   4  -2   1   62.89    6.30
   4  -2   1   82.29    7.90
   4  -2   1   61.09    4.00
  -5   2  -1   25.70    3.90
  -5   2  -1   29.10    4.40
  -5   2  -1   28.60    6.60
  -5   2  -1   30.80    6.70
  -5   2  -1   32.60    6.60
  -5   2  -1   27.30    3.60
  -5   2  -1   20.30    5.40
  -5   2  -1   26.90    5.70
  -5   2  -1   31.60    3.60
   5  -2   1   16.40    4.40
   5  -2   1   20.50    5.70
   5  -2   1   25.20    4.10
   5  -2   1   19.30    4.10
   5  -2   1   28.50    4.80
   5  -2   1   23.50    5.60
   5  -2   1   18.90    4.70
  -6   2  -1    2.10    1.50
  -6   2  -1    7.70    5.20
  -6   2  -1    2.10    2.10
  -6   2  -1    1.60    4.00
  -6   2  -1   -0.30    3.60
   6  -2   1    5.00    3.50
   6  -2   1    0.30    2.00
   6  -2   1    4.70    4.40
   6  -2   1    0.20    2.50
   6  -2   1    6.50    3.20
   6  -2   1   -0.10    3.40
  -7   2  -1  584.34   30.80
  -7   2  -1  507.45   29.00
  -7   2  -1  543.65   30.80
   7  -2   1  583.04   30.40
   7  -2   1  541.65   24.60
   7  -2   1  563.44   27.70
   7  -2   1  557.64   28.50
   7  -2   1  503.65   24.90
  -8   2  -1   25.20    8.70
  -8   2  -1   27.60    8.10
  -8   2  -1   20.80    4.80
  -8   2  -1   20.40    2.20
   8  -2   1   19.50    5.60
   8  -2   1   38.40    8.60
   8  -2   1   26.50    5.00
   8  -2   1   19.20    4.60
   8  -2   1   32.90    8.00
   8  -2   1   21.90    5.50
  -9   2  -1   12.00    6.70
  -9   2  -1   11.90    4.50
  -9   2  -1   21.50    9.50
   9  -2   1   11.70    5.70
   9  -2   1   12.40    8.40
   9  -2   1   25.90    6.30
   9  -2   1   20.90    4.50
 -10   2  -1  -10.20    3.40
 -10   2  -1   -7.00    4.90
 -10   2  -1    0.80    6.20
  10  -2   1  -11.40    3.40
  10  -2   1    2.10    3.80
  10  -2   1    1.10    4.40
  10  -2   1    0.00    4.60
 -11   2  -1   68.29   15.50
 -11   2  -1   38.00    9.70
  11  -2   1   29.50    7.20
  11  -2   1   45.90    9.80
  11  -2   1   51.39   11.90
  11  -2   1   45.90   11.10
  12   1  -1   -2.40    6.40
  12   1  -1   -5.90    3.50
  12   1  -1    2.40    4.60
  12   1  -1   -5.80    5.20
  12   1  -1   -8.90    4.50
 -12  -1   1  -13.20    4.80
 -12  -1   1    9.50    9.00
  11   1  -1   32.10    9.90
  11   1  -1   37.30    9.00
  11   1  -1   23.50    8.00
  11   1  -1   28.60    7.00
  11   1  -1   40.10   10.20
  11   1  -1   34.30    8.60
 -11  -1   1   33.80   13.00
 -11  -1   1    8.40    6.20
 -11  -1   1   31.00   10.30
  10   1  -1   40.30    7.00
  10   1  -1   39.50    9.10
  10   1  -1   33.50    7.50
  10   1  -1   31.50    7.30
  10   1  -1   30.20    8.30
 -10  -1   1   35.80    9.60
   9   1  -1   65.59    9.10
   9   1  -1   72.79   12.00
   9   1  -1   61.99   10.30
   9   1  -1   68.69   12.50
   9   1  -1   59.89    9.80
   9   1  -1   75.09    9.80
  -9  -1   1   71.19   12.00
  -9  -1   1   98.39   16.60
  -9  -1   1   54.49    9.70
   8   1  -1   43.60    9.70
   8   1  -1   41.00    7.80
   8   1  -1   44.70    7.60
   8   1  -1   53.49    9.80
   8   1  -1   44.00    8.30
  -8  -1   1   41.70    7.30
  -8  -1   1   42.20   11.30
  -8  -1   1   53.49   10.10
  -8  -1   1   41.30    8.00
   7   1  -1   45.90    8.70
   7   1  -1   68.09    8.60
   7   1  -1   52.19    9.30
   7   1  -1   61.19    7.80
  -7  -1   1   61.09   11.60
  -7  -1   1   65.99    9.30
  -7  -1   1   56.39   11.10
   6   1  -1  416.76   24.00
   6   1  -1  489.35   21.70
   6   1  -1  421.16   23.10
   6   1  -1  478.85   26.00
   6   1  -1  423.66   22.40
   6   1  -1  480.05   21.80
   6   1  -1  442.66   23.70
  -6  -1   1  473.25   26.60
  -6  -1   1  449.56   22.10
  -6  -1   1  419.06   25.80
  -6  -1   1  475.35   23.50
  -6  -1   1  481.05   24.70
   5   1  -1 1130.99   45.90
   5   1  -1 1121.19   43.40
   5   1  -1 1110.89   40.50
   5   1  -1 1156.98   46.00
   5   1  -1 1104.89   43.50
   5   1  -1 1066.89   46.30
   5   1  -1 1185.78   48.10
   5   1  -1 1092.29   44.60
  -5  -1   1 1016.10   43.80
  -5  -1   1 1055.89   48.00
  -5  -1   1 1108.59   46.60
  -5  -1   1 1138.79   42.70
  -5  -1   1 1149.69   45.00
  -5  -1   1 1104.59   46.20
  -5  -1   1 1147.79   48.40
   4   1  -1  161.58    9.10
   4   1  -1  159.48   11.40
   4   1  -1  164.98    9.60
   4   1  -1  147.59   10.10
   4   1  -1  151.78    7.10
   4   1  -1  155.18    8.90
   4   1  -1  156.18   10.60
   4   1  -1  167.18   10.40
  -4  -1   1  155.28   10.50
  -4  -1   1  155.98   10.40
  -4  -1   1  157.78    9.50
  -4  -1   1  148.59    8.60
  -4  -1   1  151.38   11.10
  -4  -1   1  141.19   11.30
  -4  -1   1  161.48    9.80
   3   1  -1  260.87   12.00
   3   1  -1  248.48   12.10
   3   1  -1  259.97   13.30
   3   1  -1  268.77   13.20
   3   1  -1  259.37   12.90
   3   1  -1  261.77   11.80
   3   1  -1  256.87   10.40
   3   1  -1  249.08   13.80
  -3  -1   1  232.38   13.90
  -3  -1   1  264.97   12.30
  -3  -1   1  256.77   13.30
  -3  -1   1  239.58   12.90
  -3  -1   1  284.07   14.30
  -3  -1   1  258.07   12.40
  -3  -1   1  262.77   13.20
  -3  -1   1  249.48   11.70
   2   1  -1  150.98    8.50
   2   1  -1  160.78    9.30
   2   1  -1  164.88    8.60
   2   1  -1  165.48    7.70
   2   1  -1  159.18    6.80
   2   1  -1  165.28    8.30
   2   1  -1  153.18    7.60
   2   1  -1  144.79    7.90
  -2  -1   1  164.48    9.50
  -2  -1   1  162.28    8.40
  -2  -1   1  166.28    7.70
  -2  -1   1  158.08    8.50
  -2  -1   1  164.78    8.60
  -2  -1   1  158.48    8.20
  -1  -1   1 5636.44  235.28
   0   1  -1 2091.79  101.39
   0  -1   1 2158.18  101.39
  -1   1  -1 8394.86  333.97
   1  -1   1 8253.17  333.97
  -2   1  -1 1030.70   37.80
  -2   1  -1  997.40   38.30
  -2   1  -1 1004.00   38.70
  -2   1  -1 1028.50   38.60
  -2   1  -1  989.00   37.10
  -2   1  -1  984.50   36.40
  -2   1  -1 1003.80   38.40
  -2   1  -1 1069.89   38.90
  -2   1  -1 1015.20   36.90
   2  -1   1 1018.00   37.80
   2  -1   1 1018.20   36.40
   2  -1   1 1007.10   37.70
   2  -1   1 1038.70   38.60
   2  -1   1 1035.50   38.80
   2  -1   1 1015.00   39.50
   2  -1   1 1017.70   37.30
   2  -1   1  980.00   38.60
   2  -1   1 1015.40   37.10
  -3   1  -1 1675.83   59.99
  -3   1  -1 1698.33   60.39
  -3   1  -1 1750.92   63.29
  -3   1  -1 1652.53   62.59
  -3   1  -1 1622.34   62.09
  -3   1  -1 1642.14   62.79
  -3   1  -1 1716.33   59.49
  -3   1  -1 1627.94   59.19
   3  -1   1 1624.54   60.19
   3  -1   1 1677.03   60.59
   3  -1   1 1732.53   59.39
   3  -1   1 1584.84   61.99
   3  -1   1 1618.74   62.69
   3  -1   1 1660.03   61.99
   3  -1   1 1661.33   60.59
   3  -1   1 1669.83   61.19
  -4   1  -1   28.80    5.90
  -4   1  -1   19.30    4.00
  -4   1  -1   20.20    4.70
  -4   1  -1   32.10    4.00
  -4   1  -1   26.30    2.80
  -4   1  -1   29.70    5.40
  -4   1  -1   33.80    4.00
  -4   1  -1   26.20    2.60
  -4   1  -1   27.00    4.70
   4  -1   1   33.80    4.90
   4  -1   1   27.90    3.80
   4  -1   1   25.30    4.10
   4  -1   1   30.50    4.00
   4  -1   1   38.50    6.20
   4  -1   1   23.90    4.80
   4  -1   1   25.40    3.80
   4  -1   1   36.20    5.30
  -5   1  -1   88.69    5.60
  -5   1  -1   88.19    8.70
  -5   1  -1   95.49    8.70
  -5   1  -1  102.89    9.80
  -5   1  -1  110.09    9.60
  -5   1  -1   97.79    6.90
  -5   1  -1   95.29    7.10
   5  -1   1   99.79    8.50
   5  -1   1   96.09    7.00
   5  -1   1  103.49    8.50
   5  -1   1  101.99    8.00
   5  -1   1   96.99    7.50
   5  -1   1  109.39    9.00
   5  -1   1  107.69    9.10
   5  -1   1   89.09    8.20
  -6   1  -1  231.98   15.60
  -6   1  -1  230.98   15.70
  -6   1  -1  231.38   16.60
  -6   1  -1  205.58   13.60
   6  -1   1  207.38   15.60
   6  -1   1  204.28   11.70
   6  -1   1  202.08   13.30
   6  -1   1  229.78   13.30
   6  -1   1  203.58   13.70
   6  -1   1  208.78   12.30
   6  -1   1  222.18   15.10
  -7   1  -1  963.50   44.80
  -7   1  -1 1023.10   47.30
  -7   1  -1 1025.70   45.90
   7  -1   1  932.11   38.90
   7  -1   1 1042.50   45.80
   7  -1   1  983.10   45.00
   7  -1   1  937.81   46.00
   7  -1   1  988.70   40.60
   7  -1   1 1005.60   43.70
  -8   1  -1   11.40    7.00
  -8   1  -1   18.20    6.30
  -8   1  -1    7.40    4.60
  -8   1  -1   17.10    6.40
   8  -1   1    4.30    3.80
   8  -1   1    7.70    4.70
   8  -1   1    6.80    3.20
   8  -1   1    6.10    4.50
   8  -1   1   17.80    6.10
  -9   1  -1   15.20    7.00
  -9   1  -1   15.70    8.10
  -9   1  -1    9.60    5.50
   9  -1   1   27.30    6.90
   9  -1   1   20.50    7.10
   9  -1   1   13.20    4.60
   9  -1   1   12.50    6.00
   9  -1   1   14.40    5.30
 -10   1  -1    7.20    7.80
 -10   1  -1   13.20    4.80
  10  -1   1    3.30    3.90
  10  -1   1    4.70    5.90
  10  -1   1    3.70    4.40
  10  -1   1    6.70    3.90
  10  -1   1   17.40    6.50
 -11   1  -1   50.19   12.50
 -11   1  -1   48.40    8.80
 -11   1  -1   67.19   15.90
  11  -1   1   73.49    8.00
  11  -1   1   55.49   12.50
  11  -1   1   74.59   11.40
  11  -1   1   58.09    9.40
  11  -1   1   58.79   12.20
  11  -1   1   81.09   13.30
  12   0  -1   -5.50    6.70
  12   0  -1   20.20    9.10
  12   0  -1    8.60    6.60
  12   0  -1   -7.10    4.30
  12   0  -1    7.50    7.20
 -12   0   1   -4.30    8.10
 -12   0   1   -1.50    8.00
  11   0  -1   43.10   10.70
  11   0  -1   32.00    9.20
  11   0  -1   25.90    8.90
  11   0  -1   38.50    6.90
  11   0  -1   25.70    7.70
 -11   0   1   26.20    9.70
 -11   0   1   43.10   13.50
  10   0  -1   23.30    6.90
  10   0  -1   33.30    7.50
  10   0  -1   38.40    9.90
  10   0  -1   31.00    6.30
  10   0  -1   27.40    8.10
 -10   0   1   24.40    7.80
 -10   0   1   31.60    9.00
 -10   0   1   46.00   13.30
   9   0  -1   78.39   11.10
   9   0  -1   70.89   12.20
   9   0  -1   80.09    8.50
   9   0  -1   82.69   12.30
   9   0  -1   83.29   10.50
  -9   0   1  100.99   17.40
  -9   0   1   96.99   13.70
  -9   0   1   84.39   13.10
   8   0  -1   11.60    6.40
   8   0  -1   13.40    5.60
   8   0  -1   19.40    5.70
   8   0  -1   12.70    6.10
   8   0  -1   18.70    4.60
   8   0  -1   13.20    4.20
  -8   0   1   11.90    5.10
  -8   0   1    5.30    6.00
  -8   0   1   15.80    6.40
  -8   0   1   19.50    6.60
   7   0  -1  251.07   15.10
   7   0  -1  282.37   14.90
   7   0  -1  275.27   18.20
   7   0  -1  250.17   16.50
   7   0  -1  278.97   20.00
  -7   0   1  273.47   18.50
  -7   0   1  280.17   18.00
  -7   0   1  220.08   19.00
  -7   0   1  234.38   14.90
   6   0  -1   60.39    7.10
   6   0  -1   57.69    6.10
   6   0  -1   58.79    9.40
   6   0  -1   65.89    9.90
  -6   0   1   85.49   13.10
  -6   0   1   48.90    6.40
  -6   0   1   61.19    8.90
  -6   0   1   59.89    8.60
   5   0  -1 1782.62   64.69
   5   0  -1 1873.91   69.89
   5   0  -1 1713.13   69.89
   5   0  -1 1752.32   64.89
   5   0  -1 1817.32   68.09
   5   0  -1 1653.03   68.29
   5   0  -1 1662.43   68.69
  -5   0   1 1778.42   68.19
  -5   0   1 1833.42   67.49
  -5   0   1 1618.24   69.69
  -5   0   1 1689.13   64.89
  -5   0   1 1714.63   70.09
  -5   0   1 1741.53   65.39
   4   0  -1   83.79    7.70
   4   0  -1   94.59    7.20
   4   0  -1   92.59    6.30
   4   0  -1   98.19    7.70
   4   0  -1  102.59    8.80
   4   0  -1   93.39    6.20
   4   0  -1   95.89    7.80
   4   0  -1   96.89    6.50
  -4   0   1   94.29    6.40
  -4   0   1   98.99    8.10
  -4   0   1   94.59    4.50
  -4   0   1   85.19    5.30
  -4   0   1   94.69    7.60
  -4   0   1   91.39    8.60
  -4   0   1   99.39    7.80
  -4   0   1   86.39    8.50
  -4   0   1   94.59    6.40
   3   0  -1    2.20    1.70
   3   0  -1    0.80    1.30
   3   0  -1    1.90    1.90
   3   0  -1    4.30    2.50
   3   0  -1    0.20    1.50
   3   0  -1    0.80    1.30
   3   0  -1    2.40    1.30
   3   0  -1    2.10    2.00
  -3   0   1    3.10    2.10
  -3   0   1    3.10    1.90
  -3   0   1    2.20    0.70
  -3   0   1    2.10    2.90
  -3   0   1    1.60    1.80
  -3   0   1    1.80    1.80
  -3   0   1    2.70    1.40
  -3   0   1    3.40    1.50
   2   0  -1 1492.55   53.49
   2   0  -1 1474.05   51.99
   2   0  -1 1439.26   52.59
   2   0  -1 1354.96   52.89
   2   0  -1 1489.15   52.79
   2   0  -1 1457.25   54.09
   2   0  -1 1417.26   54.09
  -2   0   1 1464.15   51.99
  -2   0   1 1444.26   54.19
  -2   0   1 1467.75   54.39
  -2   0   1 1474.95   50.59
  -2   0   1 1482.25   53.29
  -2   0   1 1432.96   53.19
   1   0  -1 2870.81  132.59
  -1   0   1 2944.81  132.39
  -1   0  -1 1876.71   94.19
   1   0   1 1820.42   93.79
  -2   0  -1  103.99    6.40
  -2   0  -1   99.19    6.00
  -2   0  -1   99.69    6.30
  -2   0  -1   99.59    5.40
  -2   0  -1  102.49    5.30
  -2   0  -1  104.09    5.40
  -2   0  -1   93.89    6.40
  -2   0  -1  102.69    6.10
  -2   0  -1  107.89    4.90
   2   0   1  106.89    6.50
   2   0   1  104.99    6.30
   2   0   1  107.49    5.70
   2   0   1   99.49    5.40
   2   0   1   92.99    5.30
   2   0   1   98.39    4.60
   2   0   1   97.09    6.00
   2   0   1  104.09    5.90
   2   0   1  100.29    5.90
  -3   0  -1 1291.67   47.60
  -3   0  -1 1327.27   50.29
  -3   0  -1 1295.57   49.90
  -3   0  -1 1295.17   48.30
  -3   0  -1 1311.47   47.30
  -3   0  -1 1280.37   49.50
  -3   0  -1 1343.17   50.79
  -3   0  -1 1319.17   50.99
  -3   0  -1 1291.47   48.40
   3   0   1 1328.77   49.50
   3   0   1 1318.87   50.39
   3   0   1 1341.87   47.40
   3   0   1 1319.47   49.00
   3   0   1 1440.86   51.19
   3   0   1 1281.77   48.40
   3   0   1 1273.97   49.70
   3   0   1 1329.27   48.40
   3   0   1 1325.27   49.60
  -4   0  -1   45.40    6.20
  -4   0  -1   38.20    6.50
  -4   0  -1   60.09    6.80
  -4   0  -1   48.20    6.30
  -4   0  -1   46.90    3.60
  -4   0  -1   49.80    4.40
  -4   0  -1   42.00    5.50
  -4   0  -1   56.09    4.70
   4   0   1   49.30    5.70
   4   0   1   50.69    5.30
   4   0   1   47.20    6.00
   4   0   1   44.50    5.10
   4   0   1   49.80    5.60
   4   0   1   51.59    4.70
   4   0   1   43.60    5.70
   4   0   1   51.79    6.80
   4   0   1   49.60    3.80
  -5   0  -1  841.62   37.70
  -5   0  -1  849.52   31.50
  -5   0  -1  859.51   33.80
  -5   0  -1  807.72   37.90
  -5   0  -1  794.52   36.20
  -5   0  -1  818.72   35.80
  -5   0  -1  881.51   36.90
   5   0   1  809.52   33.40
   5   0   1  839.42   31.90
   5   0   1  794.72   36.50
   5   0   1  765.12   35.10
   5   0   1  821.92   34.70
   5   0   1  909.81   38.00
   5   0   1  814.42   34.00
   5   0   1  852.01   34.00
   5   0   1  871.41   36.30
  -6   0  -1   12.20    4.80
  -6   0  -1   22.00    6.70
  -6   0  -1   12.20    3.40
   6   0   1    9.80    3.90
   6   0   1   11.80    3.70
   6   0   1   15.10    4.20
   6   0   1   13.70    5.20
   6   0   1   19.00    5.20
   6   0   1   14.60    4.40
   6   0   1    9.80    3.90
  -7   0  -1  391.56   23.00
  -7   0  -1  395.16   23.70
  -7   0  -1  388.66   18.30
  -7   0  -1  381.96   24.60
   7   0   1  399.56   21.00
   7   0   1  407.96   20.20
   7   0   1  409.56   23.50
   7   0   1  407.66   22.20
  -8   0  -1    1.90    5.20
  -8   0  -1   -1.60    3.80
  -8   0  -1    1.60    4.30
   8   0   1    0.80    3.20
   8   0   1    0.10    3.90
   8   0   1   -0.30    3.10
   8   0   1    3.30    4.80
   8   0   1    4.20    3.50
  -9   0  -1   96.39   16.80
  -9   0  -1   64.59   11.20
  -9   0  -1   88.39   13.60
   9   0   1   76.59   10.30
   9   0   1   76.69   10.00
   9   0   1   72.49   12.50
   9   0   1   78.09   12.30
   9   0   1   78.39    8.50
 -10   0  -1   10.00    6.10
 -10   0  -1    8.40    7.40
 -10   0  -1    3.30    5.60
  10   0   1   11.00    6.10
  10   0   1    6.60    4.90
  10   0   1    2.70    4.30
  10   0   1    7.00    4.90
  10   0   1    1.00    3.50
 -11   0  -1   21.00   10.30
 -11   0  -1   31.00    9.70
 -11   0  -1   11.80    7.90
  11   0   1   27.30    8.50
  11   0   1   13.00    6.80
  11   0   1   24.50    6.10
  11   0   1   29.20    7.10
  11   0   1   31.00   10.50
  11   0   1   20.60    6.60
 -12   0  -1   -5.30    6.60
 -12   0  -1    4.70    9.60
  12   0   1    8.20    6.30
  12   0   1    2.10    5.30
  12   0   1    1.70    5.70
  12   0   1  -10.70    4.80
  11  -1  -1   24.00    7.50
  11  -1  -1   29.00    9.20
  11  -1  -1   30.80    8.40
 -11   1   1   19.10   10.60
 -11   1   1   13.60    9.40
  10  -1  -1    2.30    5.20
  10  -1  -1   10.30    5.80
  10  -1  -1   10.50    4.90
  10  -1  -1    2.60    5.30
  10  -1  -1    1.00    3.10
 -10   1   1    2.90    6.30
 -10   1   1   11.10    8.20
 -10   1   1    4.50    3.40
   9  -1  -1    1.00    2.90
   9  -1  -1    2.10    4.80
   9  -1  -1   -0.70    3.10
   9  -1  -1    2.00    4.00
   9  -1  -1   10.50    5.60
  -9   1   1    5.30    7.10
  -9   1   1   -8.50    6.50
  -9   1   1    7.60    4.30
   8  -1  -1   -1.90    4.00
   8  -1  -1   -0.70    2.10
   8  -1  -1   -0.10    3.60
   8  -1  -1   -3.00    3.80
   8  -1  -1    2.20    3.00
  -8   1   1    2.70    4.00
  -8   1   1    0.10    4.10
  -8   1   1    3.70    6.70
   7  -1  -1  794.62   34.80
   7  -1  -1  809.52   33.90
   7  -1  -1  792.62   34.80
   7  -1  -1  877.81   38.00
   7  -1  -1  850.51   39.50
   7  -1  -1  819.02   37.40
   7  -1  -1  905.01   41.60
  -7   1   1  745.63   34.40
  -7   1   1  805.72   38.70
  -7   1   1  813.12   39.20
  -7   1   1  816.82   41.60
   6  -1  -1  157.58   11.60
   6  -1  -1  150.28   13.20
   6  -1  -1  179.88   12.50
   6  -1  -1  139.29   12.20
   6  -1  -1  164.18   10.80
   6  -1  -1  158.18   10.40
   6  -1  -1  163.58    9.80
   6  -1  -1  179.88   14.20
  -6   1   1  169.58   13.10
  -6   1   1  150.08    9.90
  -6   1   1  157.38   14.40
  -6   1   1  171.68   13.10
  -6   1   1  161.48   10.40
   5  -1  -1   37.00    6.80
   5  -1  -1   41.80    5.70
   5  -1  -1   34.80    6.20
   5  -1  -1   37.90    4.20
   5  -1  -1   43.00    5.30
   5  -1  -1   40.50    6.60
   5  -1  -1   42.20    6.40
   5  -1  -1   36.50    6.70
   5  -1  -1   44.30    6.40
  -5   1   1   43.80    2.60
  -5   1   1   36.20    3.00
  -5   1   1   41.30    7.00
  -5   1   1   29.40    6.40
  -5   1   1   57.89    9.80
  -5   1   1   35.80    4.80
  -5   1   1   43.50    6.60
  -5   1   1   46.20    7.20
   4  -1  -1  517.35   21.00
   4  -1  -1  518.65   23.40
   4  -1  -1  536.85   23.70
   4  -1  -1  477.15   23.50
   4  -1  -1  550.04   21.70
   4  -1  -1  531.25   22.90
   4  -1  -1  514.05   24.60
   4  -1  -1  513.45   24.40
  -4   1   1  554.84   21.70
  -4   1   1  489.65   19.60
  -4   1   1  531.25   24.00
  -4   1   1  523.15   19.20
  -4   1   1  506.05   23.80
  -4   1   1  535.65   24.30
  -4   1   1  533.55   25.40
  -4   1   1  526.15   25.70
   3  -1  -1 2151.08   74.29
   3  -1  -1 2099.29   76.49
   3  -1  -1 2078.49   76.19
   3  -1  -1 2030.10   75.69
   3  -1  -1 2037.00   73.69
   3  -1  -1 2055.49   76.89
   3  -1  -1 2225.18   77.39
  -3   1   1 1976.40   77.29
  -3   1   1 2098.89   76.69
  -3   1   1 2054.49   76.39
  -3   1   1 2061.89   72.49
  -3   1   1 2096.19   74.19
  -3   1   1 2053.79   76.29
  -3   1   1 2009.20   72.59
  -3   1   1 2117.09   78.19
   2  -1  -1  788.62   29.10
   2  -1  -1  809.92   31.50
   2  -1  -1  802.62   31.20
   2  -1  -1  813.42   31.60
   2  -1  -1  825.12   31.20
   2  -1  -1  809.12   31.20
  -2   1   1  817.32   31.80
  -2   1   1  824.72   29.60
  -2   1   1  851.71   32.60
  -2   1   1  823.32   31.30
  -2   1   1  758.62   32.00
  -2   1   1  770.42   31.10
  -2   1   1  820.92   28.40
   1  -1  -1  137.49    6.80
   1  -1  -1  134.39    6.30
   1  -1  -1  130.09    6.30
   1  -1  -1  125.39    4.80
   1  -1  -1  131.39    5.20
   1  -1  -1  127.69    6.20
   1  -1  -1  138.59    6.50
   1  -1  -1  123.59    6.50
   1  -1  -1  125.29    6.90
  -1   1   1  130.69    6.30
  -1   1   1  125.39    5.10
  -1   1   1  132.09    5.20
  -1   1   1  128.79    6.40
  -1   1   1  130.69    7.00
  -1   1   1  127.99    6.20
   0  -1  -1  146.19    5.70
   0  -1  -1  138.09    5.90
   0  -1  -1  149.69    6.30
   0  -1  -1  138.49    6.30
   0  -1  -1  133.59    5.60
   0  -1  -1  139.99    5.80
   0  -1  -1  141.69    5.40
   0   1   1  144.89    6.00
   0   1   1  141.19    5.80
   0   1   1  140.89    6.10
   0   1   1  127.69    6.00
   0   1   1  138.69    6.40
   0   1   1  136.69    5.40
   0   1   1  141.09    6.10
   0   1   1  151.08    5.80
   0   1   1  140.49    6.20
   0   1   1  133.09    5.20
  -1  -1  -1 2697.03  124.59
  -2  -1  -1 3851.41  190.28
   2   1   1 3704.53  187.28
  -3  -1  -1  378.16   17.30
  -3  -1  -1  394.96   14.70
  -3  -1  -1  401.36   19.30
  -3  -1  -1  398.86   15.70
  -3  -1  -1  416.86   16.70
  -3  -1  -1  377.56   17.00
  -3  -1  -1  375.26   18.50
  -3  -1  -1  384.76   17.60
  -3  -1  -1  377.26   17.80
   3   1   1  398.66   18.00
   3   1   1  417.96   18.70
   3   1   1  390.46   17.10
   3   1   1  405.46   18.20
   3   1   1  370.16   15.50
   3   1   1  388.56   16.60
   3   1   1  380.66   17.50
   3   1   1  401.26   16.70
  -4  -1  -1  101.49    8.60
  -4  -1  -1   99.49    6.90
  -4  -1  -1  104.59    6.00
  -4  -1  -1  100.29    8.90
  -4  -1  -1  109.59    8.30
  -4  -1  -1   98.39    8.10
  -4  -1  -1  110.99    7.90
   4   1   1   97.89    7.40
   4   1   1  102.99    8.40
   4   1   1  117.59    9.30
   4   1   1  118.59    8.40
   4   1   1  111.59    6.00
   4   1   1  111.09    7.30
   4   1   1  119.79    7.40
   4   1   1  111.69    7.90
  -5  -1  -1 1809.22   75.59
  -5  -1  -1 1921.51   73.09
  -5  -1  -1 1886.01   75.39
  -5  -1  -1 1798.12   73.79
  -5  -1  -1 1914.01   71.49
  -5  -1  -1 1961.90   74.49
  -5  -1  -1 2054.69   70.69
   5   1   1 1967.30   69.29
   5   1   1 2073.19   75.99
   5   1   1 1872.71   72.79
   5   1   1 1975.40   71.69
   5   1   1 1962.90   71.69
   5   1   1 1896.21   73.49
   5   1   1 1898.21   74.49
   5   1   1 1816.82   72.79
  -6  -1  -1   41.80    4.00
  -6  -1  -1   45.20    7.50
  -6  -1  -1   43.20    8.20
  -6  -1  -1   52.99    9.80
  -6  -1  -1   38.10    5.80
  -6  -1  -1   41.10    6.70
  -6  -1  -1   53.09    8.40
   6   1   1   50.49    7.90
   6   1   1   49.99    8.00
   6   1   1   45.50    6.90
   6   1   1   44.00    6.80
   6   1   1   39.10    6.90
   6   1   1   41.20    6.20
   6   1   1   40.10    7.70
   6   1   1   44.20    6.40
  -7  -1  -1   13.30    5.40
  -7  -1  -1    9.50    2.40
  -7  -1  -1   10.20    4.80
  -7  -1  -1    9.70    4.00
  -7  -1  -1   12.30    6.50
   7   1   1    2.50    3.70
   7   1   1   10.40    3.70
   7   1   1    1.50    3.10
   7   1   1    7.30    4.50
   7   1   1    9.60    4.40
   7   1   1   12.30    5.00
  -8  -1  -1   37.80    8.50
  -8  -1  -1   41.00   10.50
  -8  -1  -1   31.10    7.90
   8   1   1   42.70    7.20
   8   1   1   31.90    8.30
   8   1   1   40.10    8.50
   8   1   1   37.30    7.60
   8   1   1   34.10    6.50
  -9  -1  -1  182.38   17.00
  -9  -1  -1  165.48   15.30
  -9  -1  -1  157.68   17.30
   9   1   1  164.98   13.00
   9   1   1  162.68   15.00
   9   1   1  152.88   12.80
   9   1   1  168.58   13.50
   9   1   1  156.98   13.70
   9   1   1  158.38   14.20
 -10  -1  -1   -7.80    6.20
 -10  -1  -1    1.90    5.90
 -10  -1  -1   -2.70    4.80
  10   1   1    1.00    4.90
  10   1   1    5.80    4.50
  10   1   1   -0.30    4.40
  10   1   1    3.80    3.90
  10   1   1   -2.00    3.20
  10   1   1   -1.60    3.90
 -11  -1  -1   15.80    7.60
 -11  -1  -1   13.20   10.80
 -11  -1  -1   15.40    8.80
  11   1   1    5.60    5.70
  11   1   1   18.60    5.80
  11   1   1   29.10    9.40
  11   1   1   22.80    8.10
  11   1   1   22.00    6.70
  11   1   1   25.70    6.20
 -12  -1  -1    3.20    6.40
 -12  -1  -1   -9.10    6.10
 -12  -1  -1   -3.90    7.80
  12   1   1   -8.00    6.20
  12   1   1   -4.00    5.20
  12   1   1   -3.90    6.20
  12   1   1   -1.90    5.30
  12   1   1   -3.80    4.40
  11  -2  -1   48.70   11.40
  11  -2  -1   61.79   12.20
  11  -2  -1   30.40    9.00
 -11   2   1   41.20   11.40
 -11   2   1   50.09   14.70
  10  -2  -1    2.70    3.30
  10  -2  -1    2.10    4.20
  10  -2  -1    7.20    6.10
  10  -2  -1    1.80    5.30
 -10   2   1   -2.90    3.30
 -10   2   1    5.90    8.90
 -10   2   1   -1.10    5.10
   9  -2  -1   20.40    5.40
   9  -2  -1   19.10    6.50
   9  -2  -1   14.60    3.70
  -9   2   1   21.80   10.20
  -9   2   1   11.90    3.70
  -9   2   1   15.00    6.60
   8  -2  -1   64.29   11.00
   8  -2  -1   53.59    9.50
   8  -2  -1   54.29    5.90
   8  -2  -1   67.09   10.40
   8  -2  -1   58.29    8.00
   8  -2  -1   69.69    8.50
  -8   2   1   65.99   11.20
  -8   2   1   83.19   14.80
  -8   2   1   64.69    6.70
  -8   2   1   50.09    7.10
   7  -2  -1  322.97   18.60
   7  -2  -1  348.07   16.40
   7  -2  -1  336.67   21.80
   7  -2  -1  343.17   17.90
   7  -2  -1  333.97   20.20
   7  -2  -1  352.86   20.70
  -7   2   1  339.87   23.30
  -7   2   1  338.07   21.70
  -7   2   1  314.17   17.00
   6  -2  -1   16.00    4.70
   6  -2  -1   18.70    5.50
   6  -2  -1   11.30    5.50
   6  -2  -1   13.20    3.90
   6  -2  -1   12.80    3.80
   6  -2  -1   14.20    3.10
  -6   2   1   16.60    1.50
  -6   2   1   14.80    6.60
  -6   2   1   15.10    1.40
  -6   2   1   17.70    5.90
  -6   2   1   17.10    4.00
  -6   2   1   14.70    5.80
   5  -2  -1  173.28   11.80
   5  -2  -1  149.88   10.90
   5  -2  -1  162.28   11.10
   5  -2  -1  178.18   12.70
   5  -2  -1  163.38    8.70
   5  -2  -1  163.48    9.70
  -5   2   1  146.59    6.50
  -5   2   1  145.29    9.00
  -5   2   1  156.38   13.00
  -5   2   1  187.18   12.80
  -5   2   1  191.18   13.10
  -5   2   1  158.38    7.10
   4  -2  -1   20.30    4.40
   4  -2  -1   17.00    2.70
   4  -2  -1   14.60    3.80
   4  -2  -1   20.90    4.10
   4  -2  -1   15.40    4.10
   4  -2  -1   17.40    4.40
   4  -2  -1   13.50    2.90
   4  -2  -1   25.30    4.40
   4  -2  -1   15.90    4.10
  -4   2   1   22.80    2.10
  -4   2   1   22.70    4.50
  -4   2   1   20.00    4.70
  -4   2   1   24.20    3.40
  -4   2   1   21.80    4.90
  -4   2   1   15.60    1.30
  -4   2   1   22.60    6.00
  -4   2   1   17.70    4.40
   3  -2  -1  583.14   24.40
   3  -2  -1  520.95   24.30
   3  -2  -1  549.74   21.70
   3  -2  -1  572.14   24.50
   3  -2  -1  553.84   24.20
   3  -2  -1  545.95   24.00
   3  -2  -1  551.14   24.30
   3  -2  -1  546.95   21.60
   3  -2  -1  518.65   23.00
  -3   2   1  544.65   25.40
  -3   2   1  581.44   24.60
  -3   2   1  581.14   24.90
  -3   2   1  586.84   24.40
  -3   2   1  557.14   21.60
  -3   2   1  541.45   21.50
   2  -2  -1    7.00    0.60
   2  -2  -1   10.20    2.60
   2  -2  -1    9.80    2.60
   2  -2  -1    7.00    2.20
   2  -2  -1    5.90    2.20
   2  -2  -1    9.30    2.50
   2  -2  -1    6.00    2.10
   2  -2  -1    8.20    1.20
  -2   2   1    6.50    1.50
  -2   2   1    7.60    2.30
  -2   2   1    7.20    3.00
  -2   2   1    9.80    2.30
  -2   2   1    7.80    1.50
  -2   2   1    5.80    1.00
  -2   2   1    5.00    2.10
   1  -2  -1  302.27   13.30
   1  -2  -1  305.87   13.30
   1  -2  -1  328.37   14.90
   1  -2  -1  293.97   13.40
   1  -2  -1  309.67   12.40
   1  -2  -1  301.97   12.00
  -1   2   1  306.87   13.40
  -1   2   1  295.17   14.20
  -1   2   1  307.67   13.20
  -1   2   1  306.37   11.20
  -1   2   1  316.77   11.60
  -1   2   1  315.67   12.70
  -1   2   1  312.17   12.20
  -1   2   1  315.97   14.10
   0  -2  -1   35.70    2.00
   0  -2  -1   40.40    3.40
   0  -2  -1   41.70    3.20
   0  -2  -1   42.50    3.80
   0  -2  -1   36.50    3.00
   0  -2  -1   37.90    3.10
   0  -2  -1   40.20    3.00
   0  -2  -1   39.70    3.30
   0   2   1   39.80    3.20
   0   2   1   43.30    3.10
   0   2   1   39.90    3.40
   0   2   1   42.10    3.80
   0   2   1   42.80    3.10
   0   2   1   38.60    2.00
   0   2   1   42.40    3.20
  -1  -2  -1  295.77   12.80
  -1  -2  -1  308.47   12.70
  -1  -2  -1  302.97   12.90
  -1  -2  -1  298.57   12.90
  -1  -2  -1  308.97   12.70
  -1  -2  -1  302.57   12.10
  -1  -2  -1  298.07   12.30
   1   2   1  289.87   12.70
   1   2   1  291.37   12.30
   1   2   1  313.77   12.10
   1   2   1  291.37   12.70
   1   2   1  304.07   12.60
   1   2   1  303.67   12.80
   1   2   1  301.97   12.80
   1   2   1  296.07   12.20
   1   2   1  271.07   13.10
  -2  -2  -1    9.90    2.00
  -2  -2  -1   10.60    2.40
  -2  -2  -1   11.90    2.00
  -2  -2  -1    9.30    2.40
  -2  -2  -1    7.80    2.10
  -2  -2  -1    7.30    2.20
  -2  -2  -1    8.30    2.00
  -2  -2  -1    9.50    2.20
  -2  -2  -1   12.20    2.70
   2   2   1    7.30    2.20
   2   2   1   10.50    2.20
   2   2   1    9.30    1.90
   2   2   1    9.30    2.40
   2   2   1    6.60    2.00
   2   2   1    6.80    1.60
   2   2   1   10.60    1.90
   2   2   1    9.20    2.20
   2   2   1   12.40    2.80
   2   2   1    9.00    2.40
  -3  -2  -1    6.80    2.50
  -3  -2  -1    9.20    2.50
  -3  -2  -1    8.30    2.10
  -3  -2  -1    5.50    2.30
  -3  -2  -1    9.30    2.90
  -3  -2  -1    9.00    2.00
  -3  -2  -1    6.10    2.80
   3   2   1    9.90    2.20
   3   2   1    8.10    2.50
   3   2   1    8.80    2.70
   3   2   1    5.30    2.00
   3   2   1    6.90    2.60
   3   2   1    7.70    2.30
   3   2   1   10.60    2.20
   3   2   1   13.10    2.70
   3   2   1    7.70    2.90
  -4  -2  -1  325.77   17.00
  -4  -2  -1  341.17   17.20
  -4  -2  -1  316.07   16.10
  -4  -2  -1  304.97   17.50
  -4  -2  -1  308.67   15.20
  -4  -2  -1  326.97   15.90
  -4  -2  -1  322.67   13.30
  -4  -2  -1  334.77   16.50
   4   2   1  332.57   14.70
   4   2   1  314.67   14.10
   4   2   1  333.37   16.70
   4   2   1  327.47   15.40
   4   2   1  328.47   16.80
   4   2   1  315.27   15.60
   4   2   1  309.17   15.80
   4   2   1  324.67   17.50
  -5  -2  -1 1844.22   76.79
  -5  -2  -1 1916.31   75.39
  -5  -2  -1 1969.40   74.19
  -5  -2  -1 1954.50   74.59
  -5  -2  -1 1897.91   72.79
  -5  -2  -1 1977.90   75.49
  -5  -2  -1 1942.31   69.49
  -5  -2  -1 1892.51   70.69
  -5  -2  -1 1954.90   73.69
   5   2   1 1981.10   75.49
   5   2   1 2024.60   70.89
   5   2   1 1909.41   76.09
   5   2   1 1914.51   73.69
   5   2   1 1890.21   73.79
   5   2   1 2089.89   73.19
   5   2   1 2041.10   73.19
   5   2   1 1966.90   72.09
   5   2   1 1906.71   74.49
  -6  -2  -1    6.10    4.10
  -6  -2  -1    4.40    3.30
  -6  -2  -1    2.30    1.90
  -6  -2  -1    3.30    3.40
  -6  -2  -1    5.60    4.10
  -6  -2  -1    1.30    2.30
  -6  -2  -1    4.00    2.80
  -6  -2  -1    3.70    2.10
   6   2   1    1.90    2.80
   6   2   1    3.60    2.00
   6   2   1    6.60    3.30
   6   2   1    0.80    2.60
   6   2   1   11.00    4.10
   6   2   1    0.50    3.10
   6   2   1    5.70    3.10
   6   2   1    2.40    2.60
   6   2   1    5.10    3.90
  -7  -2  -1  435.56   24.20
  -7  -2  -1  511.55   25.50
  -7  -2  -1  505.75   28.80
  -7  -2  -1  511.15   27.20
   7   2   1  487.25   26.00
   7   2   1  449.16   23.40
   7   2   1  489.55   24.30
   7   2   1  492.15   23.90
   7   2   1  494.85   28.00
   7   2   1  442.06   23.00
   7   2   1  474.55   20.40
  -8  -2  -1   25.20    9.30
  -8  -2  -1   43.70    9.20
  -8  -2  -1   28.20    6.80
   8   2   1   23.00    6.00
   8   2   1   28.90    7.50
   8   2   1   27.70    6.50
   8   2   1   23.50    6.10
   8   2   1   27.00    8.00
   8   2   1   38.60    7.70
  -9  -2  -1    2.20    4.50
  -9  -2  -1    9.40    5.30
  -9  -2  -1   10.50    7.80
   9   2   1    6.00    4.70
   9   2   1   18.10    5.80
   9   2   1    8.70    4.40
   9   2   1   10.60    6.60
   9   2   1    9.60    5.10
   9   2   1    6.80    4.50
   9   2   1   14.50    5.70
 -10  -2  -1    7.60    8.30
 -10  -2  -1    8.40    6.30
 -10  -2  -1    5.70    6.00
  10   2   1    6.90    5.10
  10   2   1    2.60    4.70
  10   2   1   -0.80    3.40
  10   2   1    2.20    6.00
  10   2   1    5.90    4.60
  10   2   1    6.50    5.30
 -11  -2  -1   23.60    9.60
 -11  -2  -1   28.00    9.10
 -11  -2  -1   43.10   13.60
  11   2   1   23.80    7.40
  11   2   1   20.40    8.00
  11   2   1   21.90    6.70
  11   2   1   15.40    5.80
  11   2   1   14.50    5.30
  11   2   1   27.90    8.20
 -12  -2  -1   -5.80    5.90
 -12  -2  -1   -4.70    6.10
 -12  -2  -1   -0.80    8.40
  12   2   1   -7.30    6.10
  12   2   1   -1.70    4.90
  12   2   1    4.10    4.80
  12   2   1    7.20    7.20
  12   2   1    2.80    5.70
  12   2   1    6.20    4.90
  11  -3  -1   43.10   10.00
  11  -3  -1   10.50    7.10
  11  -3  -1   25.80    8.10
 -11   3   1   14.10    9.70
 -11   3   1   19.10    9.30
  10  -3  -1    1.70    6.50
  10  -3  -1    0.10    3.30
  10  -3  -1   -1.60    4.70
  10  -3  -1    1.20    5.20
 -10   3   1   -5.30    5.30
 -10   3   1    5.20    6.70
   9  -3  -1  133.69   14.80
   9  -3  -1  102.39    9.90
   9  -3  -1   98.29   13.60
   9  -3  -1   92.79   13.90
  -9   3   1   87.09    7.80
  -9   3   1   83.49   14.00
   8  -3  -1    1.70    4.30
   8  -3  -1    1.60    4.40
   8  -3  -1   -3.20    2.30
   8  -3  -1  -12.00    4.80
   8  -3  -1   -2.80    3.50
  -8   3   1    4.70    6.00
  -8   3   1   -0.50    2.30
  -8   3   1    0.30    4.50
  -8   3   1   -3.80    3.40
   7  -3  -1  221.38   13.50
   7  -3  -1  249.97   18.40
   7  -3  -1  254.37   17.20
   7  -3  -1  223.78   15.60
   7  -3  -1  235.68   16.80
  -7   3   1  214.78   12.70
  -7   3   1  212.88   18.60
  -7   3   1  232.98   12.90
  -7   3   1  246.08   18.40
   6  -3  -1   24.80    6.00
   6  -3  -1   16.20    5.30
   6  -3  -1   14.30    5.80
   6  -3  -1   18.20    3.10
   6  -3  -1   17.00    5.50
   6  -3  -1   23.80    4.60
  -6   3   1   13.60    3.20
  -6   3   1   18.00    7.40
  -6   3   1   17.20    2.00
  -6   3   1   18.30    3.60
   5  -3  -1  992.40   40.20
   5  -3  -1 1001.00   41.30
   5  -3  -1  952.20   35.60
   5  -3  -1  928.11   37.20
   5  -3  -1 1004.60   42.10
   5  -3  -1  909.51   42.10
   5  -3  -1  935.41   40.70
  -5   3   1  914.31   36.80
  -5   3   1  914.31   34.80
  -5   3   1  849.61   41.90
  -5   3   1  973.30   37.10
  -5   3   1  961.10   41.80
  -5   3   1  958.10   43.50
   4  -3  -1   30.40    6.20
   4  -3  -1   37.60    6.20
   4  -3  -1   33.20    5.30
   4  -3  -1   31.70    4.10
   4  -3  -1   35.80    6.10
   4  -3  -1   35.80    6.00
   4  -3  -1   41.60    6.60
  -4   3   1   39.00    6.40
  -4   3   1   25.00    5.40
  -4   3   1   35.40    3.70
  -4   3   1   32.80    6.90
  -4   3   1   40.80    6.20
  -4   3   1   33.50    3.80
   3  -3  -1  240.38   13.60
   3  -3  -1  240.98   13.40
   3  -3  -1  218.88   12.00
   3  -3  -1  238.98   10.90
   3  -3  -1  240.18   13.70
   3  -3  -1  225.68   13.10
   3  -3  -1  232.38   13.40
  -3   3   1  237.28   13.10
  -3   3   1  238.28   13.30
  -3   3   1  234.38   11.00
  -3   3   1  237.08   10.50
  -3   3   1  266.57   14.10
  -3   3   1  225.78    9.50
  -3   3   1  226.48   14.10
   2  -3  -1  810.62   29.00
   2  -3  -1  802.52   32.90
   2  -3  -1  833.62   33.10
   2  -3  -1  822.42   33.10
   2  -3  -1  805.72   31.40
   2  -3  -1  831.32   33.10
  -2   3   1  824.62   30.90
  -2   3   1  814.12   33.20
  -2   3   1  833.92   32.20
  -2   3   1  807.32   32.50
  -2   3   1  793.12   29.10
  -2   3   1  819.22   29.90
  -2   3   1  825.22   33.10
  -2   3   1  793.52   33.80
   1  -3  -1 3074.49  108.49
  -1   3   1 2991.80  107.89
  -1   3   1 2981.00  105.79
  -1   3   1 3081.69  108.49
  -1   3   1 3016.20  107.09
   0  -3  -1 1271.27   47.40
   0  -3  -1 1340.27   48.00
   0  -3  -1 1250.77   45.60
   0  -3  -1 1311.07   48.70
   0  -3  -1 1285.17   47.90
   0  -3  -1 1241.48   48.20
   0  -3  -1 1319.27   47.80
   0   3   1 1301.27   48.80
   0   3   1 1295.37   47.60
   0   3   1 1340.47   48.30
   0   3   1 1208.98   48.50
   0   3   1 1331.07   45.50
   0   3   1 1253.27   47.40
  -1  -3  -1   19.90    2.90
  -1  -3  -1   19.20    3.20
  -1  -3  -1   17.40    3.20
  -1  -3  -1   20.50    3.10
  -1  -3  -1   17.70    3.10
  -1  -3  -1   18.60    2.70
  -1  -3  -1   19.30    3.20
  -1  -3  -1   18.40    2.50
   1   3   1   17.00    2.60
   1   3   1   20.50    3.30
   1   3   1   19.20    1.60
   1   3   1   18.10    2.40
   1   3   1   17.60    3.10
   1   3   1   23.50    3.50
   1   3   1   22.70    3.10
   1   3   1   15.10    2.70
   1   3   1   16.60    3.10
  -2  -3  -1  417.96   17.10
  -2  -3  -1  427.46   17.60
  -2  -3  -1  442.46   19.00
  -2  -3  -1  416.36   18.80
  -2  -3  -1  443.16   18.60
  -2  -3  -1  432.56   20.30
  -2  -3  -1  430.76   18.10
  -2  -3  -1  407.66   18.90
   2   3   1  418.16   18.70
   2   3   1  440.16   18.10
   2   3   1  415.66   17.70
   2   3   1  427.36   18.60
   2   3   1  425.76   17.40
   2   3   1  444.26   19.80
   2   3   1  463.35   18.20
   2   3   1  449.26   17.60
   2   3   1  412.86   18.80
   2   3   1  419.36   18.80
  -3  -3  -1  936.11   37.20
  -3  -3  -1  948.01   36.80
  -3  -3  -1  895.21   36.90
  -3  -3  -1  906.71   35.60
  -3  -3  -1  933.31   36.20
  -3  -3  -1  880.01   37.60
  -3  -3  -1  896.41   37.10
   3   3   1  917.51   34.80
   3   3   1  937.51   37.20
   3   3   1  890.01   36.10
   3   3   1  920.81   34.90
   3   3   1  935.31   37.40
   3   3   1  916.51   36.50
   3   3   1  934.51   35.70
   3   3   1  968.00   37.20
   3   3   1  919.71   36.10
   3   3   1  946.51   35.50
  -4  -3  -1  240.38   14.10
  -4  -3  -1  265.37   14.60
  -4  -3  -1  229.28   13.50
  -4  -3  -1  263.67   13.40
  -4  -3  -1  257.57   15.40
  -4  -3  -1  264.17   14.70
   4   3   1  252.37   15.00
   4   3   1  238.68   13.20
   4   3   1  240.98   13.40
   4   3   1  274.87   14.70
   4   3   1  258.27   12.40
   4   3   1  245.38   13.00
   4   3   1  252.37   14.30
   4   3   1  252.87   12.30
   4   3   1  251.57   13.50
   4   3   1  266.57   12.30
  -5  -3  -1  133.69    9.60
  -5  -3  -1  126.49    7.20
  -5  -3  -1  114.29   10.20
  -5  -3  -1  113.49    9.60
  -5  -3  -1  118.29   10.70
  -5  -3  -1  117.79   10.00
  -5  -3  -1  116.79    9.50
   5   3   1  126.79    9.30
   5   3   1  122.69   10.00
   5   3   1  132.99   11.10
   5   3   1  119.09    9.00
   5   3   1  128.89    8.00
   5   3   1  128.39    9.50
   5   3   1  144.59   10.80
   5   3   1  126.09    8.20
   5   3   1  135.19    9.20
  -6  -3  -1   46.80    8.20
  -6  -3  -1   41.50    6.90
  -6  -3  -1   44.80    8.40
  -6  -3  -1   45.00    4.00
  -6  -3  -1   42.30    7.70
  -6  -3  -1   42.60    7.70
  -6  -3  -1   42.20    7.70
   6   3   1   47.50    6.80
   6   3   1   48.10    7.00
   6   3   1   37.90    7.00
   6   3   1   41.80    5.10
   6   3   1   51.49    6.60
   6   3   1   41.90    6.70
   6   3   1   39.50    7.40
   6   3   1   50.19    7.90
   6   3   1   37.50    6.00
  -7  -3  -1  443.36   25.40
  -7  -3  -1  432.76   23.40
  -7  -3  -1  388.46   25.60
   7   3   1  461.95   19.90
   7   3   1  452.25   26.40
   7   3   1  411.86   24.40
   7   3   1  427.96   25.90
   7   3   1  431.26   22.40
   7   3   1  460.35   21.80
  -8  -3  -1    0.70    3.60
  -8  -3  -1   -2.00    5.00
  -8  -3  -1   -0.20    4.40
   8   3   1    3.80    3.20
   8   3   1    5.20    4.00
   8   3   1    5.90    4.00
   8   3   1    2.60    3.90
   8   3   1   -0.20    3.80
   8   3   1   -0.40    3.40
   8   3   1    2.20    2.20
  -9  -3  -1    5.70    6.20
  -9  -3  -1   -5.80    3.70
  -9  -3  -1    4.10    4.40
   9   3   1   -4.10    3.20
   9   3   1    5.80    4.60
   9   3   1    8.20    4.30
   9   3   1    0.00    3.70
   9   3   1    0.50    4.20
   9   3   1   10.70    6.10
 -10  -3  -1    2.00    5.20
 -10  -3  -1   -2.90    4.30
 -10  -3  -1   -4.00    7.50
  10   3   1    6.20    5.10
  10   3   1    7.20    5.90
  10   3   1   12.00    5.00
  10   3   1   12.00    7.20
  10   3   1    9.50    5.40
  10   3   1   11.60    6.00
  10   3   1    3.70    4.00
 -11  -3  -1   57.49   12.60
 -11  -3  -1   49.70   14.50
 -11  -3  -1   35.00    8.80
  11   3   1   37.40    8.20
  11   3   1   42.30    8.00
  11   3   1   41.10   10.10
  11   3   1   21.90    8.30
  11   3   1   40.00    8.40
 -12  -3  -1   -5.50    6.60
 -12  -3  -1   23.60    8.80
 -12  -3  -1   -5.50    6.90
  12   3   1    2.00    4.30
  12   3   1   -1.70    6.00
  12   3   1   -2.10    4.10
  12   3   1   -0.10    5.10
  12   3   1   -6.50    4.00
  12   3   1   -3.60    4.10
  10  -4  -1   -0.50    6.60
  10  -4  -1    0.30    5.30
  10  -4  -1   -0.60    4.80
 -10   4   1    0.10    7.70
 -10   4   1   -4.20    6.80
 -10   4   1   -5.00    6.20
   9  -4  -1   25.30    8.00
   9  -4  -1   22.70    7.80
   9  -4  -1   21.30    8.30
  -9   4   1   22.30    9.50
  -9   4   1   18.80    9.50
  -9   4   1   11.60    8.50
   8  -4  -1    2.80    4.50
   8  -4  -1    0.10    4.20
   8  -4  -1    4.90    3.40
  -8   4   1    7.20    7.00
  -8   4   1    1.70    2.40
  -8   4   1   -6.90    3.20
  -8   4   1    8.50    5.50
   7  -4  -1   47.80    6.60
   7  -4  -1   40.80    9.10
   7  -4  -1   37.20    8.20
   7  -4  -1   40.40    8.10
  -7   4   1   39.70    5.20
  -7   4   1   29.80    4.60
  -7   4   1   53.29   11.90
  -7   4   1   38.70    9.10
   6  -4  -1   19.60    5.40
   6  -4  -1   24.40    4.30
   6  -4  -1   16.70    5.30
   6  -4  -1   16.80    5.50
   6  -4  -1   25.20    7.20
  -6   4   1   15.90    3.40
  -6   4   1   17.60    2.70
  -6   4   1   24.10    7.10
  -6   4   1   23.20    4.00
  -6   4   1   24.70    8.30
   5  -4  -1  473.75   24.50
   5  -4  -1  455.65   20.30
   5  -4  -1  468.05   23.10
   5  -4  -1  438.16   24.10
   5  -4  -1  472.65   25.20
  -5   4   1  433.16   25.50
  -5   4   1  413.36   24.40
  -5   4   1  455.15   20.10
  -5   4   1  461.75   25.00
  -5   4   1  435.26   19.50
   4  -4  -1   15.60    4.80
   4  -4  -1   14.40    4.10
   4  -4  -1   15.60    4.30
   4  -4  -1   10.70    4.90
  -4   4   1   14.50    3.10
  -4   4   1   16.10    5.90
  -4   4   1   17.50    3.00
  -4   4   1   16.50    4.20
  -4   4   1   13.80    5.10
   3  -4  -1  329.87   18.30
   3  -4  -1  347.67   12.60
   3  -4  -1  365.16   17.00
   3  -4  -1  336.77   18.20
   3  -4  -1  369.96   18.80
   3  -4  -1  362.06   18.90
  -3   4   1  348.37   13.40
  -3   4   1  353.56   15.20
  -3   4   1  347.57   17.90
  -3   4   1  362.96   19.60
  -3   4   1  358.76   17.80
  -3   4   1  349.07   18.80
  -3   4   1  346.47   15.80
   2  -4  -1  100.69    7.80
   2  -4  -1   96.29    7.80
   2  -4  -1  100.39    8.10
   2  -4  -1  104.79    8.20
   2  -4  -1   99.79    6.70
  -2   4   1  107.39    5.00
  -2   4   1  108.39    8.40
  -2   4   1  109.69    7.20
  -2   4   1   95.89    9.30
  -2   4   1  112.09    6.90
  -2   4   1  111.79    8.20
  -2   4   1  104.89    7.60
  -2   4   1  105.99    5.60
  -2   4   1  100.79    8.50
   1  -4  -1  866.61   35.30
   1  -4  -1  863.71   35.30
   1  -4  -1  887.11   33.80
   1  -4  -1  888.21   35.70
   1  -4  -1  870.11   33.00
  -1   4   1  932.51   33.00
  -1   4   1  866.61   35.20
  -1   4   1  885.51   32.40
  -1   4   1  864.01   34.70
  -1   4   1  875.61   37.20
  -1   4   1  866.61   34.20
  -1   4   1  893.11   36.10
  -1   4   1  862.81   35.70
   0  -4  -1  208.48   11.20
   0  -4  -1  206.88   10.70
   0  -4  -1  199.28   11.10
   0  -4  -1  187.68    8.70
   0  -4  -1  199.88   11.40
   0  -4  -1  193.48   10.70
   0   4   1  221.18   11.10
   0   4   1  196.18    8.40
   0   4   1  205.18   10.80
   0   4   1  192.68   11.70
   0   4   1  203.98   10.60
   0   4   1  207.28    9.20
   0   4   1  211.48   11.60
  -1  -4  -1    3.10    2.00
  -1  -4  -1    2.60    1.70
  -1  -4  -1    4.70    2.30
  -1  -4  -1    3.70    2.00
  -1  -4  -1    0.60    2.10
  -1  -4  -1    4.80    2.10
   1   4   1    5.40    2.00
   1   4   1    0.30    1.80
   1   4   1    0.30    1.80
   1   4   1    3.10    2.10
   1   4   1    2.70    1.60
   1   4   1    3.60    2.20
   1   4   1    3.60    0.90
   1   4   1    3.00    1.40
   1   4   1    5.70    2.20
  -2  -4  -1  332.37   16.40
  -2  -4  -1  336.87   16.70
  -2  -4  -1  353.56   15.50
  -2  -4  -1  322.67   15.80
  -2  -4  -1  349.27   17.10
  -2  -4  -1  361.06   17.20
   2   4   1  344.67   16.40
   2   4   1  311.87   15.40
   2   4   1  336.07   15.60
   2   4   1  343.17   16.20
   2   4   1  323.47   16.50
   2   4   1  344.37   16.60
   2   4   1  338.57   15.10
   2   4   1  336.07   15.60
   2   4   1  341.37   14.90
  -3  -4  -1 2449.95   95.89
  -3  -4  -1 2673.93   95.89
  -3  -4  -1 2606.94   96.59
  -3  -4  -1 2607.64   96.79
  -3  -4  -1 2650.43   94.39
  -3  -4  -1 2612.14   94.59
  -3  -4  -1 2485.35   96.39
  -3  -4  -1 2691.93   95.39
   3   4   1 2613.94   93.89
   3   4   1 2637.74   96.19
   3   4   1 2631.24   93.69
   3   4   1 2616.34   94.49
   3   4   1 2614.54   96.09
   3   4   1 2704.23   96.19
   3   4   1 2611.44   95.79
   3   4   1 2591.64   94.59
  -4  -4  -1   16.50    3.50
  -4  -4  -1   16.90    4.40
  -4  -4  -1   13.70    4.00
  -4  -4  -1   11.20    3.70
  -4  -4  -1   13.40    4.00
  -4  -4  -1    9.40    3.60
  -4  -4  -1   12.70    3.40
   4   4   1   16.80    4.50
   4   4   1   11.90    3.00
   4   4   1   20.50    4.50
   4   4   1   11.50    3.60
   4   4   1   14.70    3.20
   4   4   1   14.50    3.20
   4   4   1   10.50    3.20
   4   4   1   15.40    4.30
   4   4   1   15.40    3.70
   4   4   1   14.90    3.50
  -5  -4  -1  630.64   30.50
  -5  -4  -1  655.23   29.30
  -5  -4  -1  681.53   31.50
  -5  -4  -1  669.83   31.40
  -5  -4  -1  669.33   30.40
  -5  -4  -1  597.34   31.80
   5   4   1  706.13   32.10
   5   4   1  664.63   27.60
   5   4   1  702.03   29.90
   5   4   1  684.03   28.00
   5   4   1  663.33   31.90
   5   4   1  636.64   29.40
   5   4   1  650.83   28.90
   5   4   1  701.93   31.10
   5   4   1  661.53   27.70
  -6  -4  -1   89.79   10.60
  -6  -4  -1   95.19    9.50
  -6  -4  -1  110.79   10.90
  -6  -4  -1   90.39    8.80
  -6  -4  -1  104.19   10.10
  -6  -4  -1   78.39   10.70
   6   4   1   89.39    8.40
   6   4   1   89.79    7.50
   6   4   1   92.79    7.50
   6   4   1  104.69    8.90
   6   4   1  101.49   11.10
   6   4   1   83.79    8.70
   6   4   1   89.79    7.40
   6   4   1   98.69    9.00
   6   4   1   82.59    9.00
   6   4   1   92.39    9.60
  -7  -4  -1  262.77   16.80
  -7  -4  -1  282.37   19.00
  -7  -4  -1  245.48   12.40
  -7  -4  -1  250.77   17.70
   7   4   1  275.57   19.50
   7   4   1  267.77   16.20
   7   4   1  247.08   13.80
   7   4   1  282.87   20.80
   7   4   1  251.47   14.70
   7   4   1  237.68   14.50
   7   4   1  250.37   16.10
  -8  -4  -1   92.39   11.50
  -8  -4  -1  100.39   16.30
  -8  -4  -1   98.79   13.90
   8   4   1   98.89   10.40
   8   4   1   76.69   10.10
   8   4   1   94.09    7.80
   8   4   1   67.49   10.90
   8   4   1   88.49    8.80
   8   4   1  110.69   13.20
  -9  -4  -1   94.49   17.80
  -9  -4  -1   83.99   13.30
  -9  -4  -1   79.49   11.20
   9   4   1  113.79   16.30
   9   4   1   85.19    7.40
   9   4   1   81.99   11.50
   9   4   1   84.59   11.00
   9   4   1   92.69   12.80
   9   4   1   89.19   11.40
   9   4   1   99.99   10.70
 -10  -4  -1    7.40    6.00
 -10  -4  -1   -2.30    5.90
 -10  -4  -1    4.00    5.00
  10   4   1    5.20    4.20
  10   4   1   -0.10    4.60
  10   4   1   -4.50    4.10
  10   4   1    4.20    5.10
  10   4   1    5.00    4.80
  10   4   1    2.70    4.10
 -11  -4  -1   20.50    7.90
 -11  -4  -1   11.80   10.30
 -11  -4  -1   14.30    7.50
  11   4   1    3.90   10.60
  11   4   1   17.00    5.50
  11   4   1   15.70    6.10
  11   4   1   29.00    9.20
  11   4   1   15.10    6.60
  11   4   1    9.40    5.60
 -12  -4  -1    5.90    9.60
 -12  -4  -1   13.80    8.80
 -12  -4  -1   -1.10    5.80
  12   4   1   -2.60    5.10
  12   4   1   10.60    5.80
  12   4   1    4.70    6.00
  12   4   1   -2.30    4.70
  12   4   1   10.50    7.90
  12   4   1    2.10    6.30
  10  -5  -1    8.70    7.70
  10  -5  -1   15.20    8.50
 -10   5   1  -14.80    7.70
 -10   5   1    5.00    9.10
 -10   5   1    8.70    8.80
   9  -5  -1   21.80    7.30
   9  -5  -1   12.00    6.70
   9  -5  -1   21.70    7.00
  -9   5   1    8.70    8.30
  -9   5   1   22.90   10.00
  -9   5   1   24.10   10.60
   8  -5  -1    2.60    6.40
   8  -5  -1   -8.70    3.70
  -8   5   1   -1.10    5.20
  -8   5   1    0.40    5.40
   7  -5  -1   38.50    8.40
   7  -5  -1   27.30    7.40
   7  -5  -1   35.80    9.30
  -7   5   1   21.30    8.40
  -7   5   1   42.90   10.00
  -7   5   1   18.20    3.30
  -7   5   1   22.60    8.60
   6  -5  -1    0.10    3.70
   6  -5  -1   -0.20    3.30
   6  -5  -1   -0.90    3.50
  -6   5   1   -0.70    3.90
  -6   5   1    2.20    2.10
  -6   5   1   -0.50    4.90
  -6   5   1    2.70    2.10
  -6   5   1   -3.40    3.50
  -6   5   1   -2.40    1.70
   5  -5  -1   99.29    9.70
   5  -5  -1  104.89   11.10
   5  -5  -1  114.49   11.90
  -5   5   1   80.99    9.90
  -5   5   1  105.99    7.70
  -5   5   1  110.69   12.20
  -5   5   1   97.89    6.80
   4  -5  -1    5.00    3.80
   4  -5  -1    2.40    3.40
   4  -5  -1    7.80    3.60
   4  -5  -1   -1.10    2.50
   4  -5  -1    0.30    3.60
  -4   5   1   -0.40    1.80
  -4   5   1   -3.60    3.60
  -4   5   1   -0.30    1.30
  -4   5   1    1.30    2.70
  -4   5   1   -2.60    2.90
  -4   5   1    2.40    4.00
   3  -5  -1  100.09    9.30
   3  -5  -1  115.89   10.30
   3  -5  -1   98.89    4.60
   3  -5  -1   98.89    9.10
   3  -5  -1  109.19    8.10
  -3   5   1  100.29    6.00
  -3   5   1   98.59    9.90
  -3   5   1  103.69    4.70
  -3   5   1  108.09   11.60
  -3   5   1  113.69   10.10
  -3   5   1  109.09    7.70
  -3   5   1  114.89    8.60
   2  -5  -1   19.70    4.60
   2  -5  -1   15.20    4.40
   2  -5  -1   18.80    3.60
   2  -5  -1   22.70    2.80
   2  -5  -1   24.40    5.00
   2  -5  -1   17.80    4.40
  -2   5   1   18.40    2.20
  -2   5   1   16.70    5.00
  -2   5   1   21.90    5.00
  -2   5   1   18.20    3.70
  -2   5   1   21.80    4.50
  -2   5   1   17.50    4.00
  -2   5   1   17.40    2.60
  -2   5   1   13.10    4.70
   1  -5  -1  424.06   20.80
   1  -5  -1  406.96   18.70
   1  -5  -1  402.26   20.10
   1  -5  -1  432.76   20.50
   1  -5  -1  405.26   17.80
  -1   5   1  410.26   20.10
  -1   5   1  450.55   17.60
  -1   5   1  417.16   22.20
  -1   5   1  429.96   19.50
  -1   5   1  434.26   17.30
  -1   5   1  434.76   19.90
  -1   5   1  425.46   21.10
   0  -5  -1   15.40    3.70
   0  -5  -1   16.40    3.80
   0  -5  -1   13.00    3.90
   0  -5  -1   14.00    3.30
   0  -5  -1   16.10    2.40
   0  -5  -1   17.80    4.30
   0   5   1   13.90    4.20
   0   5   1   15.80    3.40
   0   5   1   12.30    2.40
   0   5   1   15.10    2.10
   0   5   1   16.30    3.70
   0   5   1   17.60    3.50
   0   5   1   17.80    4.30
  -1  -5  -1  379.06   18.30
  -1  -5  -1  392.66   19.40
  -1  -5  -1  435.16   19.40
  -1  -5  -1  384.86   19.10
  -1  -5  -1  384.96   18.90
  -1  -5  -1  412.76   19.40
   1   5   1  411.16   19.20
   1   5   1  411.66   19.80
   1   5   1  377.16   18.20
   1   5   1  375.06   16.70
   1   5   1  390.36   19.10
   1   5   1  395.46   17.50
   1   5   1  383.36   15.10
   1   5   1  379.86   18.00
  -2  -5  -1 1432.26   57.79
  -2  -5  -1 1491.35   57.99
  -2  -5  -1 1524.65   58.09
  -2  -5  -1 1504.75   56.49
  -2  -5  -1 1575.64   57.19
  -2  -5  -1 1459.95   56.39
  -2  -5  -1 1495.45   57.79
   2   5   1 1505.25   53.79
   2   5   1 1480.15   58.09
   2   5   1 1478.55   56.69
   2   5   1 1511.35   57.99
   2   5   1 1472.95   55.99
   2   5   1 1501.45   57.19
   2   5   1 1439.66   55.89
   2   5   1 1474.95   57.59
   2   5   1 1491.35   55.49
  -3  -5  -1 1828.32   66.49
  -3  -5  -1 1688.93   68.29
  -3  -5  -1 1732.63   68.29
  -3  -5  -1 1805.62   67.79
  -3  -5  -1 1824.42   67.29
  -3  -5  -1 1781.52   66.09
  -3  -5  -1 1571.04   67.19
  -3  -5  -1 1756.62   68.09
   3   5   1 1782.22   68.19
   3   5   1 1738.93   67.19
   3   5   1 1803.72   66.69
   3   5   1 1758.92   65.99
   3   5   1 1748.23   67.69
   3   5   1 1875.01   65.99
   3   5   1 1909.81   65.49
   3   5   1 1699.83   67.89
   3   5   1 1693.63   67.29
   3   5   1 1807.42   66.09
  -4  -5  -1   82.49    7.40
  -4  -5  -1   93.29    7.20
  -4  -5  -1   77.09    8.00
  -4  -5  -1   72.89    8.00
  -4  -5  -1   83.69    8.30
  -4  -5  -1   85.09    8.10
  -4  -5  -1   78.09    7.90
   4   5   1   71.19    7.20
   4   5   1   87.89    7.10
   4   5   1   83.99    7.70
   4   5   1   77.69    6.30
   4   5   1   75.19    7.40
   4   5   1   80.89    6.30
   4   5   1   72.99    6.90
   4   5   1   75.09    8.00
  -5  -5  -1  514.25   26.50
  -5  -5  -1  525.75   23.80
  -5  -5  -1  438.06   26.20
  -5  -5  -1  523.25   25.60
  -5  -5  -1  504.05   25.90
  -5  -5  -1  547.55   26.60
  -5  -5  -1  523.05   24.40
   5   5   1  476.15   23.60
   5   5   1  500.15   25.00
   5   5   1  514.45   22.80
   5   5   1  545.75   22.80
   5   5   1  499.55   23.30
   5   5   1  517.05   24.70
   5   5   1  537.05   26.30
   5   5   1  475.15   25.10
   5   5   1  534.55   26.70
  -6  -5  -1   -2.60    2.60
  -6  -5  -1    2.50    3.50
  -6  -5  -1    0.60    3.60
  -6  -5  -1    5.10    2.80
  -6  -5  -1    1.90    4.40
  -6  -5  -1    4.90    4.50
   6   5   1    3.50    4.00
   6   5   1    7.10    3.00
   6   5   1   10.90    5.20
   6   5   1    7.70    4.60
   6   5   1    2.40    2.50
   6   5   1    2.50    2.20
   6   5   1    4.80    3.10
  -7  -5  -1  190.48   13.90
  -7  -5  -1  188.68   15.10
  -7  -5  -1  172.98   10.80
  -7  -5  -1  184.88   15.70
   7   5   1  189.38   15.40
   7   5   1  171.88   11.50
   7   5   1  193.78   16.40
   7   5   1  161.38   13.30
   7   5   1  182.08   13.30
  -8  -5  -1   -0.50    1.60
  -8  -5  -1    0.80    4.40
  -8  -5  -1    5.30    4.20
  -8  -5  -1   -0.10    4.60
   8   5   1    9.40    3.70
   8   5   1    5.30    5.20
   8   5   1    6.60    3.90
   8   5   1    3.20    4.00
   8   5   1   -2.70    2.80
   8   5   1    6.70    5.30
   8   5   1    5.00    4.60
  -9  -5  -1  133.59   14.60
  -9  -5  -1  149.29   13.70
  -9  -5  -1  147.29   20.60
   9   5   1  152.58   13.30
   9   5   1  141.49   13.30
   9   5   1  152.28   12.90
   9   5   1  143.49   14.80
   9   5   1  130.09   10.00
   9   5   1  133.59   11.60
   9   5   1  136.59   16.00
 -10  -5  -1   19.60   11.20
 -10  -5  -1   17.20    7.60
 -10  -5  -1   24.80    7.30
  10   5   1   30.20    7.30
  10   5   1   44.10   11.00
  10   5   1   31.60    7.90
  10   5   1   26.50    7.20
  10   5   1   26.50    8.00
  10   5   1   26.00    8.80
 -11  -5  -1   17.70   10.30
 -11  -5  -1   22.30    8.20
 -11  -5  -1    0.70    5.20
  11   5   1    8.10    6.00
  11   5   1   15.90    8.40
  11   5   1   15.90    8.20
  11   5   1    4.20    5.00
  11   5   1    8.60    5.60
  11   5   1   12.50    7.50
 -12  -5  -1    1.60    6.30
 -12  -5  -1   -1.70    9.10
 -12  -5  -1   22.50    8.40
  12   5   1    1.80    5.60
  12   5   1    0.60    5.30
  12   5   1    2.20    6.60
  12   5   1    3.20    5.00
  12   5   1   -1.30    4.10
  12   5   1   10.10    6.90
   9  -6  -1   19.30    7.70
   9  -6  -1   25.00    8.50
   9  -6  -1   35.00    9.60
  -9   6   1   39.40   12.50
  -9   6   1   31.60   12.20
  -9   6   1    2.90    9.50
   8  -6  -1   23.80    8.20
   8  -6  -1   25.80    9.00
   8  -6  -1   45.20    9.40
  -8   6   1   14.70    7.50
  -8   6   1   29.70   10.60
  -8   6   1   20.00    9.20
   7  -6  -1  144.09   16.30
   7  -6  -1  113.59   12.20
   7  -6  -1  138.09   14.80
  -7   6   1  106.19   17.90
  -7   6   1  110.59   16.20
  -7   6   1  132.09   18.60
   6  -6  -1    5.70    5.10
   6  -6  -1    8.80    5.40
   6  -6  -1    1.40    3.90
  -6   6   1   -0.20    4.60
  -6   6   1    4.00    2.60
  -6   6   1    1.80    2.10
  -6   6   1   -4.30    3.60
  -6   6   1    1.60    2.40
  -6   6   1    0.20    2.20
  -6   6   1    9.20    6.70
   5  -6  -1   34.80    8.30
   5  -6  -1   19.10    6.70
   5  -6  -1   32.30    6.80
  -5   6   1   17.80    6.90
  -5   6   1   27.30    4.10
  -5   6   1   30.60    7.80
  -5   6   1   26.50    4.40
  -5   6   1   29.70    7.00
  -5   6   1   29.80    8.80
   4  -6  -1   17.40    5.20
   4  -6  -1   25.00    6.60
   4  -6  -1   20.90    6.40
  -4   6   1   14.00    7.10
  -4   6   1   15.50    6.00
  -4   6   1   18.50    5.00
  -4   6   1   29.90    8.20
  -4   6   1   21.80    4.10
  -4   6   1   23.20    3.40
   3  -6  -1   93.09    9.40
   3  -6  -1  105.29    8.30
   3  -6  -1   99.99   10.50
   3  -6  -1   91.89    9.40
  -3   6   1   93.59   13.40
  -3   6   1   97.69    4.40
  -3   6   1   73.99   10.70
  -3   6   1   86.99    7.80
  -3   6   1   89.59    7.60
  -3   6   1   97.89    6.00
  -3   6   1   99.79   10.30
   2  -6  -1    8.70    2.10
   2  -6  -1    4.80    2.60
   2  -6  -1    4.50    3.10
   2  -6  -1    4.70    2.40
  -2   6   1    6.90    3.20
  -2   6   1    3.40    3.70
  -2   6   1    5.00    1.60
  -2   6   1    4.30    4.20
  -2   6   1    5.90    1.80
  -2   6   1   10.50    4.60
  -2   6   1    5.30    2.00
   1  -6  -1    3.20    3.00
   1  -6  -1    3.70    2.60
   1  -6  -1    4.30    3.50
   1  -6  -1    5.80    2.20
   1  -6  -1    2.80    2.10
   1  -6  -1    8.80    3.90
  -1   6   1    5.20    1.90
  -1   6   1    7.60    3.10
  -1   6   1    6.30    1.80
  -1   6   1   10.50    3.30
  -1   6   1    4.50    3.20
  -1   6   1    7.70    4.00
  -1   6   1    5.40    2.80
   0  -6  -1  351.96   15.00
   0  -6  -1  352.76   18.50
   0  -6  -1  335.37   18.90
   0  -6  -1  356.86   18.30
   0  -6  -1  364.26   19.00
   0  -6  -1  338.37   17.50
   0   6   1  343.07   14.20
   0   6   1  347.17   18.00
   0   6   1  345.97   19.60
   0   6   1  369.86   19.50
   0   6   1  327.67   15.20
  -1  -6  -1  899.11   37.30
  -1  -6  -1  926.41   38.30
  -1  -6  -1  924.81   37.10
  -1  -6  -1  838.02   37.50
  -1  -6  -1  855.51   37.30
  -1  -6  -1  903.11   37.60
   1   6   1  849.22   34.20
   1   6   1  851.81   38.00
   1   6   1  897.01   32.20
   1   6   1  845.42   36.10
   1   6   1  869.71   36.40
   1   6   1  900.81   37.80
   1   6   1  894.41   37.40
  -2  -6  -1  222.08   14.10
  -2  -6  -1  224.18   13.10
  -2  -6  -1  222.88   13.30
  -2  -6  -1  242.38   14.50
  -2  -6  -1  219.58   13.90
  -2  -6  -1  212.18   13.90
   2   6   1  240.48   13.60
   2   6   1  232.78   12.10
   2   6   1  224.18   10.10
   2   6   1  231.78   13.40
   2   6   1  244.18   13.00
   2   6   1  248.78   15.00
   2   6   1  196.48   13.30
   2   6   1  223.18   14.10
   2   6   1  223.78   12.20
  -3  -6  -1  800.22   37.00
  -3  -6  -1  840.92   35.40
  -3  -6  -1  808.62   35.10
  -3  -6  -1  780.82   35.70
  -3  -6  -1  852.11   36.20
  -3  -6  -1  827.62   37.00
  -3  -6  -1  882.01   37.10
  -3  -6  -1  842.32   37.40
   3   6   1  856.21   34.00
   3   6   1  836.02   36.80
   3   6   1  839.72   37.20
   3   6   1  876.71   37.50
   3   6   1  899.11   35.90
   3   6   1  849.72   35.20
   3   6   1  842.62   34.70
   3   6   1  869.41   35.80
   3   6   1  834.92   36.40
   3   6   1  868.71   34.90
   3   6   1  866.31   32.90
  -4  -6  -1  127.19   11.00
  -4  -6  -1  136.89   11.00
  -4  -6  -1  119.89   10.90
  -4  -6  -1  135.99    9.60
  -4  -6  -1  127.59   11.00
  -4  -6  -1  135.69   10.40
  -4  -6  -1  120.89    9.60
  -4  -6  -1  133.39   11.30
   4   6   1  141.39   10.20
   4   6   1  137.59   10.60
   4   6   1  130.49   10.50
   4   6   1  132.49    9.70
   4   6   1  143.59    9.00
   4   6   1  130.29    8.90
   4   6   1  140.19   10.70
   4   6   1  150.98   11.30
   4   6   1  158.68   11.80
  -5  -6  -1 1578.94   61.89
  -5  -6  -1 1628.84   62.99
  -5  -6  -1 1559.54   65.49
  -5  -6  -1 1642.34   65.29
  -5  -6  -1 1666.73   64.59
  -5  -6  -1 1350.56   67.79
   5   6   1 1595.94   64.19
   5   6   1 1625.64   63.49
   5   6   1 1701.13   65.39
   5   6   1 1624.14   60.69
   5   6   1 1600.14   62.09
   5   6   1 1621.84   62.49
   5   6   1 1561.64   64.49
   5   6   1 1503.35   60.79
   5   6   1 1620.34   65.19
  -6  -6  -1   95.69    8.80
  -6  -6  -1   97.29   10.70
  -6  -6  -1   93.79   10.90
  -6  -6  -1  111.39   10.20
  -6  -6  -1  118.29   11.80
   6   6   1   97.59   10.00
   6   6   1  100.59    8.40
   6   6   1  124.79   12.10
   6   6   1  118.69   10.40
   6   6   1  106.09   11.20
   6   6   1   97.99    9.10
   6   6   1  113.79    9.90
  -7  -6  -1  121.39   11.00
  -7  -6  -1  114.89   12.30
  -7  -6  -1   97.99    9.40
  -7  -6  -1  132.99   13.70
   7   6   1  124.99   11.10
   7   6   1  115.99   11.60
   7   6   1  121.29    9.40
   7   6   1  118.69   10.00
   7   6   1  131.69   12.80
   7   6   1  126.79   13.60
  -8  -6  -1  191.88   14.60
  -8  -6  -1  175.68   16.60
  -8  -6  -1  168.88   15.70
  -8  -6  -1  156.88   10.80
   8   6   1  176.08   16.80
   8   6   1  176.48   12.40
   8   6   1  171.58   14.30
   8   6   1  166.58   12.10
   8   6   1  169.18   15.70
   8   6   1  134.79   12.60
  -9  -6  -1  118.29   18.70
  -9  -6  -1  158.18   13.90
  -9  -6  -1  160.78   16.10
  -9  -6  -1  149.49   15.70
  -9  -6  -1  122.99    8.30
   9   6   1  120.09   13.00
   9   6   1  133.79   11.60
   9   6   1  131.79   15.80
   9   6   1  124.89   12.80
   9   6   1  137.79   10.60
   9   6   1  142.89   14.80
 -10  -6  -1   41.50    9.80
 -10  -6  -1   30.90   11.90
 -10  -6  -1   23.90    7.00
  10   6   1   40.80    9.80
  10   6   1   24.50    7.10
  10   6   1   25.00    5.60
  10   6   1   32.00    8.70
  10   6   1   17.60    6.80
  10   6   1   21.40    7.60
  10   6   1   30.40    7.10
 -11  -6  -1   13.10    6.30
 -11  -6  -1   16.40    6.00
 -11  -6  -1    7.30    8.80
  11   6   1    6.00    5.60
  11   6   1    7.50    6.00
  11   6   1    6.90    4.30
  11   6   1    6.00    5.00
  11   6   1    4.20    5.60
  11   6   1   11.50    7.60
  11   6   1   10.20    3.80
 -12  -6  -1   35.50   10.50
 -12  -6  -1   22.40    7.70
 -12  -6  -1   27.50   12.10
  12   6   1   26.70    8.70
  12   6   1   25.30    8.90
  12   6   1   20.50    7.20
  12   6   1   25.40    8.10
  12   6   1   15.00    7.20
   8  -7  -1    2.30    6.10
   8  -7  -1   -4.40    6.10
   8  -7  -1   -3.30    4.30
  -8   7   1  -12.60    5.70
  -8   7   1   -1.70    7.70
  -8   7   1   -3.00    6.70
   7  -7  -1   59.39    9.80
   7  -7  -1   53.69   11.00
   7  -7  -1   63.69   12.70
  -7   7   1   60.09   13.60
  -7   7   1   72.89   15.20
  -7   7   1   52.49   11.90
   6  -7  -1   23.80    7.70
   6  -7  -1   18.60    7.20
   6  -7  -1   10.60    4.70
  -6   7   1   12.80    6.50
  -6   7   1    9.40    2.80
  -6   7   1   16.00    8.60
  -6   7   1    8.70    3.30
  -6   7   1   32.10   10.10
   5  -7  -1   17.50    5.80
   5  -7  -1   16.80    6.80
   5  -7  -1    6.70    5.50
  -5   7   1   10.00    2.90
  -5   7   1   28.60    9.80
  -5   7   1    8.90    2.80
  -5   7   1   -0.50    5.80
  -5   7   1   21.80    7.70
  -5   7   1    7.40    6.20
   4  -7  -1    1.70    3.10
   4  -7  -1    3.30    4.50
   4  -7  -1    4.30    5.10
  -4   7   1    6.40    3.80
  -4   7   1   10.00    7.40
  -4   7   1    4.80    5.10
  -4   7   1    4.10    5.30
  -4   7   1    4.50    2.10
  -4   7   1    2.60    2.60
   3  -7  -1  204.18   12.60
   3  -7  -1  168.28    8.10
   3  -7  -1  178.38   14.80
   3  -7  -1  194.98   15.80
  -3   7   1  188.78   15.50
  -3   7   1  182.18    9.30
  -3   7   1  171.38   11.70
  -3   7   1  184.58   17.20
  -3   7   1  189.18   12.00
   2  -7  -1    6.20    4.30
   2  -7  -1   13.30    5.00
   2  -7  -1    9.00    3.90
   2  -7  -1    1.60    1.50
   2  -7  -1    5.20    2.60
   2  -7  -1    5.10    2.80
   2  -7  -1    6.10    4.40
  -2   7   1   11.60    5.10
  -2   7   1    4.50    3.20
  -2   7   1    1.50    4.20
  -2   7   1    5.40    2.20
  -2   7   1    8.90    2.00
  -2   7   1    6.00    2.00
   1  -7  -1   97.59   10.20
   1  -7  -1   83.09    7.50
   1  -7  -1   93.59    9.80
   1  -7  -1  106.19    7.30
   1  -7  -1   98.49    7.20
   1  -7  -1   84.09   12.60
  -1   7   1   82.69   11.40
  -1   7   1   96.59   10.40
  -1   7   1  101.69    6.30
  -1   7   1  100.29    9.10
  -1   7   1  104.49    6.60
   0  -7  -1  323.37   19.50
   0  -7  -1  321.27   17.70
   0  -7  -1  369.96   20.60
   0  -7  -1  329.47   15.10
   0  -7  -1  324.47   19.00
   0  -7  -1  329.37   18.90
   0   7   1  366.76   20.60
   0   7   1  350.16   18.80
   0   7   1  340.07   15.40
   0   7   1  356.66   20.70
  -1  -7  -1  352.96   19.70
  -1  -7  -1  324.17   18.10
  -1  -7  -1  350.46   18.70
  -1  -7  -1  314.97   18.40
  -1  -7  -1  312.07   19.00
   1   7   1  329.97   19.10
   1   7   1  319.47   17.50
   1   7   1  309.57   17.50
   1   7   1  321.07   18.40
   1   7   1  328.67   13.30
   1   7   1  335.57   15.40
   1   7   1  319.97   19.40
  -2  -7  -1  171.58   12.90
  -2  -7  -1  139.89   11.80
  -2  -7  -1  166.58   13.90
  -2  -7  -1  164.18   11.50
  -2  -7  -1  155.18   12.10
  -2  -7  -1  168.88   11.70
   2   7   1  179.98   12.80
   2   7   1  173.78   13.20
   2   7   1  148.69   10.60
   2   7   1  167.28   10.20
   2   7   1  160.58   11.70
   2   7   1  167.78   11.50
   2   7   1  136.49   11.20
   2   7   1  156.68    7.70
   2   7   1  151.28    9.90
  -3  -7  -1  528.05   26.40
  -3  -7  -1  596.14   28.50
  -3  -7  -1  551.74   28.50
  -3  -7  -1  591.44   27.00
  -3  -7  -1  591.54   27.10
  -3  -7  -1  577.94   28.70
  -3  -7  -1  543.55   28.40
   3   7   1  577.94   27.10
   3   7   1  580.54   28.60
   3   7   1  606.34   26.60
   3   7   1  522.45   26.80
   3   7   1  549.45   27.80
   3   7   1  558.14   23.20
   3   7   1  617.04   25.40
   3   7   1  613.64   27.10
   3   7   1  572.64   28.80
  -4  -7  -1   26.40    6.90
  -4  -7  -1   26.20    5.30
  -4  -7  -1   22.90    6.50
  -4  -7  -1   20.80    5.20
  -4  -7  -1   23.70    5.50
  -4  -7  -1   21.70    5.10
  -4  -7  -1   25.80    5.80
  -4  -7  -1   24.80    6.00
   4   7   1   41.90    7.80
   4   7   1   17.50    3.80
   4   7   1   20.50    4.90
   4   7   1   30.40    5.40
   4   7   1   30.10    6.10
   4   7   1   23.80    5.50
   4   7   1   28.30    6.10
  -5  -7  -1  453.85   26.30
  -5  -7  -1  476.15   26.30
  -5  -7  -1  535.25   26.50
  -5  -7  -1  437.86   22.80
  -5  -7  -1  475.55   24.40
   5   7   1  473.65   25.50
   5   7   1  439.86   21.70
   5   7   1  506.65   26.70
   5   7   1  499.95   24.90
   5   7   1  478.95   26.00
   5   7   1  453.15   22.50
  -6  -7  -1    4.50    3.60
  -6  -7  -1    1.00    3.90
  -6  -7  -1    0.40    2.30
  -6  -7  -1    3.40    4.00
   6   7   1    1.80    3.30
   6   7   1    7.70    2.80
   6   7   1   -4.60    2.80
   6   7   1   -2.40    2.20
   6   7   1    2.90    3.20
   6   7   1   -0.40    4.00
   6   7   1    6.90    4.70
  -7  -7  -1    4.80    4.70
  -7  -7  -1    2.40    3.40
  -7  -7  -1    0.30    3.20
  -7  -7  -1    0.90    3.70
   7   7   1    5.40    4.10
   7   7   1    3.10    4.20
   7   7   1    5.10    5.40
   7   7   1    6.00    4.30
   7   7   1    4.20    4.80
   7   7   1   -1.60    3.50
  -8  -7  -1   91.59   11.70
  -8  -7  -1  102.09   14.60
  -8  -7  -1   70.49   12.30
   8   7   1   98.99   13.10
   8   7   1   95.59    9.80
   8   7   1   74.49    9.60
   8   7   1   96.69   13.70
   8   7   1   97.29   12.10
   8   7   1   86.49   13.40
  -9  -7  -1  104.19   13.10
  -9  -7  -1   91.49   14.00
  -9  -7  -1  112.09   15.70
  -9  -7  -1   81.89    7.80
   9   7   1   74.99    9.80
   9   7   1  113.09   12.50
   9   7   1  115.89   15.60
   9   7   1   80.59   10.70
   9   7   1   91.39   12.30
   9   7   1  123.09   14.60
 -10  -7  -1   19.10    2.90
 -10  -7  -1   25.90   11.90
 -10  -7  -1   48.20   10.90
 -10  -7  -1   35.80    8.70
  10   7   1   25.50    6.90
  10   7   1   24.40    8.00
  10   7   1   45.70    9.70
  10   7   1   23.30    8.80
  10   7   1   24.40    7.10
  10   7   1   34.60    6.40
 -11  -7  -1   36.80    8.70
 -11  -7  -1   24.20    8.90
 -11  -7  -1   35.00   13.00
  11   7   1   13.20    6.20
  11   7   1   30.70   10.20
  11   7   1   30.60    9.10
  11   7   1   16.70    6.20
  11   7   1   13.80    4.50
  11   7   1   24.30    8.30
  11   7   1   13.80    6.50
 -12  -7  -1   11.10   11.30
 -12  -7  -1    4.10    6.80
 -12  -7  -1    8.60    7.40
  12   7   1   -0.40    5.40
  12   7   1    4.50    5.30
  12   7   1   -5.80    3.30
  12   7   1   16.00    8.20
  12   7   1   14.80    6.00
  12   7   1    9.90    6.70
  12   7   1    2.30    7.30
   8  -8  -1   -5.20    5.80
   8  -8  -1    4.20    6.30
  -8   8   1    0.10    9.00
  -8   8   1    0.00    9.00
   7  -8  -1   -2.30    5.40
   7  -8  -1   -0.70    4.80
   7  -8  -1    4.20    5.30
  -7   8   1   17.80   11.00
  -7   8   1    5.00    5.00
  -7   8   1    1.50   10.80
   6  -8  -1   20.00    7.70
   6  -8  -1   38.40   10.00
   6  -8  -1   15.90    5.70
  -6   8   1   26.40    9.40
  -6   8   1   13.00    4.30
  -6   8   1   38.20   10.60
   5  -8  -1    5.20    5.00
   5  -8  -1    0.90    3.50
  -5   8   1   -1.90    1.60
  -5   8   1    3.60    5.70
  -5   8   1    0.80    2.20
  -5   8   1    0.00    7.80
  -5   8   1    3.90    3.20
  -5   8   1   -0.80    2.20
   4  -8  -1   28.90    8.30
   4  -8  -1   29.50    6.40
   4  -8  -1   31.70    8.30
   4  -8  -1   42.10    8.60
  -4   8   1   19.30    3.20
  -4   8   1   22.30    5.80
  -4   8   1   26.40    7.70
  -4   8   1   25.40    9.30
  -4   8   1   27.50    5.10
   3  -8  -1  206.48   17.00
   3  -8  -1  178.68   16.20
   3  -8  -1  185.18   15.50
   3  -8  -1  175.68   12.30
   3  -8  -1  159.38    8.00
  -3   8   1  212.48   17.20
  -3   8   1  167.38    9.20
  -3   8   1  160.38   11.50
  -3   8   1  167.88   11.90
  -3   8   1  196.48   18.30
   2  -8  -1   37.90    8.00
   2  -8  -1   47.20    4.80
   2  -8  -1   60.29    7.30
   2  -8  -1   41.20    9.20
   2  -8  -1   41.70    8.50
  -2   8   1   49.90    5.60
  -2   8   1   44.30    9.50
  -2   8   1   54.79    7.60
  -2   8   1   47.40    9.50
  -2   8   1   52.59    4.60
   1  -8  -1   82.19   12.20
   1  -8  -1   94.39    7.20
   1  -8  -1  102.59   10.70
   1  -8  -1   77.99    7.80
   1  -8  -1   96.89   11.20
   1  -8  -1  112.19   11.50
   1  -8  -1   88.09    7.40
  -1   8   1   74.69    6.20
  -1   8   1   95.99    9.50
  -1   8   1   83.59   11.90
  -1   8   1   78.49    6.20
  -1   8   1   87.09    5.90
  -1   8   1  123.09   12.60
   0  -8  -1    8.60    4.30
   0  -8  -1    8.00    4.70
   0  -8  -1   13.50    2.90
   0  -8  -1   12.60    6.00
   0  -8  -1   14.20    5.30
   0   8   1   10.30    5.90
   0   8   1   12.40    4.60
   0   8   1    8.70    2.40
   0   8   1   10.60    5.40
  -1  -8  -1   10.90    4.10
  -1  -8  -1   17.00    5.90
  -1  -8  -1   10.40    4.10
  -1  -8  -1   10.90    4.90
  -1  -8  -1    2.40    3.00
   1   8   1    6.10    2.00
   1   8   1    8.80    4.80
   1   8   1    6.70    4.40
   1   8   1    5.30    1.60
   1   8   1    6.60    4.30
  -2  -8  -1  176.38   14.30
  -2  -8  -1  207.58   15.00
  -2  -8  -1  154.98   12.80
   2   8   1  177.38    8.30
   2   8   1  189.78   13.60
   2   8   1  177.08   10.90
   2   8   1  179.18   13.20
   2   8   1  174.58   14.60
   2   8   1  184.68   14.20
  -3  -8  -1  249.28   15.90
  -3  -8  -1  240.78   17.10
  -3  -8  -1  268.57   17.70
  -3  -8  -1  264.97   16.40
  -3  -8  -1  265.07   18.10
   3   8   1  265.07   12.20
   3   8   1  241.48   17.60
   3   8   1  279.47   14.70
   3   8   1  240.68   16.00
   3   8   1  237.48   15.50
   3   8   1  254.37   14.90
   3   8   1  249.48   19.40
  -4  -8  -1  323.87   21.30
  -4  -8  -1  323.77   19.20
  -4  -8  -1  377.96   21.90
  -4  -8  -1  362.06   22.20
  -4  -8  -1  368.86   20.30
  -4  -8  -1  312.07   19.80
   4   8   1  361.06   20.10
   4   8   1  390.56   22.80
   4   8   1  378.46   22.60
   4   8   1  369.26   20.60
   4   8   1  374.66   19.60
   4   8   1  352.76   20.20
   4   8   1  350.66   18.00
   4   8   1  369.56   16.80
   4   8   1  367.06   19.50
  -5  -8  -1    4.80    4.50
  -5  -8  -1    3.50    3.30
  -5  -8  -1    4.30    2.90
  -5  -8  -1    0.30    3.50
  -5  -8  -1   10.40    4.30
   5   8   1   10.80    4.40
   5   8   1    8.20    3.50
   5   8   1    5.40    4.60
   5   8   1    1.20    3.90
   5   8   1    1.20    3.90
   5   8   1    2.80    2.10
   5   8   1    4.30    3.70
  -6  -8  -1  226.08   16.00
  -6  -8  -1  232.98   18.20
  -6  -8  -1  213.38   17.00
   6   8   1  222.98   13.70
   6   8   1  227.68   16.80
   6   8   1  243.78   16.10
   6   8   1  237.88   20.90
   6   8   1  235.48   15.60
   6   8   1  246.98   18.10
  -7  -8  -1   28.00    8.10
  -7  -8  -1   28.30    6.70
  -7  -8  -1   41.60    9.10
  -7  -8  -1   39.30    7.00
   7   8   1   47.90    7.90
   7   8   1   21.20    6.50
   7   8   1   24.90    5.30
   7   8   1   28.20    7.90
   7   8   1   32.40    7.90
   7   8   1   35.80    8.60
  -8  -8  -1   84.59   13.00
  -8  -8  -1  105.09   13.00
  -8  -8  -1   84.59   14.00
   8   8   1  103.29   14.40
   8   8   1   94.69   13.80
   8   8   1   81.29   12.50
   8   8   1  121.09   11.90
   8   8   1  114.19   10.80
   8   8   1  108.09    9.70
  -9  -8  -1   16.70    5.80
  -9  -8  -1   22.30    7.50
  -9  -8  -1   14.20    4.40
  -9  -8  -1   17.50    8.20
   9   8   1   23.80    7.20
   9   8   1   30.30    8.30
   9   8   1   27.10    6.30
   9   8   1   17.70    7.40
   9   8   1   19.60    7.60
   9   8   1   13.70    5.10
 -10  -8  -1   11.20    5.30
 -10  -8  -1   19.70    8.00
 -10  -8  -1   17.80    7.00
 -10  -8  -1    8.30    3.20
  10   8   1    8.10    6.10
  10   8   1   11.70    5.30
  10   8   1    5.20    6.50
  10   8   1    5.80    4.90
  10   8   1   14.40    5.80
  10   8   1    8.40    4.20
  10   8   1    8.80    6.30
 -11  -8  -1    4.30    5.60
 -11  -8  -1  -12.10    6.60
 -11  -8  -1    2.40    5.60
  11   8   1    6.80    6.60
  11   8   1   -2.20    3.00
  11   8   1   -3.70    3.90
  11   8   1   -8.40    4.60
  11   8   1    4.20    5.40
  11   8   1   -1.40    5.00
  11   8   1    9.30    6.90
 -12  -8  -1   -4.00    5.70
 -12  -8  -1   -3.10    6.90
 -12  -8  -1  -10.30    4.30
  12   8   1   -1.40    4.50
  12   8   1   -2.00    7.50
  12   8   1   -5.50    5.40
  12   8   1    2.40    6.40
  12   8   1   11.50    7.60
  12   8   1  -13.40    4.00
   7  -9  -1   14.70    8.60
   7  -9  -1    0.40    5.40
   7  -9  -1   18.70    9.80
  -7   9   1   -7.50    8.60
  -7   9   1   20.80   12.00
   6  -9  -1    0.60    6.00
   6  -9  -1    3.50    7.50
   6  -9  -1    3.20    5.00
   6  -9  -1   11.90    7.30
  -6   9   1   -5.00    5.20
  -6   9   1   10.10    2.70
  -6   9   1    2.00    3.80
  -6   9   1    6.00    8.10
   5  -9  -1   39.10   10.10
   5  -9  -1   32.00    9.80
   5  -9  -1   49.90   10.80
   5  -9  -1   36.20    7.40
  -5   9   1   32.90   10.30
  -5   9   1   32.90    6.60
  -5   9   1   34.50   10.90
   4  -9  -1  108.99   15.90
   4  -9  -1  123.59   23.50
   4  -9  -1   96.29   10.30
  -4   9   1  106.59   15.00
  -4   9   1  113.39    9.10
  -4   9   1  107.09   17.20
  -4   9   1  117.59   10.60
   3  -9  -1  108.29    6.10
   3  -9  -1  168.98   16.00
   3  -9  -1  173.38   16.40
   3  -9  -1  142.29   11.80
   3  -9  -1  127.09   13.50
  -3   9   1  105.99    9.00
  -3   9   1  130.39   10.50
  -3   9   1  111.49    7.20
  -3   9   1   99.69   15.50
  -3   9   1  132.39   15.00
   2  -9  -1  167.18   11.00
   2  -9  -1  145.19   14.80
   2  -9  -1  147.59    9.10
   2  -9  -1  158.78   15.30
   2  -9  -1  152.48   14.30
  -2   9   1  137.29    8.60
  -2   9   1  137.79   10.30
  -2   9   1  155.58    8.00
  -2   9   1  170.08   12.60
  -2   9   1  135.89   14.80
  -2   9   1  132.99    8.80
  -2   9   1  144.19   15.90
   1  -9  -1   11.30    6.10
   1  -9  -1   14.40    3.50
   1  -9  -1   19.40    6.70
   1  -9  -1   11.30    6.00
   1  -9  -1    9.90    4.10
   1  -9  -1   14.60    4.10
  -1   9   1    3.70    3.50
  -1   9   1    8.30    1.90
  -1   9   1   12.10    3.30
  -1   9   1    4.20    6.00
  -1   9   1   13.50    6.70
   0  -9  -1  213.98   11.00
   0  -9  -1  152.98   13.10
   0  -9  -1  229.68   17.30
   0  -9  -1  218.28   17.10
   0  -9  -1  205.98   16.00
   0   9   1  224.38   17.70
   0   9   1  210.48   17.30
   0   9   1  205.98   15.20
   0   9   1  204.08    9.30
  -1  -9  -1  325.47   20.40
  -1  -9  -1  342.17   21.80
  -1  -9  -1  322.67   21.40
   1   9   1  292.97   14.40
   1   9   1  327.67   21.90
   1   9   1  325.27   22.80
   1   9   1  318.57   20.80
  -2  -9  -1   28.00    6.60
  -2  -9  -1   33.80    7.80
  -2  -9  -1   37.60    8.40
   2   9   1   34.70    4.90
   2   9   1   29.00    7.00
   2   9   1   30.50    6.90
   2   9   1   32.60    2.80
   2   9   1   30.00    7.80
   2   9   1   33.20    7.70
  -3  -9  -1    3.20    4.00
  -3  -9  -1    4.00    4.20
  -3  -9  -1    6.80    3.80
  -3  -9  -1    3.80    4.10
   3   9   1    2.60    1.60
   3   9   1    7.70    5.20
   3   9   1    5.90    4.00
   3   9   1    2.70    4.30
   3   9   1    5.00    4.20
   3   9   1    2.80    2.40
   3   9   1    1.80    3.40
  -4  -9  -1  172.68   15.00
  -4  -9  -1  178.58   14.00
  -4  -9  -1  203.98   16.40
  -4  -9  -1  152.58   12.60
  -4  -9  -1  196.08   14.90
   4   9   1  174.18   13.90
   4   9   1  185.88   10.00
   4   9   1  162.98   15.20
   4   9   1  170.78   12.90
   4   9   1  179.68   13.10
   4   9   1  191.88   16.10
   4   9   1  197.18   12.20
   4   9   1  187.98   14.20
   4   9   1  172.08   13.10
  -5  -9  -1    0.80    2.90
  -5  -9  -1   -3.80    3.20
  -5  -9  -1    2.50    4.00
  -5  -9  -1    7.50    4.60
  -5  -9  -1    4.30    3.90
  -5  -9  -1    6.60    4.30
   5   9   1    5.60    2.70
   5   9   1    9.70    4.90
   5   9   1   -0.10    3.30
   5   9   1    1.00    2.90
   5   9   1   -0.20    3.80
   5   9   1    4.30    3.80
  -6  -9  -1   36.10    6.70
  -6  -9  -1   39.30    8.90
  -6  -9  -1   50.19    8.60
  -6  -9  -1   36.80    8.90
   6   9   1   39.20    6.50
   6   9   1   54.89    9.10
   6   9   1   38.80    7.80
   6   9   1   41.60    8.40
   6   9   1   46.40    9.40
  -7  -9  -1   15.60    6.40
  -7  -9  -1   22.80    6.60
  -7  -9  -1   16.30    6.60
  -7  -9  -1   26.40    6.60
   7   9   1   22.00    5.50
   7   9   1   22.30    6.50
   7   9   1   25.50    7.90
   7   9   1   25.00    7.40
   7   9   1   24.60    6.50
   7   9   1   26.50    7.50
  -8  -9  -1  166.28   17.70
  -8  -9  -1  177.58   17.40
  -8  -9  -1  176.78   15.40
   8   9   1  183.98   15.40
   8   9   1  169.38   12.60
   8   9   1  153.88   16.70
   8   9   1  169.78   15.90
   8   9   1  188.18   17.90
   8   9   1  185.68   14.90
  -9  -9  -1   25.30    8.90
  -9  -9  -1   21.60    6.70
  -9  -9  -1   26.70    9.60
   9   9   1   23.50    8.40
   9   9   1   29.10    6.40
   9   9   1   39.90    9.90
   9   9   1   23.20    8.50
   9   9   1   35.40    7.80
   9   9   1   31.70    9.20
 -10  -9  -1    5.80    7.20
 -10  -9  -1   -1.30    4.70
 -10  -9  -1   15.10    7.80
 -10  -9  -1    0.00    3.00
  10   9   1   -3.90    5.20
  10   9   1   11.00    7.10
  10   9   1    4.30    4.80
  10   9   1    7.60    4.00
  10   9   1    5.60    4.80
  10   9   1    7.70    6.30
  10   9   1    6.80    5.70
 -11  -9  -1   13.10    8.30
 -11  -9  -1    3.00    7.60
 -11  -9  -1   17.10    8.90
 -11  -9  -1   13.60    7.10
  11   9   1   10.30    7.00
  11   9   1   12.00    7.10
  11   9   1    9.10    4.90
  11   9   1   11.20    5.00
  11   9   1   15.10    7.80
  11   9   1   20.30    8.00
  11   9   1    7.40    7.40
 -12  -9  -1    2.10    9.80
 -12  -9  -1    7.20    6.70
 -12  -9  -1    3.00    7.50
  12   9   1    6.50    7.70
  12   9   1   11.80    6.80
  12   9   1   13.50    6.70
  12   9   1   -0.50    6.60
  12   9   1    9.70    8.20
  12   9   1    1.40    4.60
   6 -10  -1   -2.00    6.90
   6 -10  -1   -0.70    4.40
   6 -10  -1   13.60    7.40
  -6  10   1    8.20    8.10
  -6  10   1   15.10    4.80
  -6  10   1  -11.70    7.20
   5 -10  -1   47.80   12.10
   5 -10  -1   40.60    7.60
   5 -10  -1   56.89   11.50
   5 -10  -1   58.39   13.40
  -5  10   1   28.40   11.20
  -5  10   1   32.80   11.10
  -5  10   1   35.40    7.20
   4 -10  -1   21.00    8.00
   4 -10  -1   17.40    8.00
   4 -10  -1    8.80    5.20
   4 -10  -1   14.20    7.50
  -4  10   1   10.60    7.20
  -4  10   1   15.40    8.20
  -4  10   1    7.80    3.90
  -4  10   1   18.00    5.90
  -4  10   1   13.20    3.80
   3 -10  -1   18.10    7.30
   3 -10  -1   15.00    4.30
   3 -10  -1   12.70    7.70
   3 -10  -1   11.50    6.00
  -3  10   1   19.00    5.60
  -3  10   1   21.40   10.50
  -3  10   1   24.70    8.30
  -3  10   1   12.60    4.50
   2 -10  -1   -4.30    2.20
   2 -10  -1   -4.80    3.40
   2 -10  -1    1.40    2.30
   2 -10  -1    4.30    5.50
   2 -10  -1    2.40    5.20
  -2  10   1   -0.90    5.00
  -2  10   1   -1.60    4.00
  -2  10   1   -2.30    2.40
  -2  10   1   -4.40    3.10
  -2  10   1   -3.10    1.20
   1 -10  -1   46.00   10.50
   1 -10  -1   51.99   10.70
   1 -10  -1   50.19    6.70
   1 -10  -1   52.69    5.60
   1 -10  -1   38.90    9.10
  -1  10   1   52.99   11.50
  -1  10   1   46.50    8.60
  -1  10   1   43.90    5.70
  -1  10   1   43.90    8.10
  -1  10   1   48.10    5.30
  -1  10   1   39.30    9.90
  -1  10   1   40.40    5.30
   0 -10  -1  121.69   13.50
   0 -10  -1  105.69   15.00
   0 -10  -1  104.79    9.70
   0 -10  -1  116.99   13.00
   0  10   1  106.39   11.50
   0  10   1  101.69   14.00
   0  10   1  105.89    9.30
   0  10   1   99.89   14.50
   0  10   1  103.79   12.80
  -1 -10  -1  291.07   20.50
  -1 -10  -1  345.17   23.00
  -1 -10  -1  308.37   22.10
   1  10   1  300.47   21.30
   1  10   1  298.87   22.20
   1  10   1  297.67   20.30
   1  10   1  302.47   20.00
  -2 -10  -1    6.90    5.40
  -2 -10  -1   21.50    6.50
  -2 -10  -1   11.80    6.00
   2  10   1    7.70    5.10
   2  10   1   11.50    6.00
   2  10   1    9.70    5.50
   2  10   1   14.80    3.10
  -3 -10  -1    6.40    5.20
  -3 -10  -1    2.70    4.10
  -3 -10  -1    6.50    5.10
   3  10   1   12.00    5.50
   3  10   1    4.40    1.50
   3  10   1   13.70    5.10
   3  10   1    4.70    3.80
   3  10   1    1.90    3.20
   3  10   1    7.40    3.10
   3  10   1    7.80    5.00
  -4 -10  -1  164.38   14.50
  -4 -10  -1  178.58   14.30
  -4 -10  -1  163.48   15.20
  -4 -10  -1  156.58   15.20
   4  10   1  173.98   14.00
   4  10   1  148.79   11.90
   4  10   1  157.18   15.60
   4  10   1  131.09    8.00
   4  10   1  160.18   12.50
   4  10   1  146.99   13.60
  -5 -10  -1   86.99   11.90
  -5 -10  -1   79.89   11.50
  -5 -10  -1   86.69   12.40
  -5 -10  -1   85.99   13.60
   5  10   1   85.39    9.90
   5  10   1   81.19   11.50
   5  10   1  102.09   12.80
   5  10   1   68.49    6.70
   5  10   1  104.29   10.60
   5  10   1   84.09   10.00
   5  10   1   97.59   14.00
  -6 -10  -1   14.60    6.90
  -6 -10  -1    5.10    5.30
  -6 -10  -1   16.10    5.60
   6  10   1   24.00    5.50
   6  10   1   24.10    7.10
   6  10   1   15.10    5.70
   6  10   1   16.20    5.60
   6  10   1   18.60    6.70
  -7 -10  -1    4.80    5.30
  -7 -10  -1   12.10    6.80
  -7 -10  -1   14.50    5.70
   7  10   1   21.40    6.90
   7  10   1   11.10    5.70
   7  10   1   15.30    4.60
   7  10   1   17.50    5.60
   7  10   1   10.10    6.40
   7  10   1    4.40    6.10
  -8 -10  -1   52.39   11.80
  -8 -10  -1   53.49    9.80
  -8 -10  -1   65.59   12.80
   8  10   1   65.09   11.20
   8  10   1   40.30   10.30
   8  10   1   60.09   11.20
   8  10   1   57.09   11.10
   8  10   1   65.09    8.70
   8  10   1   55.19   10.10
  -9 -10  -1    1.10    6.10
  -9 -10  -1    4.20    6.10
  -9 -10  -1    2.20    4.30
   9  10   1    5.10    5.30
   9  10   1    7.70    5.70
   9  10   1    1.80    4.60
   9  10   1    8.80    6.30
   9  10   1    4.80    5.40
   9  10   1    2.30    3.50
 -10 -10  -1   10.90    7.00
 -10 -10  -1    6.70    6.10
 -10 -10  -1    6.20    3.50
 -10 -10  -1   13.90    8.00
  10  10   1    6.90    5.50
  10  10   1   10.60   10.50
  10  10   1   17.10    7.50
  10  10   1    8.10    4.80
  10  10   1   14.20    5.00
  10  10   1   12.00    7.50
 -11 -10  -1    6.00    7.90
 -11 -10  -1   16.40    8.70
 -11 -10  -1    4.80    6.60
  11  10   1    2.50    7.40
  11  10   1    5.70    4.80
  11  10   1   19.50    7.20
  11  10   1    5.00    5.70
  11  10   1   17.80    9.10
  11  10   1   12.20    5.50
  11  10   1   14.30    7.40
 -12 -10  -1    6.80    8.30
 -12 -10  -1   16.80    8.30
 -12 -10  -1   14.80   12.20
  12  10   1    1.90    5.00
  12  10   1    7.60    6.50
  12  10   1    7.30    8.10
  12  10   1   10.00    8.00
  12  10   1    0.30    4.60
  12  10   1    6.20    6.70
   5 -11  -1    1.00    7.10
  -5  11   1   12.10    5.10
  -5  11   1   -4.80    5.40
  -5  11   1   -3.60    7.60
  -5  11   1    8.40   11.70
   4 -11  -1   20.60    8.60
   4 -11  -1   -0.90    3.90
   4 -11  -1   12.60    8.10
   4 -11  -1    9.80    7.20
  -4  11   1   -1.30    4.90
  -4  11   1    0.60    7.70
  -4  11   1    5.80    5.30
  -4  11   1   14.40    9.60
   3 -11  -1   -3.50    4.80
   3 -11  -1    0.20    5.70
   3 -11  -1   -0.50    3.10
   3 -11  -1   -4.50    4.90
  -3  11   1    4.00    6.50
  -3  11   1   -6.00    3.30
  -3  11   1    2.60    6.80
   2 -11  -1   18.70    4.00
   2 -11  -1   25.30    9.30
   2 -11  -1   13.70    3.50
   2 -11  -1    9.00    6.80
  -2  11   1   17.00   13.30
  -2  11   1   19.80    5.60
  -2  11   1   23.70    6.90
  -2  11   1   17.20    8.10
   1 -11  -1    7.20    6.80
   1 -11  -1    2.90    5.90
   1 -11  -1    2.40    6.90
   1 -11  -1    8.00    3.70
   1 -11  -1    7.70    2.80
  -1  11   1    2.90    3.60
  -1  11   1   11.30    7.10
  -1  11   1    3.10    4.40
  -1  11   1    8.00    3.30
  -1  11   1    6.60    2.90
  -1  11   1   -2.20    4.70
   0 -11  -1  143.29   15.80
   0 -11  -1  141.39   11.60
   0 -11  -1  160.38   15.60
   0 -11  -1  139.09   15.40
   0  11   1  124.79   13.30
   0  11   1  147.49   10.50
   0  11   1  142.79   16.10
   0  11   1  158.38   16.10
   0  11   1  138.19   13.80
   0  11   1  116.09   10.20
  -1 -11  -1   61.89   11.60
  -1 -11  -1  100.29   14.80
  -1 -11  -1   74.99   11.90
   1  11   1   75.59   13.30
   1  11   1   78.19    8.50
   1  11   1   62.99   10.60
   1  11   1   85.39   13.10
   1  11   1   68.59   11.00
  -2 -11  -1   17.10    7.10
  -2 -11  -1   18.90    7.10
  -2 -11  -1   22.20    7.60
   2  11   1   25.90    7.00
   2  11   1   18.90    5.60
   2  11   1   16.80    6.40
   2  11   1   13.30    2.80
   2  11   1   11.30    4.40
   2  11   1   20.70    6.50
   2  11   1   23.30    8.20
  -3 -11  -1   -0.50    3.80
  -3 -11  -1   -0.40    4.50
  -3 -11  -1    2.90    4.50
   3  11   1    3.00    5.50
   3  11   1    1.10    2.20
   3  11   1    4.80    5.20
   3  11   1    2.40    4.40
   3  11   1   -0.90    4.00
   3  11   1    2.20    3.30
   3  11   1    0.10    4.60
  -4 -11  -1   12.60    5.90
  -4 -11  -1   19.60    7.20
  -4 -11  -1   14.50    5.60
  -4 -11  -1   15.50    6.60
   4  11   1   12.50    6.60
   4  11   1   10.50    6.00
   4  11   1    8.90    4.30
   4  11   1    7.40    4.90
   4  11   1   12.80    4.10
   4  11   1   13.10    2.00
   4  11   1   13.50    6.00
  -5 -11  -1    0.60    4.30
  -5 -11  -1   -0.20    3.70
  -5 -11  -1    3.50    4.90
  -5 -11  -1   -5.20    4.80
   5  11   1    4.30    3.90
   5  11   1   -0.60    3.60
   5  11   1    2.30    2.40
   5  11   1    5.20    5.30
   5  11   1   13.60    6.70
   5  11   1   -3.40    3.80
  -6 -11  -1   25.80    8.70
  -6 -11  -1   21.20    7.00
  -6 -11  -1   21.10    8.20
   6  11   1   22.40    7.90
   6  11   1   14.30    7.10
   6  11   1   17.70    6.10
   6  11   1   22.40    7.40
   6  11   1   22.00    6.50
   6  11   1   18.70    5.40
   6  11   1   19.50    4.80
  -7 -11  -1   -0.80    4.80
  -7 -11  -1   -1.40    4.70
  -7 -11  -1    2.80    4.60
   7  11   1    9.70    4.90
   7  11   1   -2.90    3.80
   7  11   1   -2.30    5.70
   7  11   1    4.20    4.70
   7  11   1    3.00    3.30
   7  11   1    6.10    4.90
  -8 -11  -1   39.70   10.30
  -8 -11  -1   42.70   10.70
  -8 -11  -1   31.10    7.80
   8  11   1   39.40    9.60
   8  11   1   34.40    9.20
   8  11   1   30.60    9.20
   8  11   1   35.00    9.50
   8  11   1   39.70    9.10
   8  11   1   34.30    6.50
  -9 -11  -1   10.50    6.90
  -9 -11  -1   19.40    9.00
  -9 -11  -1   14.40    6.90
   9  11   1    5.10    3.60
   9  11   1    1.70    5.70
   9  11   1   10.40    5.80
   9  11   1    9.90    7.40
   9  11   1    3.80    5.80
   9  11   1    6.60    4.70
   9  11   1   13.40    7.30
 -10 -11  -1  -11.40    5.30
 -10 -11  -1   -0.50    6.60
 -10 -11  -1    9.60    5.70
  10  11   1    3.10    6.10
  10  11   1    4.10    4.90
  10  11   1   12.80    8.10
  10  11   1    3.80    4.80
  10  11   1    0.00    4.70
  10  11   1    1.10    3.70
  10  11   1    0.60    6.30
 -11 -11  -1    0.20    5.70
 -11 -11  -1    9.00    7.00
 -11 -11  -1   16.20    8.30
  11  11   1   -8.50    6.00
  11  11   1   -6.70    3.90
  11  11   1   -0.70    6.40
  11  11   1    5.40    4.90
  11  11   1    1.00    6.50
  11  11   1   -9.70    4.80
  11  11   1   -1.90    7.10
   4 -12  -1   19.90    8.30
   4 -12  -1   10.40    8.50
   4 -12  -1   18.10   10.90
  -4  12   1    8.40   10.90
  -4  12   1    4.90    6.10
   3 -12  -1   21.70    9.20
   3 -12  -1   29.20    9.40
   3 -12  -1    9.10    7.00
  -3  12   1   10.20    5.50
  -3  12   1   21.00    9.90
   2 -12  -1    9.90    7.80
   2 -12  -1   14.80    7.70
   2 -12  -1    8.90    5.70
  -2  12   1   25.50   10.40
  -2  12   1   -2.20    5.70
  -2  12   1   10.50    6.00
   1 -12  -1   -0.70    3.20
   1 -12  -1    7.10    5.90
   1 -12  -1   -5.50    4.70
   1 -12  -1    8.40    5.70
  -1  12   1    3.00    6.50
  -1  12   1   -3.90    3.70
  -1  12   1   -1.30    2.70
  -1  12   1   -1.40    6.00
  -1  12   1    0.90    2.60
   0 -12  -1   27.70    9.50
   0 -12  -1   20.70    5.80
   0 -12  -1   14.70    7.80
   0 -12  -1   11.60    6.60
   0  12   1   20.30    6.60
   0  12   1   18.80    6.20
   0  12   1    9.60    6.70
   0  12   1   15.70    7.80
   0  12   1    8.30    5.90
  -1 -12  -1   31.40   10.10
  -1 -12  -1   19.20    7.80
  -1 -12  -1    9.90    4.90
   1  12   1   21.00    8.10
   1  12   1   13.50    5.00
   1  12   1   13.20    4.70
   1  12   1    4.90    6.10
   1  12   1   25.40    7.30
   1  12   1   29.50    7.90
  -2 -12  -1   16.40    7.20
  -2 -12  -1   27.40    8.50
  -2 -12  -1   17.70    7.20
   2  12   1   20.70    7.30
   2  12   1   17.20    4.60
   2  12   1   21.70    5.90
   2  12   1   11.50    6.00
   2  12   1   15.30    6.70
   2  12   1    6.80    6.90
  -3 -12  -1   -3.70    3.80
  -3 -12  -1   -2.60    4.10
  -3 -12  -1    4.80    3.80
   3  12   1   -1.30    1.60
   3  12   1   -0.50    3.50
   3  12   1   -6.70    3.30
   3  12   1    0.50    3.80
   3  12   1    7.10    4.00
   3  12   1    2.80    5.00
  -4 -12  -1   -0.80    4.60
  -4 -12  -1    2.30    5.30
  -4 -12  -1   -3.10    4.20
  -4 -12  -1    2.20    5.20
   4  12   1   -1.30    4.80
   4  12   1   -4.30    3.30
   4  12   1   -0.10    3.10
   4  12   1    1.60    2.90
   4  12   1   -0.10    4.40
   4  12   1   -5.60    4.20
  -5 -12  -1    8.10    6.20
  -5 -12  -1    9.90    5.90
  -5 -12  -1   18.00    7.40
  -5 -12  -1   12.70    7.30
   5  12   1    3.00    3.80
   5  12   1    9.50    5.90
   5  12   1   11.60    6.70
   5  12   1   21.50    8.30
   5  12   1   15.40    5.50
   5  12   1    7.60    1.70
  -6 -12  -1   74.59   13.60
  -6 -12  -1  148.49   14.60
  -6 -12  -1  128.59   19.00
   6  12   1  116.69   13.80
   6  12   1  102.29   16.70
   6  12   1   98.79   14.50
   6  12   1  108.29   16.10
   6  12   1  119.89   12.60
  -7 -12  -1   29.00    8.60
  -7 -12  -1   43.10   11.10
  -7 -12  -1   34.40   10.10
   7  12   1   30.20    7.90
   7  12   1   15.20    7.00
   7  12   1   15.10    6.90
   7  12   1   23.00    7.60
  -8 -12  -1   26.10    9.80
  -8 -12  -1   34.90    9.00
  -8 -12  -1   40.90   12.50
   8  12   1   31.60   10.00
   8  12   1   34.00    9.10
   8  12   1   37.20    7.00
   8  12   1   36.90   10.60
   8  12   1   28.90    7.70
   8  12   1   21.50    7.90
   8  12   1   24.80    5.60
  -9 -12  -1   25.00    9.50
  -9 -12  -1   37.70    9.00
  -9 -12  -1   37.10   10.20
   9  12   1   52.89   12.30
   9  12   1   30.80    9.60
   9  12   1   39.60   10.00
   9  12   1   29.80    6.50
   9  12   1   25.50    8.00
   9  12   1   32.40    8.40
   9  12   1   19.30    6.00
 -10 -12  -1    2.90    7.40
 -10 -12  -1    3.70    5.60
 -10 -12  -1    9.80    6.70
  10  12   1   13.10    8.10
  10  12   1   -8.70    5.50
  10  12   1   -0.50    6.10
  10  12   1    5.20    5.40
  10  12   1    3.90    5.10
  10  12   1    3.20    4.10
 -11 -12  -1   -2.90    7.80
 -11 -12  -1    4.70    5.60
 -11 -12  -1    3.90    7.70
  11  12   1    3.20    7.60
  11  12   1    6.50    6.50
  11  12   1    5.80    6.40
  11  12   1    7.40    7.70
  11  12   1   -2.00    6.60
  11  12   1    3.00    6.60
   2 -13  -1   14.20    8.00
   2 -13  -1    1.50    5.60
   2 -13  -1    5.30    7.20
  -2  13   1   18.60   10.10
  -2  13   1    6.50    6.80
  -2  13   1    8.60    7.50
   1 -13  -1    4.70    6.50
   1 -13  -1    5.80    7.70
   1 -13  -1    8.80    6.30
   1 -13  -1   -6.60    2.90
  -1  13   1   -8.30    5.00
  -1  13   1    1.10    5.80
  -1  13   1   -6.80    7.90
   0 -13  -1   25.80    8.70
   0 -13  -1   37.30   10.10
   0 -13  -1   40.50   11.80
   0 -13  -1   17.90    6.10
   0  13   1   15.90    4.50
   0  13   1   23.80    5.10
   0  13   1   32.90   11.00
   0  13   1   17.30    7.30
   0  13   1   49.50   11.30
  -1 -13  -1   -0.10    3.90
  -1 -13  -1    0.70    5.60
  -1 -13  -1   -4.30    4.70
  -1 -13  -1    2.20    5.90
   1  13   1   -3.00    3.20
   1  13   1   -6.60    4.30
   1  13   1    5.10    7.60
   1  13   1    1.60    4.00
  -2 -13  -1   13.70    8.10
  -2 -13  -1   23.30    7.30
  -2 -13  -1   17.30    7.30
  -2 -13  -1    7.40    6.00
   2  13   1   20.50    7.60
   2  13   1   12.30    5.20
   2  13   1    7.70    4.00
   2  13   1   15.90    8.00
   2  13   1   17.80    7.60
  -3 -13  -1   14.40    7.50
  -3 -13  -1    1.20    4.30
  -3 -13  -1    2.70    4.70
   3  13   1    5.10    3.90
   3  13   1   -0.70    5.80
   3  13   1    2.70    4.00
   3  13   1   -0.70    4.10
   3  13   1    4.60    4.90
  -4 -13  -1   21.30    8.50
  -4 -13  -1   21.50    9.20
  -4 -13  -1    9.20    6.10
  -4 -13  -1   13.90    7.10
   4  13   1   22.50    6.60
   4  13   1   17.00    8.50
   4  13   1    8.90    6.20
   4  13   1   12.60    5.70
   4  13   1   18.40    7.90
   4  13   1   10.30    3.10
  -5 -13  -1   -8.90    4.20
  -5 -13  -1   10.80    5.50
  -5 -13  -1    8.40    6.50
  -5 -13  -1   -0.80    4.40
   5  13   1    1.00    8.40
   5  13   1   -4.00    2.70
   5  13   1   -3.40    4.70
   5  13   1   -4.70    5.20
   5  13   1   -0.40    4.30
  -6 -13  -1  103.39   17.60
  -6 -13  -1   88.39   15.30
  -6 -13  -1   81.39   13.80
   6  13   1   97.89   14.90
   6  13   1   97.49   15.00
   6  13   1   79.19   14.70
   6  13   1   91.69   11.00
   6  13   1   80.29   11.70
  -7 -13  -1   17.60    8.40
  -7 -13  -1   12.20    7.30
  -7 -13  -1   13.60    6.80
   7  13   1    8.90    7.30
   7  13   1    4.40    5.60
   7  13   1    2.00    3.80
   7  13   1   16.40    6.70
   7  13   1   12.60    6.10
   7  13   1   19.00    7.20
  -8 -13  -1   -5.70    5.10
  -8 -13  -1    1.20    6.40
  -8 -13  -1    6.40    4.70
   8  13   1   -1.30    6.00
   8  13   1    5.80    6.20
   8  13   1    4.80    7.50
   8  13   1    0.90    5.20
   8  13   1    3.70    7.10
  -9 -13  -1    7.70    6.40
  -9 -13  -1   -2.70    6.90
  -9 -13  -1   -5.60    5.20
   9  13   1    2.00    8.10
   9  13   1    3.00    5.00
   9  13   1   -6.50    5.40
   9  13   1   10.60    6.80
   9  13   1    2.20    5.80
   9  13   1    6.40    7.00
 -10 -13  -1   -8.70    7.10
 -10 -13  -1    5.10    7.10
 -10 -13  -1    9.00    7.10
  10  13   1   34.40    9.70
  10  13   1   10.30    7.30
  10  13   1    4.10    5.60
  10  13   1   10.70    7.40
  10  13   1    9.10    7.60
   1 -14  -1    2.60    5.90
   1 -14  -1    6.20    8.10
  -1  14   1    3.60    5.90
  -1  14   1   -0.40    8.30
  -1  14   1  -13.70    9.40
   0 -14  -1    6.00    4.40
   0 -14  -1    8.30    7.60
   0 -14  -1   10.00    8.30
   0 -14  -1   -1.40    5.90
   0  14   1   -5.50    8.60
   0  14   1   10.30    6.80
   0  14   1    9.50    7.30
  -1 -14  -1   -2.60    6.50
  -1 -14  -1   -4.80    5.80
  -1 -14  -1   -1.20    6.20
   1  14   1   -8.70    3.90
   1  14   1   -6.00    4.80
   1  14   1    1.10    4.40
   1  14   1   -7.40    8.30
   1  14   1    4.50    6.10
  -2 -14  -1    6.30    4.70
  -2 -14  -1    4.50    6.00
  -2 -14  -1   -4.30    5.60
  -2 -14  -1    2.50    7.20
   2  14   1    0.70    8.10
   2  14   1   -1.60    5.50
   2  14   1   -6.60    4.20
   2  14   1   -5.00    4.20
  -3 -14  -1   18.20    8.10
  -3 -14  -1    7.00    8.00
  -3 -14  -1   18.50    7.70
  -3 -14  -1   15.00    7.90
   3  14   1   22.80    8.90
   3  14   1    5.20    4.80
   3  14   1   22.10    8.00
   3  14   1    7.60    5.80
  -4 -14  -1  189.38   19.50
  -4 -14  -1  201.68   19.30
  -4 -14  -1  198.18   19.60
  -4 -14  -1  186.98   21.00
   4  14   1  158.28   16.10
   4  14   1  196.88   16.90
   4  14   1  224.38   20.10
   4  14   1  185.28   20.30
   4  14   1  160.88   14.90
  -5 -14  -1   14.80    7.80
  -5 -14  -1   15.90    6.90
  -5 -14  -1    7.90    6.10
  -5 -14  -1    7.50    7.90
   5  14   1    8.80    7.70
   5  14   1   -3.60    5.60
   5  14   1    7.30    7.70
   5  14   1   13.30    5.70
  -6 -14  -1    8.00    7.50
  -6 -14  -1   17.20    8.70
  -6 -14  -1    8.70    6.50
   6  14   1   27.40    9.00
   6  14   1   14.20    6.20
   6  14   1   19.20    6.60
   6  14   1    0.00    5.00
  -7 -14  -1   -0.50    5.20
  -7 -14  -1    4.50    6.70
  -7 -14  -1    2.70    6.20
   7  14   1    0.80    7.50
   7  14   1    1.10    5.90
   7  14   1    1.60    5.60
   7  14   1   -3.00    5.40
   7  14   1   -2.20    6.20
  -8 -14  -1   -0.90    6.80
  -8 -14  -1   14.40    7.70
  -8 -14  -1    2.70    7.20
   8  14   1    4.90    5.90
   8  14   1    1.90    6.80
   8  14   1    7.90    8.20
   8  14   1    0.40    5.90
   8  14   1    7.60    7.00
  -9 -14  -1   -3.00    7.60
  -9 -14  -1   11.60    8.00
  -9 -14  -1  -15.70    4.80
   9  14   1   -5.90    7.80
   9  14   1   -8.50    5.30
   9  14   1    3.60    7.40
   9  14   1   -7.80    6.10
  -2 -15  -1   -1.20    7.00
  -2 -15  -1   -7.00    4.40
  -2 -15  -1    5.30    7.00
   2  15   1  -25.90    8.50
   2  15   1   -1.20    5.80
   2  15   1    4.10    6.50
  -3 -15  -1    8.80    7.40
  -3 -15  -1    2.00    6.30
  -3 -15  -1    2.00    5.10
  -3 -15  -1   11.90    8.50
   3  15   1   12.00    8.10
   3  15   1    8.60    6.30
   3  15   1    7.10    6.60
   3  15   1   -6.10    5.50
   3  15   1  -15.40    9.20
  -4 -15  -1   37.20   10.80
  -4 -15  -1   53.89   16.80
  -4 -15  -1   58.99   11.90
  -4 -15  -1   22.30    9.50
  -4 -15  -1   49.20   11.00
   4  15   1   42.30   11.50
   4  15   1   38.40    8.60
   4  15   1   32.10    8.40
   4  15   1   20.20   11.40
   4  15   1   61.39   11.30
  -5 -15  -1   18.60    8.20
  -5 -15  -1   -3.40    6.60
  -5 -15  -1   17.30    8.40
   5  15   1    4.30    6.50
   5  15   1   14.30    9.40
   5  15   1    4.10    6.80
   5  15   1    3.30    5.60
  -6 -15  -1   -9.50    7.00
  -6 -15  -1    0.50    6.30
   6  15   1   -1.10    6.00
   6  15   1  -15.80    4.70
  -7 -15  -1  -12.90    4.90
  -7 -15  -1   -8.20    6.00
  -7 -15  -1   -9.30    6.40
   7  15   1  -12.60    7.60
   7  15   1    3.30    6.40
   7  15   1    0.50    7.80
   7  15   1   -5.20    6.40
   5  15  -2    8.20    7.70
   5  15  -2   -1.20    6.70
   5  15  -2   37.80   10.10
   5  15  -2    9.80    9.60
  -5 -15   2   28.00   12.40
  -5 -15   2   -0.10    6.50
  -5 -15   2   19.10    9.30
   4  15  -2    7.40    6.20
   4  15  -2   -8.40    8.30
   4  15  -2  -10.00    5.70
   4  15  -2   -4.70    6.70
  -4 -15   2    2.70    6.50
  -4 -15   2   -1.20    7.60
  -4 -15   2    1.30    7.80
  -4 -15   2    7.70    7.40
   3  15  -2   -2.30    6.80
   3  15  -2  -14.80    6.20
   3  15  -2    4.60    5.80
   3  15  -2   -6.60    4.90
   3  15  -2   11.80   10.60
  -3 -15   2   -1.80    6.50
  -3 -15   2    5.70    6.10
  -3 -15   2    7.60    5.60
  -3 -15   2   -7.10    4.80
   8  14  -2  -12.10    6.10
   8  14  -2    3.60    8.40
   8  14  -2    1.70    5.70
  -8 -14   2   13.70   10.30
  -8 -14   2   11.40    6.90
   7  14  -2   10.30    6.80
   7  14  -2   -7.30    4.80
   7  14  -2    4.50    6.20
   7  14  -2   -9.30    6.50
  -7 -14   2   -5.40    5.70
  -7 -14   2   -4.10    5.90
  -7 -14   2    1.40    7.30
   6  14  -2    0.80    6.50
   6  14  -2  -13.50    6.10
   6  14  -2    6.00    6.80
   6  14  -2   -2.40    5.20
   6  14  -2   -7.40    6.90
  -6 -14   2   17.00    9.40
  -6 -14   2    3.90    7.30
  -6 -14   2   -1.70    5.40
   5  14  -2    4.70    6.00
   5  14  -2   15.30    8.40
   5  14  -2   16.60    6.10
   5  14  -2   -0.40    7.20
   5  14  -2    2.50    5.80
  -5 -14   2   12.60    6.10
  -5 -14   2    9.90    7.60
  -5 -14   2   21.00    9.20
  -5 -14   2   19.80    9.70
   4  14  -2   -4.90    4.20
   4  14  -2   -6.80    5.80
   4  14  -2   12.70    5.30
   4  14  -2   -1.70    4.50
   4  14  -2  -11.90    6.30
  -4 -14   2   -8.50    4.40
  -4 -14   2    5.60    7.50
  -4 -14   2   16.00    9.30
  -4 -14   2    2.70    6.50
  -4 -14   2    3.50    6.80
   3  14  -2   12.30    7.50
   3  14  -2    8.90    5.80
   3  14  -2    8.40    5.80
   3  14  -2    8.50    7.70
   3  14  -2   36.30    9.80
   3  14  -2   13.90    6.80
  -3 -14   2   12.00    8.00
  -3 -14   2   19.30    7.30
  -3 -14   2   27.00    8.10
  -3 -14   2   16.80    8.00
  -3 -14   2   14.60    8.20
   2  14  -2    0.90    8.40
   2  14  -2   21.60    7.40
   2  14  -2    0.20    6.80
   2  14  -2    7.50    4.90
   2  14  -2    1.00    4.60
   2  14  -2    1.00    5.20
  -2 -14   2   15.50    8.50
  -2 -14   2   22.60    8.10
  -2 -14   2    7.10    6.30
  -2 -14   2    7.40    7.10
   1  14  -2    3.20    6.20
   1  14  -2  -13.20    4.70
   1  14  -2  -17.80    6.30
   1  14  -2   -3.80    5.60
   1  14  -2   -3.70    4.90
   1  14  -2   -2.60    5.50
  -1 -14   2   25.10   11.30
  -1 -14   2   -0.90    6.80
  -1 -14   2   -1.20    5.90
  -1 -14   2   -3.60    4.40
   0  14  -2    4.60    6.40
   0  14  -2    0.90    6.60
   0  14  -2  -13.00    5.40
   0  14  -2   -7.30    8.90
   0 -14   2   -7.90    6.00
   0 -14   2   -6.20    3.50
   0 -14   2    9.60    8.80
   9  13  -2   11.90    6.30
   9  13  -2   31.70   11.00
   9  13  -2    6.30    7.70
   9  13  -2   26.40    9.50
   9  13  -2   22.80   10.60
  -9 -13   2   23.30    7.90
  -9 -13   2   24.20   14.90
  -9 -13   2   25.10   11.40
   8  13  -2   -6.70    6.00
   8  13  -2    3.90    5.80
   8  13  -2   -5.40    5.50
   8  13  -2    8.50    8.90
   8  13  -2   -0.50    5.20
  -8 -13   2   -9.40    4.30
  -8 -13   2    6.40    7.40
  -8 -13   2    9.20    7.60
   7  13  -2   10.00    7.20
   7  13  -2    4.50    6.10
   7  13  -2    0.00    4.80
   7  13  -2    6.00    7.00
  -7 -13   2    9.30    7.30
  -7 -13   2    2.90    5.30
  -7 -13   2   15.10    7.10
   6  13  -2   -0.80    4.60
   6  13  -2   -2.90    4.30
   6  13  -2   -3.40    5.20
   6  13  -2    2.30    5.80
   6  13  -2    0.10    5.30
  -6 -13   2   -1.60    3.70
  -6 -13   2    0.40    4.80
  -6 -13   2   -5.20    6.20
   5  13  -2   -3.50    5.40
   5  13  -2   -3.30    4.60
   5  13  -2    6.70    5.60
   5  13  -2   -3.30    4.20
   5  13  -2   -0.20    6.50
  -5 -13   2   17.70    8.60
  -5 -13   2    5.40    7.20
  -5 -13   2   -7.40    3.80
   4  13  -2    4.00    5.80
   4  13  -2    3.40    5.60
   4  13  -2   -3.80    3.80
   4  13  -2    2.10    7.10
   4  13  -2   -3.20    4.60
   4  13  -2   -1.80    3.80
  -4 -13   2   -7.00    5.30
  -4 -13   2   12.10    6.20
  -4 -13   2    6.60    5.20
  -4 -13   2    3.80    6.80
   3  13  -2   16.40    6.50
   3  13  -2    8.00    7.60
   3  13  -2   14.50    6.50
   3  13  -2   14.50    8.40
   3  13  -2   20.50    6.50
   3  13  -2   18.50    7.50
   3  13  -2    8.50    4.80
  -3 -13   2   31.00    9.20
  -3 -13   2   20.90    8.20
  -3 -13   2   14.90    7.30
  -3 -13   2   22.40    8.40
   2  13  -2   -4.40    3.70
   2  13  -2   -5.60    3.10
   2  13  -2   -7.90    5.10
   2  13  -2    3.60    5.00
   2  13  -2   -0.20    5.60
  -2 -13   2    1.20    6.40
  -2 -13   2   15.30    6.80
  -2 -13   2    9.00    6.90
   1  13  -2    5.00    5.00
   1  13  -2    7.10    5.10
   1  13  -2   10.90    5.70
   1  13  -2    6.80    7.10
  -1 -13   2    3.70    6.20
  -1 -13   2    3.50    6.30
  -1 -13   2    9.00    8.20
  -1 -13   2   -1.70    4.90
   0  13  -2   -0.70    5.10
   0  13  -2   -8.50    3.90
   0  13  -2   -5.50    5.50
   0  13  -2    8.90    6.50
   0  13  -2    4.40    7.90
   0 -13   2    0.60    6.60
   0 -13   2   -3.70    5.40
   0 -13   2    7.90    7.00
   0 -13   2    6.50    4.80
  -1  13  -2   16.10    8.40
  -1  13  -2   24.50    8.50
  -1  13  -2   24.80   10.60
  -1  13  -2   18.80    8.40
   1 -13   2   20.60    8.20
   1 -13   2   41.00   11.80
   1 -13   2   23.50    8.90
   1 -13   2   24.20    5.90
  -2  13  -2    8.10    7.10
  -2  13  -2    2.00    6.80
  -2  13  -2    9.10    7.40
  -2  13  -2   28.90   11.30
   2 -13   2   -4.00    6.50
  10  12  -2   -6.60    5.50
  10  12  -2   -7.20    5.50
  10  12  -2   11.30    7.50
  10  12  -2    2.40    5.40
  10  12  -2   -2.70    6.10
 -10 -12   2    1.40    6.10
 -10 -12   2   -5.80    7.40
 -10 -12   2    2.80    7.70
   9  12  -2   20.40    7.00
   9  12  -2   15.60    7.90
   9  12  -2   20.50    8.60
   9  12  -2   14.50    7.30
   9  12  -2    6.20    6.40
  -9 -12   2    5.20    5.10
  -9 -12   2    1.70    7.60
  -9 -12   2    5.80    6.90
   8  12  -2    1.60    5.50
   8  12  -2    4.70    6.40
   8  12  -2    8.30    7.60
   8  12  -2   10.30    5.50
   8  12  -2   18.60    9.20
  -8 -12   2    9.40    7.30
  -8 -12   2   10.70    6.70
   7  12  -2    2.90    6.10
   7  12  -2    4.60    5.40
   7  12  -2   15.40    7.50
   7  12  -2    6.30    5.50
  -7 -12   2   11.50    5.50
  -7 -12   2   12.90    6.80
  -7 -12   2    1.80    5.30
   6  12  -2    0.90    4.40
   6  12  -2   -3.30    4.00
   6  12  -2    3.40    6.20
   6  12  -2    6.90    5.90
  -6 -12   2   -3.40    5.20
  -6 -12   2   -6.20    3.90
  -6 -12   2   -0.50    4.90
   5  12  -2   72.69   12.80
   5  12  -2   91.39   14.00
   5  12  -2   85.29   12.70
   5  12  -2  103.89   16.40
   5  12  -2   76.99   11.30
  -5 -12   2   98.39   16.90
  -5 -12   2   82.59   11.80
   4  12  -2   39.00   10.30
   4  12  -2   51.79    9.10
   4  12  -2   42.00    7.80
   4  12  -2   50.59   12.70
   4  12  -2   61.59   12.70
   4  12  -2   62.29   10.40
  -4 -12   2   54.89    9.90
  -4 -12   2   39.90    9.80
  -4 -12   2   55.99   11.40
   3  12  -2   14.40    7.80
   3  12  -2   23.90    9.40
   3  12  -2   21.20    5.90
   3  12  -2   19.90    5.80
  -3 -12   2   25.10    8.50
  -3 -12   2   19.70    7.90
   2  12  -2   39.30    9.60
   2  12  -2   35.80    8.30
   2  12  -2   33.30    6.30
   2  12  -2   38.30   11.00
   2  12  -2   66.99   14.60
  -2 -12   2   56.69   13.00
  -2 -12   2   47.30   10.50
  -2 -12   2   52.69   10.20
  -2 -12   2   36.80    9.70
   1  12  -2   72.39   11.20
   1  12  -2   76.79   12.70
   1  12  -2   71.09   14.10
   1  12  -2   57.69    7.00
  -1 -12   2   71.59   12.90
  -1 -12   2   96.09   15.80
  -1 -12   2   73.89   11.30
  -1 -12   2   87.69   13.80
   0  12  -2   -3.40    5.30
   0  12  -2   -0.80    2.50
   0  12  -2   -6.50    4.60
   0  12  -2   -6.80    5.30
   0 -12   2   -1.60    5.20
   0 -12   2   -6.90    4.30
   0 -12   2    0.60    3.70
  -1  12  -2   65.09   12.00
  -1  12  -2   57.09   13.30
  -1  12  -2   66.39   12.10
   1 -12   2   51.09   12.90
   1 -12   2   61.59    9.10
   1 -12   2   64.09   12.50
   1 -12   2   58.99   12.60
  -2  12  -2    8.10    6.80
  -2  12  -2    1.90    5.10
  -2  12  -2  -10.50    5.00
  -2  12  -2   -3.70    5.30
   2 -12   2   -7.70    6.20
   2 -12   2   11.40    7.10
   2 -12   2  -10.90    3.10
   2 -12   2   -1.10    3.00
   2 -12   2   -0.80    5.90
  -3  12  -2   10.40    7.90
  -3  12  -2    0.50    6.00
  -3  12  -2   -3.50    6.80
  -3  12  -2    2.50    8.50
   3 -12   2   11.90    6.70
   3 -12   2    6.90    6.90
   3 -12   2    0.20    7.30
   4 -12   2    5.70    6.70
  11  11  -2    1.00    7.80
  11  11  -2   -0.60    5.00
  11  11  -2    4.30    8.70
  11  11  -2   -1.20    7.60
  11  11  -2   16.40    8.70
 -11 -11   2   15.10    9.00
 -11 -11   2    2.40    8.70
 -11 -11   2   10.50   11.40
 -11 -11   2   -0.10    6.70
  10  11  -2    1.60    4.90
  10  11  -2    2.50    5.90
  10  11  -2   16.50    7.50
  10  11  -2   12.00    6.20
  10  11  -2    5.20    6.40
 -10 -11   2  -11.30    4.50
 -10 -11   2    1.70    6.80
 -10 -11   2  -11.10    4.40
   9  11  -2   16.20    8.70
   9  11  -2   -0.70    6.40
   9  11  -2   14.00    6.50
   9  11  -2   14.30    6.90
   9  11  -2    4.90    6.20
  -9 -11   2    4.10    5.40
  -9 -11   2   15.50    7.80
   8  11  -2    2.00    5.40
   8  11  -2   10.10    7.20
   8  11  -2    6.30    6.10
   8  11  -2    8.70    6.60
   8  11  -2   12.70    7.10
  -8 -11   2    2.50    5.80
  -8 -11   2   17.00    8.00
  -8 -11   2    0.70    3.90
   7  11  -2    6.20    5.30
   7  11  -2    6.80    5.20
   7  11  -2    6.10    6.00
  -7 -11   2    5.10    6.80
  -7 -11   2   12.00    5.50
   6  11  -2    0.30    5.50
   6  11  -2    1.00    4.60
   6  11  -2    3.30    4.60
   6  11  -2   -1.20    4.10
   6  11  -2    2.90    3.10
  -6 -11   2    5.20    3.90
  -6 -11   2    6.30    5.70
  -6 -11   2   -2.10    4.90
   5  11  -2  198.38   17.10
   5  11  -2  173.28   14.80
   5  11  -2  195.68   19.20
   5  11  -2  160.48   11.90
   5  11  -2  151.08   17.00
   5  11  -2  184.08   16.20
  -5 -11   2  152.88   17.30
  -5 -11   2  183.68   15.40
  -5 -11   2  197.08   17.70
   4  11  -2   -1.30    3.70
   4  11  -2    0.90    4.70
   4  11  -2    4.00    4.30
   4  11  -2    1.40    6.00
   4  11  -2   -0.90    2.90
   4  11  -2   -1.30    4.20
  -4 -11   2    1.10    3.90
  -4 -11   2   10.10    5.30
  -4 -11   2   -5.90    3.10
  -4 -11   2   -3.90    3.50
   3  11  -2   31.60    8.80
   3  11  -2   32.90    7.20
   3  11  -2   31.40    4.60
   3  11  -2   27.20    6.50
   3  11  -2   35.20   10.40
  -3 -11   2   31.90    9.10
  -3 -11   2   33.50    9.90
  -3 -11   2   49.80   10.40
   2  11  -2    0.40    5.40
   2  11  -2   -2.30    2.70
   2  11  -2    6.20    4.00
   2  11  -2    0.70    4.10
   2  11  -2   -1.90    2.30
  -2 -11   2   -0.70    4.60
  -2 -11   2   11.80    6.10
  -2 -11   2    7.40    6.20
  -2 -11   2   -0.70    4.30
   1  11  -2  167.78   16.20
   1  11  -2  118.69   17.50
   1  11  -2  165.08   15.30
   1  11  -2  117.59    8.70
  -1 -11   2  124.19   17.40
  -1 -11   2  153.48   15.50
  -1 -11   2  149.59   15.00
  -1 -11   2  133.89   12.80
   0  11  -2    1.10    4.50
   0  11  -2   -3.70    3.10
   0  11  -2    0.40    2.60
   0  11  -2    0.80    5.20
   0 -11   2   -0.50    5.50
   0 -11   2    5.60    5.70
   0 -11   2   -0.90    4.10
   0 -11   2    2.30    4.80
  -1  11  -2   44.80   10.50
  -1  11  -2   30.60    5.40
  -1  11  -2   31.40    8.10
  -1  11  -2   23.60    9.40
   1 -11   2   35.20    9.00
   1 -11   2   30.60    6.10
   1 -11   2   29.60    5.60
   1 -11   2   28.60   10.80
   1 -11   2   33.50    9.00
  -2  11  -2    3.40    6.20
  -2  11  -2   -1.00    3.40
  -2  11  -2    7.10    6.00
   2 -11   2    3.90    6.80
   2 -11   2    8.90    5.40
   2 -11   2   11.60    6.00
   2 -11   2    7.20    3.90
   2 -11   2    4.60    3.70
  -3  11  -2   24.40    9.90
  -3  11  -2   39.90    9.20
  -3  11  -2   21.20    7.00
   3 -11   2   35.90   11.40
   3 -11   2   26.00    6.80
   3 -11   2   20.90    9.00
   3 -11   2   25.80    8.20
  -4  11  -2  -10.80    6.10
  -4  11  -2    5.90    9.50
  -4  11  -2   -2.80    5.30
  -4  11  -2   -5.70    4.60
   4 -11   2   14.50    8.00
   4 -11   2   11.80    8.30
   4 -11   2   11.40    5.40
   4 -11   2    7.60    6.40
  -5  11  -2    6.70    9.50
  -5  11  -2    2.30    5.90
   5 -11   2   15.60    9.70
   5 -11   2    9.90    6.70
   5 -11   2   -7.70    6.20
  11  10  -2   -9.70    4.20
  11  10  -2   -5.00    5.10
  11  10  -2   -5.80    6.40
  11  10  -2    5.60    7.80
  11  10  -2   -1.80    4.70
 -11 -10   2   -0.90    8.40
 -11 -10   2    0.10    4.20
 -11 -10   2    0.70    5.20
 -11 -10   2    3.50    6.60
 -11 -10   2   -4.30    7.30
  10  10  -2   -9.80    4.50
  10  10  -2    4.80    6.10
  10  10  -2    3.20    6.70
  10  10  -2    3.50    6.80
  10  10  -2    2.00    4.30
 -10 -10   2   -6.90    6.10
 -10 -10   2    1.30    7.00
 -10 -10   2   -9.90    3.20
 -10 -10   2   -4.20    3.90
   9  10  -2   25.00    4.10
   9  10  -2   27.20    8.00
   9  10  -2   32.00    8.30
   9  10  -2   49.99   11.00
  -9 -10   2   31.00    9.20
  -9 -10   2   19.00    6.80
  -9 -10   2   12.40    8.10
   8  10  -2    5.10    6.10
   8  10  -2   -2.90    2.40
   8  10  -2   -4.60    3.60
   8  10  -2   -2.50    4.90
  -8 -10   2   -3.60    3.50
  -8 -10   2   -3.90    5.10
   7  10  -2   39.10    8.50
   7  10  -2   47.50    9.10
   7  10  -2   32.00    8.50
   7  10  -2   16.10    7.40
  -7 -10   2   33.70    7.40
  -7 -10   2   44.60   10.50
  -7 -10   2   50.89   11.20
  -7 -10   2   21.60    5.20
   6  10  -2   -5.40    4.20
   6  10  -2   -2.90    4.50
   6  10  -2    2.90    4.20
   6  10  -2    0.30    3.60
  -6 -10   2   -4.00    3.40
  -6 -10   2   -7.00    4.20
  -6 -10   2   -0.10    4.20
   5  10  -2  195.98   16.90
   5  10  -2  201.28   13.10
   5  10  -2  210.18   16.90
   5  10  -2  184.28   18.30
   5  10  -2  218.98   16.20
   5  10  -2  211.98   19.10
  -5 -10   2  197.38   18.50
  -5 -10   2  204.78   15.80
  -5 -10   2  205.18   17.60
   4  10  -2   11.20    4.10
   4  10  -2    0.30    3.70
   4  10  -2    6.70    5.50
   4  10  -2   10.20    5.20
   4  10  -2    9.60    3.10
   4  10  -2   10.30    5.80
  -4 -10   2    7.60    5.90
  -4 -10   2    7.80    5.60
  -4 -10   2   13.60    5.60
  -4 -10   2    2.90    4.20
   3  10  -2   60.79   11.30
   3  10  -2   66.89    6.30
   3  10  -2   74.59   12.50
   3  10  -2   53.99    8.90
   3  10  -2   55.39    8.70
  -3 -10   2   69.09   11.10
  -3 -10   2   62.09   10.70
  -3 -10   2   77.89   13.10
   2  10  -2   77.39    6.50
   2  10  -2   70.79   11.90
   2  10  -2   80.79   13.60
   2  10  -2   80.69   10.80
   2  10  -2   79.69    9.20
  -2 -10   2   96.79   12.90
  -2 -10   2   88.19   13.80
  -2 -10   2   69.69   11.30
   1  10  -2   42.90    5.40
   1  10  -2   39.90    9.40
   1  10  -2   46.40    8.70
   1  10  -2   42.90    6.90
   1  10  -2   49.70   10.50
  -1 -10   2   47.90    9.90
  -1 -10   2   51.29   10.80
  -1 -10   2   47.80    9.40
  -1 -10   2   38.60    8.00
   0  10  -2   15.60    6.00
   0  10  -2   19.30    7.50
   0  10  -2    9.40    6.00
   0  10  -2    2.60    3.20
   0  10  -2   15.80    4.00
   0 -10   2   15.90    6.20
   0 -10   2    7.90    5.30
   0 -10   2   14.80    7.00
   0 -10   2   10.40    5.00
   0 -10   2   16.20    4.10
  -1  10  -2   64.89   12.50
  -1  10  -2   66.49    7.60
  -1  10  -2   60.29    8.20
  -1  10  -2   75.19   12.80
  -1  10  -2   67.99   11.20
   1 -10   2   63.89    8.30
   1 -10   2   70.19    9.00
   1 -10   2   55.59   11.50
   1 -10   2   60.79   11.10
   1 -10   2   56.29   11.30
  -2  10  -2    0.50    4.80
  -2  10  -2    1.20    3.50
  -2  10  -2    0.00    4.40
  -2  10  -2   -4.20    4.90
  -2  10  -2   -5.10    3.80
  -2  10  -2    2.10    5.80
   2 -10   2    5.10    3.80
   2 -10   2    3.30    5.50
   2 -10   2    1.40    4.40
   2 -10   2   -1.60    2.40
   2 -10   2    0.20    3.60
  -3  10  -2   82.09   14.80
  -3  10  -2   52.69    8.10
  -3  10  -2   86.39   17.40
  -3  10  -2   69.09   11.20
   3 -10   2   92.09   14.20
   3 -10   2   57.79    9.00
   3 -10   2   71.79   10.40
   3 -10   2   69.59   13.80
   3 -10   2   71.09   12.60
  -4  10  -2    5.50    5.00
  -4  10  -2    4.70    6.70
  -4  10  -2   19.50    8.50
   4 -10   2   13.20    7.90
   4 -10   2    6.10    5.20
   4 -10   2    9.40    6.10
   4 -10   2   12.80    9.20
  -5  10  -2   10.50    9.10
  -5  10  -2   24.80    4.90
  -5  10  -2   33.40   11.10
  -5  10  -2    5.80    5.90
   5 -10   2   22.80    8.00
   5 -10   2   22.20    8.90
   5 -10   2   19.50    9.30
  -6  10  -2   -4.70    7.00
  -6  10  -2    5.60    8.10
  -6  10  -2    7.80   10.20
   6 -10   2   -4.20    5.00
   6 -10   2  -13.60    5.90
   6 -10   2   -3.30    7.40
  12   9  -2   -9.10    5.10
  12   9  -2   -2.40    5.60
  12   9  -2    3.30    8.00
  12   9  -2   15.30    8.50
  12   9  -2    9.70    8.70
 -12  -9   2  -12.90    7.10
 -12  -9   2   -8.70    5.80
 -12  -9   2   17.00   12.60
  11   9  -2    5.50    6.90
  11   9  -2    7.20    6.60
  11   9  -2   28.70    9.70
  11   9  -2   35.60   10.10
  11   9  -2   16.20    5.00
  11   9  -2   14.80    4.70
 -11  -9   2   14.20    8.70
 -11  -9   2   13.00    5.00
 -11  -9   2   17.60   12.00
 -11  -9   2   23.50    7.80
  10   9  -2    3.50    4.80
  10   9  -2    6.40    6.20
  10   9  -2   -0.10    4.30
  10   9  -2   -5.60    3.00
  10   9  -2   -0.40    4.80
  10   9  -2   -5.50    2.50
 -10  -9   2   -9.20    3.50
 -10  -9   2    5.30    5.80
 -10  -9   2   -0.40    5.80
   9   9  -2   83.39   14.80
   9   9  -2   86.19   14.10
   9   9  -2   62.99    9.90
   9   9  -2  106.29   16.50
   9   9  -2   88.19   13.40
  -9  -9   2   75.29   11.60
  -9  -9   2   63.49   12.50
  -9  -9   2   87.19   14.80
   8   9  -2    5.00    2.70
   8   9  -2   -2.90    4.30
   8   9  -2   -6.40    3.40
   8   9  -2   -7.30    3.90
   8   9  -2    6.60    5.80
   8   9  -2   -1.20    4.80
  -8  -9   2    5.80    6.00
  -8  -9   2    0.00    4.80
  -8  -9   2   -2.80    3.90
  -8  -9   2    0.40    3.90
   7   9  -2   32.40    7.80
   7   9  -2   30.60    9.20
   7   9  -2   36.60    7.60
   7   9  -2   50.89   10.00
   7   9  -2   38.80    9.70
   7   9  -2   31.10    4.60
  -7  -9   2   30.00    5.30
  -7  -9   2   41.60    7.70
  -7  -9   2   39.80    9.70
  -7  -9   2   36.20    9.20
   6   9  -2   30.80    4.80
   6   9  -2   29.30    7.30
   6   9  -2   31.00    8.70
   6   9  -2   38.60    9.10
   6   9  -2   36.40    8.20
  -6  -9   2   30.00    8.50
  -6  -9   2   44.00    9.70
  -6  -9   2   31.40    7.00
  -6  -9   2   30.80    5.40
   5   9  -2  151.88   15.70
   5   9  -2  154.98   13.30
   5   9  -2  165.08   13.70
   5   9  -2  130.89   10.70
   5   9  -2  163.48   15.30
   5   9  -2  175.68   16.60
  -5  -9   2  136.59   12.30
  -5  -9   2  160.68   15.60
  -5  -9   2  174.28   15.30
   4   9  -2   13.50    4.20
   4   9  -2   14.40    3.70
   4   9  -2    5.70    5.10
   4   9  -2    1.60    5.10
   4   9  -2    8.10    5.30
  -4  -9   2   14.50    5.70
  -4  -9   2   15.40    5.80
  -4  -9   2   16.80    6.40
  -4  -9   2   10.80    5.40
   3   9  -2  261.57   19.80
   3   9  -2  255.87   20.00
   3   9  -2  232.08   13.30
   3   9  -2  255.47   17.70
   3   9  -2  251.27   15.70
  -3  -9   2  258.67   18.20
  -3  -9   2  291.97   20.40
  -3  -9   2  274.67   18.50
   2   9  -2   -7.00    3.60
   2   9  -2    2.20    3.30
   2   9  -2   -0.70    4.90
   2   9  -2   -0.20    2.80
   2   9  -2    3.80    2.30
  -2  -9   2   -1.40    3.80
  -2  -9   2    1.10    3.80
  -2  -9   2    1.90    3.90
   1   9  -2   21.40    3.90
   1   9  -2   10.40    5.80
   1   9  -2   17.60    7.70
   1   9  -2   17.80    7.10
   1   9  -2   24.80    5.30
  -1  -9   2   14.80    5.80
  -1  -9   2   18.90    5.70
  -1  -9   2   25.90    7.90
  -1  -9   2   20.00    6.70
   0   9  -2   -1.30    4.00
   0   9  -2    0.40    1.90
   0   9  -2    5.90    5.50
   0   9  -2   -1.50    2.30
   0   9  -2    0.90    4.20
   0  -9   2   -2.60    3.10
   0  -9   2    1.90    2.60
   0  -9   2   -0.60    2.80
   0  -9   2    2.40    3.40
   0  -9   2    6.00    4.40
  -1   9  -2  246.58   18.00
  -1   9  -2  239.58   19.70
  -1   9  -2  199.98   14.20
  -1   9  -2  260.57   19.40
  -1   9  -2  206.38   13.20
  -1   9  -2  203.78   14.60
   1  -9   2  223.58   14.20
   1  -9   2  223.28   14.20
   1  -9   2  224.58   17.80
   1  -9   2  224.28   18.80
   1  -9   2  245.68   18.20
  -2   9  -2   -0.50    3.70
  -2   9  -2   -2.40    2.30
  -2   9  -2    1.30    3.40
  -2   9  -2   -4.90    3.90
  -2   9  -2   -2.50    2.60
  -2   9  -2    1.60    2.50
  -2   9  -2    4.00    4.60
   2  -9   2    3.60    4.00
   2  -9   2   -0.40    4.70
   2  -9   2   -0.60    2.60
   2  -9   2    1.00    4.50
   2  -9   2    1.40    3.70
  -3   9  -2   15.70    7.90
  -3   9  -2   24.30    6.40
  -3   9  -2    6.90    5.10
  -3   9  -2   14.10    3.60
  -3   9  -2    6.60    5.40
   3  -9   2   25.70    6.30
   3  -9   2   17.00    7.80
   3  -9   2    5.90    5.20
   3  -9   2   17.20    6.70
   3  -9   2   12.70    3.20
  -4   9  -2   10.00    5.30
  -4   9  -2    4.50    3.60
  -4   9  -2   20.00    9.00
  -4   9  -2   17.60   10.00
   4  -9   2   15.30    2.60
   4  -9   2   23.40    6.50
   4  -9   2   17.30    7.30
   4  -9   2   20.30    8.60
  -5   9  -2  119.29   19.00
  -5   9  -2  108.29   11.30
  -5   9  -2  128.29   20.20
   5  -9   2  138.79   13.30
   5  -9   2  146.89   15.80
   5  -9   2  131.59   18.80
  -6   9  -2   20.00    4.30
  -6   9  -2    2.80    7.20
  -6   9  -2   -3.80    5.90
   6  -9   2   -0.50    4.90
   6  -9   2    5.90    6.10
   6  -9   2    2.20    5.50
   6  -9   2    2.70    4.10
  -7   9  -2   -3.50   10.00
  -7   9  -2   -3.80    6.30
   7  -9   2   18.00    9.50
   7  -9   2    8.20    7.90
   7  -9   2   -6.80    6.90
  12   8  -2    6.60    7.40
  12   8  -2    7.90    5.70
  12   8  -2    2.50    7.20
  12   8  -2    3.50    6.50
  12   8  -2   -9.40    5.50
  12   8  -2    2.60    3.50
 -12  -8   2    2.20    8.90
 -12  -8   2    9.10    6.40
 -12  -8   2  -11.80    6.20
  11   8  -2   56.09    8.40
  11   8  -2   92.19   16.80
  11   8  -2   67.29   13.50
  11   8  -2   77.49   12.60
  11   8  -2   72.89   13.50
 -11  -8   2   75.19   18.20
 -11  -8   2   69.89   11.40
 -11  -8   2   57.69    9.50
 -11  -8   2  102.99   17.20
  10   8  -2    6.80    5.70
  10   8  -2    1.10    5.60
  10   8  -2    3.40    6.00
  10   8  -2    5.00    3.20
  10   8  -2    3.60    4.10
  10   8  -2    2.40    6.40
 -10  -8   2   10.20    6.80
 -10  -8   2    7.30    8.70
 -10  -8   2   13.30    6.10
 -10  -8   2    4.40    4.00
 -10  -8   2   28.10    8.20
   9   8  -2   33.00    8.30
   9   8  -2   26.00    5.00
   9   8  -2   32.20    9.70
   9   8  -2   41.30   10.40
   9   8  -2   33.30    6.70
   9   8  -2   43.30    9.90
  -9  -8   2   26.80    8.60
  -9  -8   2   29.60    7.40
  -9  -8   2   46.10   11.60
  -9  -8   2   11.40    5.60
  -9  -8   2   24.30    6.60
   8   8  -2   14.80    6.70
   8   8  -2   10.30    5.90
   8   8  -2   13.10    4.90
   8   8  -2    7.70    6.30
   8   8  -2    8.60    5.90
   8   8  -2    8.60    3.50
  -8  -8   2    7.10    4.40
  -8  -8   2    7.60    4.90
  -8  -8   2   17.30    7.40
   7   8  -2  163.98   14.70
   7   8  -2  163.58   16.30
   7   8  -2  152.18    9.90
   7   8  -2  172.78   13.40
   7   8  -2  162.88   16.70
   7   8  -2  159.78   14.00
  -7  -8   2  137.69   10.50
  -7  -8   2  165.08   13.20
  -7  -8   2  183.18   16.30
  -7  -8   2  152.38   15.60
   6   8  -2    4.90    4.20
   6   8  -2   12.00    6.20
   6   8  -2    9.30    5.30
   6   8  -2    9.50    2.70
  -6  -8   2    7.50    5.60
  -6  -8   2   11.60    4.60
  -6  -8   2    8.30    2.90
  -6  -8   2   13.20    5.50
   5   8  -2  206.98   16.80
   5   8  -2  196.88   16.60
   5   8  -2  137.49   11.40
   5   8  -2  184.38   14.10
   5   8  -2  193.98   18.90
   5   8  -2  178.68   10.10
   5   8  -2  199.58   14.40
  -5  -8   2  188.78   16.50
  -5  -8   2  183.48   15.30
  -5  -8   2  175.08   11.40
  -5  -8   2  173.08   14.70
   4   8  -2   78.59   11.00
   4   8  -2   71.79    7.00
   4   8  -2   83.59   12.00
  -4  -8   2   70.39    9.00
  -4  -8   2   93.29   10.40
  -4  -8   2   81.09   11.90
  -4  -8   2   70.89   10.00
   3   8  -2  191.78   15.90
   3   8  -2  172.28   14.20
   3   8  -2  206.08   12.70
   3   8  -2  178.58   11.10
   3   8  -2  197.28   16.50
  -3  -8   2  189.78   14.40
  -3  -8   2  196.18   14.80
  -3  -8   2  195.48   15.80
   2   8  -2   31.70    8.30
   2   8  -2   49.80    9.30
   2   8  -2   55.19    5.10
   2   8  -2   37.60    6.80
   2   8  -2   32.30    5.90
  -2  -8   2   49.90    8.30
  -2  -8   2   43.60    8.80
  -2  -8   2   27.00    6.60
   1   8  -2  123.69   11.40
   1   8  -2  136.69   11.10
   1   8  -2  144.79   13.90
   1   8  -2  128.89    8.20
  -1  -8   2  142.79   12.30
  -1  -8   2  138.89   12.20
  -1  -8   2  105.99   12.10
   0   8  -2  307.57   15.60
   0   8  -2  353.76   21.30
   0   8  -2  341.17   19.10
   0   8  -2  344.87   21.30
   0   8  -2  364.86   25.10
   0  -8   2  348.67   18.60
   0  -8   2  334.07   17.50
   0  -8   2  335.57   21.90
   0  -8   2  314.17   20.30
   0  -8   2  348.37   20.90
  -1   8  -2  329.67   17.80
  -1   8  -2  375.16   22.20
  -1   8  -2  357.26   17.40
  -1   8  -2  373.26   23.60
  -1   8  -2  368.86   24.00
  -1   8  -2  354.16   20.30
   1  -8   2  335.77   20.10
   1  -8   2  388.06   22.60
   1  -8   2  399.66   22.80
   1  -8   2  386.96   19.40
   1  -8   2  375.96   23.70
  -2   8  -2   20.00    7.70
  -2   8  -2   18.00    7.20
  -2   8  -2   11.70    3.70
  -2   8  -2   17.10    3.80
  -2   8  -2    9.10    5.30
  -2   8  -2    8.90    3.30
   2  -8   2   13.50    6.20
   2  -8   2   13.80    6.00
   2  -8   2   10.70    5.50
   2  -8   2   13.80    4.80
   2  -8   2   24.80    4.70
  -3   8  -2   53.99   12.20
  -3   8  -2   67.99   12.60
  -3   8  -2   54.59    6.80
  -3   8  -2   67.79   10.80
  -3   8  -2   65.89   12.10
  -3   8  -2   57.09    5.60
   3  -8   2   74.39    9.50
   3  -8   2   69.39   11.00
   3  -8   2   72.39   12.10
   3  -8   2   67.49    5.90
   3  -8   2   59.39   10.10
  -4   8  -2    6.00    2.60
  -4   8  -2   18.70    7.50
  -4   8  -2   15.30    7.20
  -4   8  -2   18.30    4.50
   4  -8   2   11.50    2.60
   4  -8   2   18.60    7.10
   4  -8   2   21.70    6.30
   4  -8   2   23.50    7.40
   4  -8   2   12.90    6.00
  -5   8  -2  104.59   12.00
  -5   8  -2   94.39   15.00
   5  -8   2   73.89   12.90
   5  -8   2   86.49   13.40
   5  -8   2  115.59   11.80
   5  -8   2   95.99   17.40
  -6   8  -2   -1.00    6.30
  -6   8  -2    3.10    7.80
   6  -8   2   -0.10    5.50
   6  -8   2    1.30    4.70
   6  -8   2   21.30    6.70
  -7   8  -2   -7.70    6.90
  -7   8  -2    0.60    4.40
  -7   8  -2  -18.60    5.80
   7  -8   2   -5.40    5.60
   7  -8   2   -8.30    5.20
   7  -8   2    2.10    5.60
   7  -8   2    4.90    6.00
   8  -8   2   -8.10    6.10
  12   7  -2   -3.80    5.60
  12   7  -2   -5.80    5.50
  12   7  -2   -1.60    3.60
  12   7  -2   -2.20    4.70
  12   7  -2   -3.30    8.10
  12   7  -2   -1.00    6.30
 -12  -7   2   -6.30    5.10
 -12  -7   2    8.10    6.30
 -12  -7   2    6.50   10.60
  11   7  -2   36.00    6.20
  11   7  -2   42.70   10.50
  11   7  -2   44.40   10.00
  11   7  -2   30.70    6.90
  11   7  -2   49.00   12.80
  11   7  -2   38.40   10.10
 -11  -7   2   44.10   12.10
 -11  -7   2   30.80    8.20
 -11  -7   2   31.70   12.10
  10   7  -2   13.20    8.30
  10   7  -2   15.60    4.90
  10   7  -2   23.20    5.50
  10   7  -2   20.50    7.40
  10   7  -2   24.40   10.20
 -10  -7   2   23.20    7.00
 -10  -7   2   13.00    3.90
 -10  -7   2   37.10   10.00
 -10  -7   2   24.80   10.80
   9   7  -2   39.30    9.60
   9   7  -2   31.60    7.30
   9   7  -2   41.90    7.00
   9   7  -2   49.60    9.90
   9   7  -2   38.40    6.70
   9   7  -2   33.20   10.00
  -9  -7   2   46.70   10.10
  -9  -7   2   24.10    6.70
  -9  -7   2   23.80    5.70
  -9  -7   2   39.60   12.80
  -9  -7   2   54.59   11.90
  -9  -7   2   25.70    7.20
   8   7  -2   12.90    3.70
   8   7  -2   14.40    6.10
   8   7  -2    6.00    5.60
   8   7  -2    8.60    5.00
   8   7  -2   18.20    5.30
   8   7  -2   13.50    6.60
  -8  -7   2    9.80    6.60
  -8  -7   2   13.00    5.40
  -8  -7   2    6.60    3.50
  -8  -7   2   10.50    6.60
   7   7  -2  175.68   14.30
   7   7  -2  184.98   13.30
   7   7  -2  200.28   18.20
   7   7  -2  219.68   18.00
   7   7  -2  184.18   11.00
   7   7  -2  189.98   15.60
  -7  -7   2  193.98   14.00
  -7  -7   2  184.88   16.90
  -7  -7   2  169.58   11.50
  -7  -7   2  171.98   15.60
   6   7  -2  167.48   10.10
   6   7  -2  168.38   13.20
   6   7  -2  176.78   16.50
   6   7  -2  185.68   13.60
  -6  -7   2  172.88   11.00
  -6  -7   2  192.18   16.30
  -6  -7   2  181.48   14.80
  -6  -7   2  194.48   15.50
   5   7  -2  176.88   15.20
   5   7  -2  142.99   13.40
   5   7  -2  169.18   14.60
   5   7  -2  141.89    8.70
   5   7  -2  164.18   23.70
   5   7  -2  165.38   12.70
  -5  -7   2  151.08    9.80
  -5  -7   2  164.68   14.50
  -5  -7   2  168.58   13.60
  -5  -7   2  120.59   13.00
  -5  -7   2  170.78   12.00
   4   7  -2   80.09    5.90
   4   7  -2   73.59   10.30
   4   7  -2   75.19   11.30
   4   7  -2   69.99    6.90
   4   7  -2   97.89   10.80
  -4  -7   2   84.69    8.20
  -4  -7   2   79.09   11.00
  -4  -7   2   71.39    6.50
  -4  -7   2   87.89   11.70
   3   7  -2  344.17   20.70
   3   7  -2  328.67   17.80
   3   7  -2  298.37   15.70
   3   7  -2  310.07   18.50
   3   7  -2  311.47   20.20
   3   7  -2  315.07   16.10
   3   7  -2  282.17   18.70
  -3  -7   2  301.77   17.40
  -3  -7   2  326.07   18.90
  -3  -7   2  309.07   21.40
  -3  -7   2  321.47   19.70
  -3  -7   2  332.17   18.60
  -3  -7   2  325.17   20.00
   2   7  -2   48.90    5.10
   2   7  -2   62.09    6.80
   2   7  -2   57.99    6.70
   2   7  -2   59.79    9.50
   2   7  -2   49.70    7.60
   2   7  -2   64.19    8.60
   2   7  -2   57.89    9.50
   2   7  -2   54.09    8.20
  -2  -7   2   47.40    7.50
  -2  -7   2   50.99    7.90
  -2  -7   2   62.79    9.30
  -2  -7   2   50.99    8.20
  -2  -7   2   57.49    8.60
   1   7  -2  792.72   37.70
   1   7  -2  831.82   37.20
   1   7  -2  760.02   31.20
   1   7  -2  807.02   35.20
   1   7  -2  769.62   34.80
  -1  -7   2  746.93   35.00
  -1  -7   2  827.92   35.90
  -1  -7   2  809.52   32.60
  -1  -7   2  760.92   35.80
  -1  -7   2  736.53   35.20
  -1  -7   2  812.32   37.20
   0   7  -2    1.00    3.10
   0   7  -2   -1.20    1.70
   0   7  -2    7.00    3.90
   0   7  -2    1.30    3.60
   0   7  -2   -2.80    2.00
   0  -7   2    2.70    3.30
   0  -7   2   10.30    3.60
   0  -7   2    4.30    2.70
   0  -7   2    2.60    3.00
   0  -7   2    3.60    3.90
   0  -7   2    2.10    2.50
  -1   7  -2   53.49    8.90
  -1   7  -2   57.99    8.60
  -1   7  -2   55.89    9.80
  -1   7  -2   59.39    5.40
  -1   7  -2   51.99    5.50
   1  -7   2   60.49    7.50
   1  -7   2   50.69    8.10
   1  -7   2   57.89    8.80
   1  -7   2   50.59    8.80
   1  -7   2   55.19    8.70
   1  -7   2   62.49    6.50
  -2   7  -2   22.20    4.50
  -2   7  -2   32.00    7.10
  -2   7  -2   18.40    6.50
  -2   7  -2   29.90    4.50
  -2   7  -2   28.20    4.50
   2  -7   2   28.90    6.80
   2  -7   2   33.80    5.30
   2  -7   2   34.00    6.00
   2  -7   2   22.30    7.10
   2  -7   2   25.70    7.10
  -3   7  -2  177.98   10.50
  -3   7  -2  198.38   18.00
  -3   7  -2  238.68   18.20
  -3   7  -2  186.68   14.40
  -3   7  -2  190.78   13.80
   3  -7   2  188.58   15.20
   3  -7   2  201.28   15.60
   3  -7   2  200.08   13.90
   3  -7   2  220.58   17.10
   3  -7   2  195.08   10.60
  -4   7  -2   23.30    8.50
  -4   7  -2   20.30    7.20
  -4   7  -2   17.30    5.60
  -4   7  -2   31.30    5.10
  -4   7  -2   26.20    4.00
  -4   7  -2   33.60    7.00
   4  -7   2   36.50    8.00
   4  -7   2   29.10    3.80
   4  -7   2   34.80    7.60
   4  -7   2   29.40    6.40
   4  -7   2   41.00    9.40
  -5   7  -2   39.00    7.40
  -5   7  -2   36.80    7.80
  -5   7  -2   41.00   10.20
  -5   7  -2   22.50    8.30
   5  -7   2   32.30    8.50
   5  -7   2   31.20    8.70
   5  -7   2   46.30    9.00
  -6   7  -2   30.10    9.40
  -6   7  -2   19.00    9.10
  -6   7  -2   11.30    5.80
  -6   7  -2   17.90    4.80
   6  -7   2   15.20    6.00
   6  -7   2   16.20    6.30
   6  -7   2   31.40    9.30
  -7   7  -2    0.20    6.80
  -7   7  -2   12.60    6.70
  -7   7  -2   -8.10    4.00
  -7   7  -2   11.90    9.00
   7  -7   2   13.10    7.20
   7  -7   2   -2.80    4.90
   7  -7   2   -1.10    4.30
  -8   7  -2   25.50   10.60
  -8   7  -2   33.60    9.30
  -8   7  -2   20.30   10.30
   8  -7   2   23.40    9.60
   8  -7   2   29.50    8.10
   8  -7   2   33.20    8.60
  12   6  -2    7.20    6.60
  12   6  -2   -0.60    7.00
  12   6  -2   -6.20    3.90
  12   6  -2   12.00    7.10
  12   6  -2    7.30    7.70
  12   6  -2    9.20    7.30
 -12  -6   2   11.00    7.50
 -12  -6   2   -2.50    8.80
 -12  -6   2    1.70    5.80
  11   6  -2   14.60    7.70
  11   6  -2   11.70    6.30
  11   6  -2   20.70    6.80
  11   6  -2   -0.70    4.90
  11   6  -2    1.70    4.80
  11   6  -2   10.20    7.30
 -11  -6   2   10.60   10.10
 -11  -6   2   11.80    8.10
 -11  -6   2    8.40    5.80
  10   6  -2   13.10    7.00
  10   6  -2   15.60    6.10
  10   6  -2   15.10    4.10
  10   6  -2   19.40    6.90
  10   6  -2   22.70   10.10
  10   6  -2   22.70    5.60
 -10  -6   2    6.10    2.80
 -10  -6   2   25.90    8.40
 -10  -6   2   25.80   11.80
 -10  -6   2   11.50    5.50
   9   6  -2   48.60    8.90
   9   6  -2   32.20    8.70
   9   6  -2   31.10    6.00
   9   6  -2   31.10    5.80
   9   6  -2   35.40    8.60
   9   6  -2   36.60   10.20
  -9  -6   2   35.40    8.00
  -9  -6   2   52.39   13.00
  -9  -6   2   29.60    6.00
  -9  -6   2   44.30   10.10
   8   6  -2    9.00    5.20
   8   6  -2    8.50    5.70
   8   6  -2   -1.30    4.60
   8   6  -2    5.40    4.30
   8   6  -2   10.60    3.40
   8   6  -2    6.40    4.20
  -8  -6   2    5.40    5.50
  -8  -6   2    8.50    4.40
  -8  -6   2    2.90    3.40
  -8  -6   2    1.00    5.30
   7   6  -2  179.68   16.80
   7   6  -2  152.98   12.80
   7   6  -2  163.08   13.50
   7   6  -2  154.48   10.00
   7   6  -2  149.59   14.60
   7   6  -2  136.69   11.00
  -7  -6   2  148.29   10.60
  -7  -6   2  159.58   14.60
  -7  -6   2  173.28   15.30
  -7  -6   2  149.19   12.30
   6   6  -2  134.99   10.40
   6   6  -2  133.19   14.10
   6   6  -2  128.49   11.20
   6   6  -2  131.79   13.30
   6   6  -2  129.29    8.50
  -6  -6   2  141.79   11.10
  -6  -6   2  122.29   12.40
  -6  -6   2  154.58    9.60
  -6  -6   2  128.79   13.10
   5   6  -2  268.47   13.20
   5   6  -2  290.27   16.30
   5   6  -2  293.17   19.10
   5   6  -2  271.27   20.80
   5   6  -2  283.37   16.30
   5   6  -2  293.07   19.80
  -5  -6   2  287.17   19.10
  -5  -6   2  238.28   18.50
  -5  -6   2  324.37   19.60
  -5  -6   2  302.77   16.20
  -5  -6   2  269.47   14.00
   4   6  -2   62.29    6.60
   4   6  -2   59.49    9.40
   4   6  -2   61.79    4.80
   4   6  -2   74.29   10.30
   4   6  -2   62.09    8.50
   4   6  -2   63.29    6.60
   4   6  -2   81.09    9.50
   4   6  -2   58.59    8.60
  -4  -6   2   61.09    6.60
  -4  -6   2   60.89    9.10
  -4  -6   2   56.59    5.30
  -4  -6   2   72.69    9.90
  -4  -6   2   63.39    9.40
  -4  -6   2   49.10    8.40
  -4  -6   2   66.59    8.80
   3   6  -2  853.61   41.20
   3   6  -2  884.51   39.60
   3   6  -2  880.41   34.00
   3   6  -2  952.70   40.90
   3   6  -2  928.01   35.40
   3   6  -2  901.91   36.20
   3   6  -2  888.91   40.00
  -3  -6   2  846.22   39.30
  -3  -6   2  926.61   40.00
  -3  -6   2  891.51   37.00
  -3  -6   2  915.81   38.30
  -3  -6   2  898.71   38.40
  -3  -6   2  822.92   39.30
  -3  -6   2  894.11   35.40
  -3  -6   2  876.01   39.70
   2   6  -2  129.19   10.80
   2   6  -2  122.69    9.70
   2   6  -2  126.59    8.70
   2   6  -2  117.09   11.00
   2   6  -2  128.49    8.00
   2   6  -2  114.09   10.00
  -2  -6   2  118.99   10.10
  -2  -6   2  131.39   10.10
  -2  -6   2  120.59    9.90
  -2  -6   2  129.19   10.60
  -2  -6   2  125.29   10.60
   1   6  -2  561.04   25.90
   1   6  -2  548.45   27.40
   1   6  -2  515.05   25.00
   1   6  -2  551.04   27.00
   1   6  -2  561.14   25.20
   1   6  -2  539.75   22.70
  -1  -6   2  518.75   26.00
  -1  -6   2  575.44   26.10
  -1  -6   2  538.05   26.80
  -1  -6   2  552.74   23.60
  -1  -6   2  551.94   25.60
  -1  -6   2  515.45   25.80
   0   6  -2    9.80    4.40
   0   6  -2    6.90    2.90
   0   6  -2   12.10    4.50
   0   6  -2    7.10    3.00
   0   6  -2    5.70    3.00
   0   6  -2    5.20    3.40
   0   6  -2   13.10    2.80
   0  -6   2    7.40    3.60
   0  -6   2    5.80    3.00
   0  -6   2    6.60    3.20
   0  -6   2    3.60    2.90
   0  -6   2   12.40    3.20
   0  -6   2    3.50    2.70
   0  -6   2    9.10    3.40
  -1   6  -2    9.60    2.70
  -1   6  -2    6.70    3.70
  -1   6  -2    5.80    3.40
  -1   6  -2    3.80    3.10
  -1   6  -2    3.30    2.20
  -1   6  -2    3.70    3.50
  -1   6  -2    6.80    2.50
   1  -6   2    8.60    4.20
   1  -6   2    5.10    2.70
   1  -6   2    4.90    3.40
   1  -6   2    7.20    3.60
   1  -6   2   10.00    3.90
   1  -6   2   11.50    3.60
   1  -6   2   10.60    3.40
  -2   6  -2  133.89   12.10
  -2   6  -2  129.69    8.40
  -2   6  -2  140.39   11.40
  -2   6  -2  134.09   12.60
  -2   6  -2  127.09    8.70
  -2   6  -2  122.99    8.10
   2  -6   2  130.99   12.70
   2  -6   2  125.19   11.70
   2  -6   2  124.79   10.90
   2  -6   2  144.59   11.30
   2  -6   2  136.79    9.90
   2  -6   2  129.59    8.30
  -3   6  -2  354.06   16.50
  -3   6  -2  363.76   20.30
  -3   6  -2  365.06   19.40
  -3   6  -2  385.76   25.90
  -3   6  -2  340.67   17.10
   3  -6   2  366.36   19.60
   3  -6   2  413.76   21.90
   3  -6   2  383.16   22.70
   3  -6   2  356.46   16.30
  -4   6  -2   70.19    9.50
  -4   6  -2   93.29   10.20
  -4   6  -2   80.69    6.00
  -4   6  -2   92.59    9.40
  -4   6  -2   89.39   12.70
   4  -6   2   67.89   10.80
   4  -6   2   86.19   10.50
   4  -6   2   82.39   10.90
   4  -6   2   73.49    5.30
  -5   6  -2   66.29   11.10
  -5   6  -2   80.49   13.10
  -5   6  -2   54.89    4.90
  -5   6  -2   49.40    6.50
  -5   6  -2   63.79    8.60
   5  -6   2   53.39    9.30
   5  -6   2   61.49   11.00
   5  -6   2   61.19   10.20
  -6   6  -2   -2.80    3.90
  -6   6  -2    1.70    4.70
  -6   6  -2   -0.20    2.80
   6  -6   2    0.50    4.00
   6  -6   2    5.70    4.90
   6  -6   2   -0.50    3.40
  -7   6  -2   34.70   10.10
  -7   6  -2   20.60    5.30
  -7   6  -2   16.50    7.50
  -7   6  -2   20.00    8.60
   7  -6   2   29.80    7.80
   7  -6   2   13.90    6.80
   7  -6   2   21.40    8.30
  -8   6  -2    8.40    7.00
  -8   6  -2    2.40    4.30
  -8   6  -2   -4.80    6.40
  -8   6  -2   -1.50    7.60
   8  -6   2   -0.10    5.30
   8  -6   2    1.80    5.20
   8  -6   2    8.40    5.10
  -9   6  -2   16.00    9.00
  -9   6  -2   -8.20    6.90
  -9   6  -2    8.30    9.40
   9  -6   2   20.60    7.80
   9  -6   2   23.50    7.70
   9  -6   2    9.20    9.10
  12   5  -2   10.70    6.80
  12   5  -2    3.30    6.70
  12   5  -2   -2.40    4.60
  12   5  -2   -5.30    5.90
  12   5  -2   -6.20    5.40
 -12  -5   2    3.10    6.50
 -12  -5   2   -8.70    5.00
 -12  -5   2    6.50   11.00
  11   5  -2   11.40    6.00
  11   5  -2   28.70    8.10
  11   5  -2   16.50    6.50
  11   5  -2   10.80    8.00
  11   5  -2    9.90    5.20
  11   5  -2   18.00    8.40
 -11  -5   2    3.90    8.90
 -11  -5   2   28.00    9.10
 -11  -5   2   17.70    7.40
  10   5  -2   19.30    6.90
  10   5  -2   17.30    3.50
  10   5  -2   11.30    5.70
  10   5  -2   17.10    4.90
  10   5  -2   17.90    7.50
 -10  -5   2   15.80    7.60
 -10  -5   2   14.80    6.40
 -10  -5   2   17.90   11.20
 -10  -5   2    9.30    2.90
   9   5  -2   14.40    6.30
   9   5  -2    8.80    3.10
   9   5  -2    1.20    4.00
   9   5  -2    1.70    3.30
   9   5  -2    1.10    5.90
   9   5  -2    4.70    4.20
  -9  -5   2   10.80    7.20
  -9  -5   2    8.80    4.40
  -9  -5   2    0.10    2.60
  -9  -5   2    7.80    6.30
   8   5  -2   75.09   10.40
   8   5  -2   79.79    9.90
   8   5  -2   91.09   12.90
   8   5  -2   89.29    7.70
   8   5  -2   77.89   13.50
   8   5  -2   99.19   10.80
  -8  -5   2   78.79   10.50
  -8  -5   2   61.79   13.20
  -8  -5   2   60.99    8.20
  -8  -5   2   66.19   11.80
   7   5  -2   45.90    9.50
   7   5  -2   57.99    8.70
   7   5  -2   62.69    6.20
   7   5  -2   68.99    7.80
   7   5  -2   56.19   10.30
   7   5  -2   60.59    9.20
  -7  -5   2   51.99   10.10
  -7  -5   2   48.30    6.70
  -7  -5   2   67.89    7.80
  -7  -5   2   49.40    9.40
  -7  -5   2   58.49    8.30
   6   5  -2   84.59    6.30
   6   5  -2   66.09   10.60
   6   5  -2   69.49    7.60
   6   5  -2   65.39    8.40
   6   5  -2   81.49   10.60
   6   5  -2   65.89    8.70
   6   5  -2   70.99    6.90
   6   5  -2   68.69   12.00
  -6  -5   2   76.99    7.90
  -6  -5   2   85.69   11.50
  -6  -5   2   79.79    6.80
  -6  -5   2   86.89    9.80
   5   5  -2   27.10    6.30
   5   5  -2   23.70    5.00
   5   5  -2   31.90    6.20
   5   5  -2   27.90    4.90
   5   5  -2   38.10    7.00
   5   5  -2   35.90    7.40
   5   5  -2   41.10    4.70
  -5  -5   2   27.10    6.00
  -5  -5   2   33.30    6.40
  -5  -5   2   30.30    7.00
  -5  -5   2   34.90    5.40
  -5  -5   2   28.00    4.20
  -5  -5   2   37.40    7.40
  -5  -5   2   31.90    6.60
   4   5  -2  273.07   16.60
   4   5  -2  270.37   17.20
   4   5  -2  255.07   16.20
   4   5  -2  247.68   14.00
   4   5  -2  248.58   15.50
   4   5  -2  257.07   11.70
  -4  -5   2  250.07   16.20
  -4  -5   2  266.77   16.40
  -4  -5   2  239.68   16.60
  -4  -5   2  254.47   15.30
  -4  -5   2  243.48   13.60
  -4  -5   2  246.08   12.20
   3   5  -2  474.05   23.80
   3   5  -2  485.85   23.80
   3   5  -2  443.56   21.20
   3   5  -2  432.76   23.40
   3   5  -2  473.95   18.70
   3   5  -2  463.05   20.90
   3   5  -2  450.85   22.00
   3   5  -2  437.36   22.50
  -3  -5   2  467.05   22.30
  -3  -5   2  446.46   23.40
  -3  -5   2  490.35   23.70
  -3  -5   2  466.95   23.30
  -3  -5   2  464.55   22.10
  -3  -5   2  467.75   19.50
  -3  -5   2  464.85   23.20
  -3  -5   2  460.15   20.90
  -3  -5   2  452.15   19.10
   2   5  -2    1.30    2.90
   2   5  -2    0.80    2.00
   2   5  -2   -0.50    1.40
   2   5  -2    0.60    2.30
   2   5  -2    4.70    2.50
   2   5  -2    2.30    2.50
   2   5  -2    0.70    1.80
   2   5  -2    1.60    1.60
  -2  -5   2    2.00    2.30
  -2  -5   2    0.50    2.20
  -2  -5   2    0.80    2.00
  -2  -5   2   -0.40    2.20
  -2  -5   2   -0.90    1.60
   1   5  -2  513.35   25.30
   1   5  -2  576.44   25.00
   1   5  -2  538.85   25.30
   1   5  -2  544.05   24.90
   1   5  -2  579.64   26.70
   1   5  -2  590.64   27.10
   1   5  -2  567.54   24.60
   1   5  -2  553.14   23.10
  -1  -5   2  574.24   26.10
  -1  -5   2  563.24   26.10
  -1  -5   2  601.54   26.80
  -1  -5   2  565.54   25.30
  -1  -5   2  591.54   25.50
  -1  -5   2  594.04   23.90
   0   5  -2   24.90    5.10
   0   5  -2   12.50    2.60
   0   5  -2   14.90    3.50
   0   5  -2   22.10    4.20
   0   5  -2   20.80    4.60
   0   5  -2   15.80    4.50
   0  -5   2   18.20    3.80
   0  -5   2   15.10    3.90
   0  -5   2   18.10    4.10
   0  -5   2   19.70    3.70
   0  -5   2   18.10    4.10
   0  -5   2   25.20    5.20
  -1   5  -2  323.97   18.30
  -1   5  -2  338.17   17.90
  -1   5  -2  328.97   17.10
  -1   5  -2  335.47   15.20
  -1   5  -2  315.77   16.70
  -1   5  -2  322.97   15.30
  -1   5  -2  335.47   18.60
   1  -5   2  336.17   17.30
   1  -5   2  301.87   16.30
   1  -5   2  307.27   17.20
   1  -5   2  323.67   15.90
   1  -5   2  336.57   15.60
   1  -5   2  352.16   17.70
   1  -5   2  345.97   18.40
  -2   5  -2    8.70    3.70
  -2   5  -2   12.40    4.50
  -2   5  -2   12.80    2.90
  -2   5  -2   16.30    4.10
  -2   5  -2    9.90    2.70
  -2   5  -2   11.60    3.00
  -2   5  -2    2.70    2.70
   2  -5   2    7.10    3.60
   2  -5   2   11.00    4.30
   2  -5   2    7.60    3.10
   2  -5   2   13.40    2.90
   2  -5   2    6.40    2.90
   2  -5   2    8.20    3.70
  -3   5  -2  137.29    8.20
  -3   5  -2  137.59   10.60
  -3   5  -2  150.18   10.90
  -3   5  -2  151.28   10.70
  -3   5  -2  140.99   12.20
  -3   5  -2  139.19    8.70
  -3   5  -2  154.98   11.30
   3  -5   2  140.19   10.30
   3  -5   2  139.69    7.80
   3  -5   2  140.89   11.20
   3  -5   2  129.19   11.00
  -4   5  -2  372.86   21.20
  -4   5  -2  399.96   21.60
  -4   5  -2  386.96   17.90
  -4   5  -2  376.76   20.10
  -4   5  -2  380.36   16.80
   4  -5   2  371.96   15.90
   4  -5   2  380.66   22.70
   4  -5   2  373.06   21.10
   4  -5   2  375.96   20.70
  -5   5  -2  245.48   12.30
  -5   5  -2  242.98   17.30
  -5   5  -2  225.98   13.30
  -5   5  -2  241.28   15.30
  -5   5  -2  276.37   19.60
   5  -5   2  280.27   17.30
   5  -5   2  296.97   18.30
   5  -5   2  280.87   19.40
   5  -5   2  237.08   10.80
  -6   5  -2    0.50    4.20
  -6   5  -2    3.00    5.50
  -6   5  -2   -4.90    2.00
   6  -5   2   -1.10    3.70
   6  -5   2   -1.40    2.80
   6  -5   2    1.20    4.00
  -7   5  -2   36.20    6.70
  -7   5  -2   54.79   11.20
  -7   5  -2   31.50    9.30
   7  -5   2   38.90   10.00
   7  -5   2   41.10    8.80
   7  -5   2   36.30    8.70
  -8   5  -2    6.30    6.60
  -8   5  -2    8.30    6.80
   8  -5   2   14.80    5.90
   8  -5   2   10.00    6.40
   8  -5   2   -2.10    4.90
  -9   5  -2   28.80    9.10
  -9   5  -2   29.40   10.20
   9  -5   2   16.40    7.40
   9  -5   2   27.40    9.00
   9  -5   2   25.20    8.60
  12   4  -2   -4.20    5.90
  12   4  -2  -10.00    3.60
  12   4  -2   15.10    7.90
  12   4  -2   -3.30    3.90
  12   4  -2    3.10    5.50
  12   4  -2    4.00    5.80
  12   4  -2    2.40    4.20
 -12  -4   2   -5.30    7.30
 -12  -4   2   -3.10    8.20
 -12  -4   2   -8.40    4.80
  11   4  -2   -3.90    4.60
  11   4  -2    4.40    4.30
  11   4  -2    5.90    7.10
  11   4  -2   -2.80    3.60
  11   4  -2   -4.60    3.70
 -11  -4   2    1.20    5.00
 -11  -4   2   -0.10    6.30
 -11  -4   2    0.40    9.70
  10   4  -2    3.10    4.70
  10   4  -2    1.70    4.10
  10   4  -2    1.70    3.50
  10   4  -2    2.00    5.20
 -10  -4   2   -5.90    4.80
 -10  -4   2    0.30    4.20
   9   4  -2   82.79   11.10
   9   4  -2   40.40    5.10
   9   4  -2   42.30    9.30
   9   4  -2   75.39   13.60
   9   4  -2   46.80    7.70
   9   4  -2   51.49    9.10
  -9  -4   2   46.30    5.90
  -9  -4   2   40.20    9.70
  -9  -4   2   51.99   13.90
  -9  -4   2   54.49    9.60
   8   4  -2  157.08   13.10
   8   4  -2  159.78   15.00
   8   4  -2  136.09   12.10
   8   4  -2  153.88    9.50
   8   4  -2  185.28   17.40
   8   4  -2  148.79   10.90
  -8  -4   2  158.18   13.20
  -8  -4   2  153.38   11.00
  -8  -4   2  160.68   15.20
  -8  -4   2  140.89   16.20
   7   4  -2  194.78   17.50
   7   4  -2  187.58   11.70
   7   4  -2  233.08   14.90
   7   4  -2  218.88   11.90
   7   4  -2  209.38   16.30
   7   4  -2  217.58   14.90
  -7  -4   2  202.98   17.80
  -7  -4   2  212.18   14.70
  -7  -4   2  216.18   16.70
  -7  -4   2  220.38   16.80
  -7  -4   2  191.58   12.90
   6   4  -2  137.09   10.70
   6   4  -2  194.38   14.40
   6   4  -2  162.58    9.50
   6   4  -2  174.18   10.10
   6   4  -2  147.99   12.60
   6   4  -2  173.38   12.00
   6   4  -2  173.48   12.30
   6   4  -2  147.19   11.10
  -6  -4   2  157.28   11.20
  -6  -4   2  149.88   13.20
  -6  -4   2  153.58   12.40
  -6  -4   2  172.88   11.70
   5   4  -2  336.97   19.10
   5   4  -2  295.17   13.70
   5   4  -2  291.37   16.00
   5   4  -2  292.07   16.80
   5   4  -2  262.17   15.40
   5   4  -2  276.97   14.50
   5   4  -2  326.97   16.70
   5   4  -2  310.17   19.70
  -5  -4   2  325.67   18.60
  -5  -4   2  305.97   20.70
  -5  -4   2  277.27   19.10
  -5  -4   2  270.47   21.30
  -5  -4   2  305.97   17.60
  -5  -4   2  338.97   16.20
   4   4  -2    4.20    2.20
   4   4  -2    5.60    2.70
   4   4  -2   -0.40    2.50
   4   4  -2    6.10    2.50
   4   4  -2    6.50    3.20
   4   4  -2    2.20    2.80
   4   4  -2    6.10    1.90
   4   4  -2    6.10    3.20
   4   4  -2    6.80    2.50
  -4  -4   2    5.00    3.10
  -4  -4   2    9.00    3.30
  -4  -4   2    3.90    1.60
  -4  -4   2    5.80    2.30
  -4  -4   2    3.10    2.70
  -4  -4   2    9.40    3.50
  -4  -4   2    7.00    3.70
   3   4  -2  631.94   28.90
   3   4  -2  618.54   26.90
   3   4  -2  660.03   27.90
   3   4  -2  609.84   29.30
   3   4  -2  638.14   24.20
   3   4  -2  668.93   28.70
   3   4  -2  648.94   28.90
  -3  -4   2  643.54   28.80
  -3  -4   2  618.44   28.40
  -3  -4   2  628.44   26.20
  -3  -4   2  643.64   29.70
  -3  -4   2  646.54   29.00
  -3  -4   2  639.84   27.80
  -3  -4   2  654.53   24.90
  -3  -4   2  617.34   23.80
   2   4  -2  477.85   22.10
   2   4  -2  458.75   18.40
   2   4  -2  420.26   21.30
   2   4  -2  449.86   20.50
   2   4  -2  470.75   19.60
   2   4  -2  467.55   17.60
   2   4  -2  447.36   21.00
   2   4  -2  466.45   20.10
   2   4  -2  417.06   21.40
  -2  -4   2  451.55   18.40
  -2  -4   2  455.65   20.40
  -2  -4   2  460.15   21.50
  -2  -4   2  442.76   21.50
  -2  -4   2  434.66   17.60
  -2  -4   2  429.66   21.10
  -2  -4   2  445.46   21.40
   1   4  -2  295.47   14.00
   1   4  -2  298.57   14.70
   1   4  -2  316.77   13.70
   1   4  -2  318.87   16.40
   1   4  -2  305.87   16.00
   1   4  -2  316.87   14.80
   1   4  -2  293.27   15.50
   1   4  -2  292.57   15.00
  -1  -4   2  297.27   14.80
  -1  -4   2  314.57   13.90
  -1  -4   2  301.57   15.60
  -1  -4   2  312.17   15.80
  -1  -4   2  293.07   15.50
  -1  -4   2  282.57   14.60
  -1  -4   2  294.07   13.90
   0   4  -2  582.44   26.70
   0   4  -2  601.24   25.30
   0   4  -2  621.44   25.90
   0   4  -2  590.14   26.40
   0   4  -2  609.64   25.80
   0  -4   2  615.24   26.30
   0  -4   2  592.94   24.40
   0  -4   2  585.54   25.70
   0  -4   2  604.54   25.60
   0  -4   2  596.24   25.40
   0  -4   2  621.14   26.60
  -1   4  -2 1418.96   54.29
  -1   4  -2 1486.55   52.99
  -1   4  -2 1365.16   54.39
  -1   4  -2 1457.95   55.99
  -1   4  -2 1457.85   55.09
  -1   4  -2 1456.95   52.79
   1  -4   2 1445.36   54.19
   1  -4   2 1431.26   55.09
   1  -4   2 1395.96   54.29
   1  -4   2 1369.86   52.69
   1  -4   2 1432.66   54.09
   1  -4   2 1392.46   54.49
   1  -4   2 1409.66   53.39
   1  -4   2 1448.36   55.59
  -2   4  -2  172.58    9.00
  -2   4  -2  160.68   11.40
  -2   4  -2  169.88   10.50
  -2   4  -2  174.48    9.30
  -2   4  -2  169.98   10.30
  -2   4  -2  153.88   10.20
  -2   4  -2  144.29    9.80
  -2   4  -2  163.08    8.70
   2  -4   2  158.88    8.40
   2  -4   2  154.78   10.60
   2  -4   2  161.18   10.30
   2  -4   2  145.69   10.80
   2  -4   2  145.49   10.10
   2  -4   2  156.38    9.70
  -3   4  -2  288.07   13.90
  -3   4  -2  331.47   17.10
  -3   4  -2  316.87   18.20
  -3   4  -2  326.87   16.60
  -3   4  -2  293.67   16.60
  -3   4  -2  308.37   16.80
  -3   4  -2  294.27   14.40
   3  -4   2  311.27   16.20
   3  -4   2  328.47   18.10
   3  -4   2  340.97   17.30
   3  -4   2  303.97   16.70
   3  -4   2  301.07   13.50
  -4   4  -2  398.96   21.30
  -4   4  -2  352.76   17.30
  -4   4  -2  421.06   19.90
  -4   4  -2  383.86   16.90
  -4   4  -2  408.36   21.10
  -4   4  -2  384.96   22.00
   4  -4   2  374.86   19.80
   4  -4   2  380.46   15.90
   4  -4   2  372.46   20.10
   4  -4   2  356.96   21.10
  -5   4  -2  289.27   18.30
  -5   4  -2  235.78   19.30
  -5   4  -2  276.47   16.00
  -5   4  -2  273.97   18.90
  -5   4  -2  257.77   13.20
   5  -4   2  301.67   17.40
   5  -4   2  288.27   19.00
   5  -4   2  307.57   16.00
   5  -4   2  269.57   12.00
   5  -4   2  283.67   17.20
  -6   4  -2    5.60    4.90
  -6   4  -2    5.00    2.40
  -6   4  -2    0.20    2.00
  -6   4  -2    1.30    2.70
  -6   4  -2    1.80    4.20
  -6   4  -2    2.90    3.30
   6  -4   2   -1.20    2.90
   6  -4   2   -1.20    4.30
   6  -4   2   -3.60    2.40
   6  -4   2    3.20    3.40
   6  -4   2   -1.20    2.80
  -7   4  -2   47.70    7.30
  -7   4  -2   48.70    5.60
  -7   4  -2   53.59   11.00
  -7   4  -2   55.19   10.80
   7  -4   2   37.50    7.10
   7  -4   2   46.60    7.60
   7  -4   2   53.09    9.50
   7  -4   2   49.40    8.90
   7  -4   2   39.90    8.70
  -8   4  -2   45.70   10.50
  -8   4  -2   67.99   13.40
   8  -4   2   56.99   10.30
   8  -4   2   60.59   10.90
   8  -4   2   62.29   17.20
  -9   4  -2    6.30    4.70
  -9   4  -2   10.00    8.10
   9  -4   2    9.90    5.80
   9  -4   2   14.10    6.90
 -10   4  -2   31.30    9.70
 -10   4  -2   13.00    8.70
  10  -4   2   16.80    8.60
  10  -4   2   39.90   11.10
  10  -4   2   20.20    6.70
  12   3  -2   12.70    5.80
  12   3  -2   11.10    8.40
  12   3  -2   13.60    6.70
  12   3  -2   21.50    7.60
  12   3  -2    2.60    4.80
  12   3  -2   -1.10    5.30
 -12  -3   2    6.30    7.20
 -12  -3   2   19.20    7.80
 -12  -3   2    0.70    9.10
  11   3  -2   34.80    8.40
  11   3  -2   43.40   10.00
  11   3  -2   30.40    7.00
  11   3  -2   38.90   10.60
  11   3  -2   39.70    9.30
  11   3  -2   33.40    7.40
  11   3  -2   35.60    7.90
 -11  -3   2   29.60   13.00
 -11  -3   2   35.10    9.40
 -11  -3   2   34.90   11.00
  10   3  -2   -0.20    4.40
  10   3  -2   -2.90    3.70
  10   3  -2   -0.10    3.80
  10   3  -2   -6.50    4.00
  10   3  -2    8.00    4.30
 -10  -3   2   -3.30    3.60
 -10  -3   2    1.10    5.20
   9   3  -2  127.09   12.00
   9   3  -2  131.89   14.20
   9   3  -2  150.48   16.60
   9   3  -2  117.09   10.70
   9   3  -2  131.29   11.90
  -9  -3   2  118.19   20.10
  -9  -3   2  131.59   14.50
  -9  -3   2  131.59   13.00
   8   3  -2  178.78   16.00
   8   3  -2  188.68    9.90
   8   3  -2  176.88   12.20
   8   3  -2  200.18   14.20
   8   3  -2  168.78   13.50
   8   3  -2  201.28   18.30
  -8  -3   2  188.28   14.80
  -8  -3   2  191.98   16.60
  -8  -3   2  200.68   19.00
  -8  -3   2  191.58   11.80
   7   3  -2    1.50    2.90
   7   3  -2    2.60    3.50
   7   3  -2    9.90    6.70
   7   3  -2   11.60    6.00
   7   3  -2    9.50    3.60
   7   3  -2    5.90    2.10
  -7  -3   2    5.10    5.80
  -7  -3   2    9.30    4.00
  -7  -3   2    2.40    3.70
  -7  -3   2    9.40    6.30
  -7  -3   2    3.60    2.40
   6   3  -2    7.00    4.70
   6   3  -2    8.40    4.50
   6   3  -2    8.90    3.40
   6   3  -2    7.60    2.70
   6   3  -2    8.20    2.30
   6   3  -2   10.70    4.30
   6   3  -2    1.90    2.80
   6   3  -2    6.80    3.20
  -6  -3   2    9.40    3.10
  -6  -3   2    7.00    3.50
  -6  -3   2   11.60    4.90
  -6  -3   2   11.00    5.60
   5   3  -2   43.80    8.00
   5   3  -2   47.70    7.70
   5   3  -2   29.90    6.00
   5   3  -2   43.10    5.80
   5   3  -2   40.00    6.00
   5   3  -2   42.20    4.00
   5   3  -2   36.00    4.40
  -5  -3   2   34.50    6.30
  -5  -3   2   32.70    5.10
  -5  -3   2   31.10    4.90
  -5  -3   2   42.50    7.20
  -5  -3   2   40.30    6.60
   4   3  -2  366.66   15.20
   4   3  -2  364.06   17.10
   4   3  -2  362.16   20.30
   4   3  -2  378.26   18.70
   4   3  -2  396.36   19.80
   4   3  -2  346.77   16.00
   4   3  -2  385.76   17.70
   4   3  -2  369.26   18.40
   4   3  -2  375.26   19.10
  -4  -3   2  382.86   20.90
  -4  -3   2  347.77   16.70
  -4  -3   2  350.56   18.50
  -4  -3   2  348.47   18.40
  -4  -3   2  340.47   18.70
  -4  -3   2  371.86   19.30
   3   3  -2 1566.34   55.59
   3   3  -2 1557.04   61.19
   3   3  -2 1532.55   59.89
   3   3  -2 1648.94   59.99
   3   3  -2 1540.05   58.39
   3   3  -2 1514.25   59.59
   3   3  -2 1571.04   57.79
   3   3  -2 1595.94   58.99
  -3  -3   2 1575.54   59.09
  -3  -3   2 1586.04   59.89
  -3  -3   2 1584.34   56.19
  -3  -3   2 1524.45   59.59
  -3  -3   2 1524.65   59.89
  -3  -3   2 1561.14   57.39
  -3  -3   2 1491.15   61.09
   2   3  -2  144.89    9.90
   2   3  -2  149.99    9.60
   2   3  -2  143.29    9.10
   2   3  -2  135.19    8.20
   2   3  -2  141.49    6.20
   2   3  -2  137.59    8.40
   2   3  -2  146.79    9.40
  -2  -3   2  136.49    7.50
  -2  -3   2  141.39    9.20
  -2  -3   2  144.19    6.70
  -2  -3   2  144.19    6.20
  -2  -3   2  139.59    9.10
  -2  -3   2  148.49    9.40
  -2  -3   2  147.89    8.70
  -2  -3   2  153.28    8.70
  -2  -3   2  131.79    9.50
   1   3  -2   43.90    4.30
   1   3  -2   52.29    5.30
   1   3  -2   56.49    5.60
   1   3  -2   47.20    4.10
   1   3  -2   50.59    4.40
   1   3  -2   42.30    3.80
   1   3  -2   49.00    5.20
  -1  -3   2   50.89    4.60
  -1  -3   2   53.59    4.30
  -1  -3   2   45.90    4.90
  -1  -3   2   53.49    5.70
  -1  -3   2   51.29    4.50
  -1  -3   2   43.00    4.70
   0   3  -2    0.50    2.10
   0   3  -2   -1.20    1.80
   0   3  -2    3.30    1.60
   0   3  -2    2.30    1.60
   0   3  -2    1.70    1.50
   0  -3   2    0.60    1.50
   0  -3   2    0.90    1.70
   0  -3   2    4.50    2.00
   0  -3   2    1.00    0.40
   0  -3   2    1.50    1.90
   0  -3   2    3.70    1.60
  -1   3  -2 1751.02   66.39
  -1   3  -2 1825.82   67.39
  -1   3  -2 1782.02   65.99
  -1   3  -2 1879.41   66.89
  -1   3  -2 1838.42   66.19
   1  -3   2 1809.02   67.09
   1  -3   2 1828.02   66.39
   1  -3   2 1761.62   66.09
   1  -3   2 1777.02   66.79
   1  -3   2 1846.12   64.99
   1  -3   2 1690.83   65.39
   1  -3   2 1818.02   65.99
  -2   3  -2   33.00    3.40
  -2   3  -2   35.10    5.50
  -2   3  -2   33.30    4.70
  -2   3  -2   26.20    3.30
  -2   3  -2   31.50    4.70
  -2   3  -2   35.20    4.90
  -2   3  -2   26.70    3.80
  -2   3  -2   26.70    4.20
   2  -3   2   28.10    2.90
   2  -3   2   35.60    4.70
   2  -3   2   32.00    4.70
   2  -3   2   27.40    4.40
   2  -3   2   31.30    4.50
   2  -3   2   19.00    4.10
  -3   3  -2   19.00    4.00
  -3   3  -2   11.90    2.60
  -3   3  -2    9.50    2.90
  -3   3  -2   11.50    3.20
  -3   3  -2    9.50    3.10
  -3   3  -2   12.00    2.90
  -3   3  -2   11.40    3.90
  -3   3  -2   19.40    4.50
   3  -3   2   18.10    2.60
   3  -3   2    5.80    2.90
   3  -3   2   13.20    3.80
   3  -3   2   10.40    2.80
   3  -3   2   12.90    3.80
   3  -3   2   19.40    4.20
   3  -3   2   10.20    3.20
  -4   3  -2  200.58   10.20
  -4   3  -2  194.18   10.60
  -4   3  -2  207.18   12.00
  -4   3  -2  199.08   13.40
  -4   3  -2  191.08   13.60
  -4   3  -2  200.18   13.00
  -4   3  -2  182.38   12.60
   4  -3   2  181.88   13.20
   4  -3   2  205.08   13.60
   4  -3   2  207.98    9.40
   4  -3   2  220.38   11.80
   4  -3   2  205.28   12.50
   4  -3   2  181.78   12.50
   4  -3   2  186.78   12.20
  -5   3  -2   99.79   10.30
  -5   3  -2   80.39    9.30
  -5   3  -2   78.99    6.20
  -5   3  -2   82.29    6.40
  -5   3  -2   82.09    6.80
  -5   3  -2  100.39    8.40
   5  -3   2   91.69    9.70
   5  -3   2   81.29    7.50
   5  -3   2   88.59    5.60
   5  -3   2   95.19    8.20
   5  -3   2   87.89   14.30
   5  -3   2  104.49    9.10
  -6   3  -2  144.59   12.90
  -6   3  -2  146.39   11.00
  -6   3  -2  127.59    8.80
  -6   3  -2  136.49    8.50
  -6   3  -2  141.49    9.90
  -6   3  -2  152.08   13.90
   6  -3   2  162.38   13.80
   6  -3   2  154.18   10.90
   6  -3   2  154.18   12.50
   6  -3   2  146.19   12.00
   6  -3   2  132.19   10.50
  -7   3  -2   48.30    5.00
  -7   3  -2   57.39    8.00
  -7   3  -2   63.19   11.90
  -7   3  -2   63.29   11.20
   7  -3   2   60.59    8.40
   7  -3   2   69.49   10.70
   7  -3   2   53.39    7.30
   7  -3   2   57.39    9.70
   7  -3   2   53.69    8.90
  -8   3  -2  160.68   16.20
  -8   3  -2  208.88   18.30
  -8   3  -2  166.58    9.20
   8  -3   2  194.98   15.10
   8  -3   2  177.78   13.40
   8  -3   2  202.08   16.70
   8  -3   2  180.58   16.80
   8  -3   2  152.08   12.20
  -9   3  -2   15.30    5.60
  -9   3  -2   39.00   10.90
  -9   3  -2   28.20    9.60
   9  -3   2   31.50    7.80
   9  -3   2   28.40    6.60
   9  -3   2   43.10    9.60
   9  -3   2   18.80    6.50
 -10   3  -2    3.80    4.80
 -10   3  -2   13.50    6.80
 -10   3  -2   14.70    8.90
  10  -3   2    1.70    6.00
  10  -3   2    5.10    6.80
  10  -3   2    2.30    4.30
  10  -3   2    4.30    5.70
  12   2  -2   -2.70    4.70
  12   2  -2   -0.70    4.50
  12   2  -2   12.10    5.90
  12   2  -2    6.60    5.80
  12   2  -2    0.20    7.10
  12   2  -2    4.90    5.60
 -12  -2   2   12.90    8.60
 -12  -2   2    1.80    9.50
 -12  -2   2    5.90    7.30
  11   2  -2   37.30    9.40
  11   2  -2    8.50    5.90
  11   2  -2   29.50   10.10
  11   2  -2   34.10    7.90
  11   2  -2   45.20   10.30
  11   2  -2   23.70    7.60
 -11  -2   2   29.60   12.50
 -11  -2   2   39.70    9.10
 -11  -2   2   38.80   10.20
  10   2  -2   63.49    9.60
  10   2  -2   58.29    9.50
  10   2  -2   61.69   13.00
  10   2  -2   42.90   15.50
  10   2  -2   58.09   10.10
  10   2  -2   60.89    9.90
 -10  -2   2   58.99   10.90
 -10  -2   2   54.59   11.40
   9   2  -2   37.90   10.20
   9   2  -2   40.90    7.50
   9   2  -2   24.70    7.50
   9   2  -2   27.40    7.00
   9   2  -2   39.00    7.60
  -9  -2   2   26.30    7.20
  -9  -2   2   12.20    8.40
  -9  -2   2   23.80    7.90
   8   2  -2   53.09    8.30
   8   2  -2   59.49    8.40
   8   2  -2   35.80    8.50
   8   2  -2   44.20    9.10
  -8  -2   2   39.20    7.70
  -8  -2   2   43.80   11.10
  -8  -2   2   45.60    9.40
   7   2  -2   45.50    3.70
   7   2  -2   56.39    9.30
   7   2  -2   64.59    8.20
   7   2  -2   34.70    8.60
   7   2  -2   43.50    7.10
  -7  -2   2   57.29   11.20
  -7  -2   2   38.80    6.90
  -7  -2   2   33.10    8.40
  -7  -2   2   49.90    7.80
  -7  -2   2   49.40    5.60
   6   2  -2    1.90    2.00
   6   2  -2   -3.20    2.60
   6   2  -2    2.80    2.70
   6   2  -2    2.50    1.40
   6   2  -2    0.70    2.70
   6   2  -2   -3.50    2.00
   6   2  -2   -5.60    2.40
  -6  -2   2   -0.80    1.90
  -6  -2   2   -0.20    2.50
  -6  -2   2    3.50    2.70
  -6  -2   2    1.20    3.70
  -6  -2   2   -3.10    2.80
   5   2  -2  255.67   16.70
   5   2  -2  254.87   13.80
   5   2  -2  229.28   13.40
   5   2  -2  220.48   15.60
   5   2  -2  250.97   11.30
   5   2  -2  240.48   15.10
   5   2  -2  259.07   15.60
   5   2  -2  271.37   13.90
  -5  -2   2  257.97   16.70
  -5  -2   2  256.97   15.60
  -5  -2   2  249.58   13.80
  -5  -2   2  240.98   18.90
  -5  -2   2  245.98   14.20
  -5  -2   2  241.58   13.30
  -5  -2   2  258.47   15.60
   4   2  -2 1836.52   66.09
   4   2  -2 1819.42   68.09
   4   2  -2 1781.52   71.69
   4   2  -2 1751.12   67.89
   4   2  -2 1881.81   69.69
   4   2  -2 1862.51   70.29
   4   2  -2 1921.71   70.59
  -4  -2   2 1841.52   70.29
  -4  -2   2 1830.72   67.99
  -4  -2   2 1874.81   69.39
  -4  -2   2 1799.32   72.29
  -4  -2   2 1864.51   70.39
  -4  -2   2 1835.62   70.09
  -4  -2   2 1842.92   68.39
   3   2  -2 2782.32   98.39
   3   2  -2 2701.33   98.89
   3   2  -2 2606.04  100.19
   3   2  -2 2784.52   98.39
   3   2  -2 2807.42   99.39
   3   2  -2 2710.53   96.89
  -3  -2   2 2682.43   96.69
  -3  -2   2 2790.32   98.99
  -3  -2   2 2618.24  100.49
  -3  -2   2 2681.03   98.99
  -3  -2   2 2634.14   98.29
   2   2  -2  879.51   36.30
   2   2  -2  928.91   33.60
   2   2  -2  879.81   34.50
   2   2  -2  940.61   35.40
   2   2  -2  892.21   34.50
   2   2  -2  888.71   35.40
   2   2  -2  892.31   32.00
   2   2  -2  911.61   35.20
  -2  -2   2  867.41   36.30
  -2  -2   2  890.21   35.50
  -2  -2   2  890.11   35.20
  -2  -2   2  921.21   33.40
  -2  -2   2  904.71   34.70
  -2  -2   2  931.81   35.40
   1   2  -2  136.19    8.30
   1   2  -2  143.19    7.10
   1   2  -2  121.99    7.50
   1   2  -2  129.59    5.70
   1   2  -2  133.99    7.00
   1   2  -2  134.69    8.00
   1   2  -2  135.69    7.20
   1   2  -2  140.39    7.60
  -1  -2   2  153.38    8.50
  -1  -2   2  127.09    7.50
  -1  -2   2  133.69    5.40
  -1  -2   2  133.99    7.00
  -1  -2   2  122.59    7.50
  -1  -2   2  125.39    7.10
  -1  -2   2  131.89    7.80
   0   2  -2 2214.68   81.39
   0  -2   2 2310.87   81.29
  -1   2  -2  278.27   12.60
  -1   2  -2  294.07   12.60
  -1   2  -2  302.87   13.50
  -1   2  -2  302.57   12.50
  -1   2  -2  300.27   13.90
  -1   2  -2  294.57   13.40
  -1   2  -2  293.67   12.60
  -1   2  -2  293.97   12.60
  -1   2  -2  311.57   13.10
   1  -2   2  315.77   13.30
   1  -2   2  315.07   13.90
   1  -2   2  295.77   13.20
   1  -2   2  307.37   13.10
   1  -2   2  297.57   12.40
   1  -2   2  276.17   12.60
   1  -2   2  305.27   13.10
   1  -2   2  290.77   13.50
  -2   2  -2 1800.62   67.79
  -2   2  -2 1895.81   66.89
  -2   2  -2 1859.11   66.19
  -2   2  -2 1794.82   68.29
  -2   2  -2 1916.71   67.39
  -2   2  -2 1914.81   67.59
  -2   2  -2 1813.72   65.79
  -2   2  -2 1803.92   67.29
  -2   2  -2 1796.82   67.09
  -2   2  -2 1852.31   67.89
   2  -2   2 1812.02   65.59
   2  -2   2 1852.41   67.19
   2  -2   2 1870.11   67.79
   2  -2   2 1879.51   68.29
   2  -2   2 1803.82   66.59
   2  -2   2 1825.92   67.19
   2  -2   2 1830.62   68.09
  -3   2  -2   46.70    3.60
  -3   2  -2   48.80    4.50
  -3   2  -2   42.30    5.90
  -3   2  -2   52.09    6.70
  -3   2  -2   49.30    5.50
  -3   2  -2   47.40    6.00
  -3   2  -2   50.29    4.20
  -3   2  -2   49.40    4.80
  -3   2  -2   52.59    5.30
  -3   2  -2   54.09    5.00
   3  -2   2   46.60    3.50
   3  -2   2   54.99    5.30
   3  -2   2   51.59    5.70
   3  -2   2   42.10    4.40
   3  -2   2   47.10    6.30
   3  -2   2   50.59    4.90
   3  -2   2   45.90    4.20
   3  -2   2   44.20    5.50
  -4   2  -2   65.99    7.20
  -4   2  -2   65.99    5.20
  -4   2  -2   78.79    7.30
  -4   2  -2   79.49    7.60
  -4   2  -2   61.79    5.00
  -4   2  -2   76.29    7.80
  -4   2  -2   76.99    5.80
  -4   2  -2   77.89    7.20
   4  -2   2   81.19    6.00
   4  -2   2   72.49    6.80
   4  -2   2   65.49    5.90
   4  -2   2   64.99    7.20
   4  -2   2   72.79    6.50
   4  -2   2   64.69    4.60
   4  -2   2   71.69    7.20
  -5   2  -2   27.70    5.90
  -5   2  -2   30.30    4.30
  -5   2  -2   31.50    4.10
  -5   2  -2   37.80    6.90
  -5   2  -2   43.20    5.60
  -5   2  -2   26.10    6.10
  -5   2  -2   39.20    7.60
  -5   2  -2   27.70    6.40
   5  -2   2   43.10    5.50
   5  -2   2   39.50    5.30
   5  -2   2   34.40    6.10
   5  -2   2   26.20    6.10
   5  -2   2   34.00    5.70
   5  -2   2   37.00    6.70
   5  -2   2   35.20    5.30
  -6   2  -2  297.57   16.60
  -6   2  -2  347.97   20.90
  -6   2  -2  317.57   15.00
  -6   2  -2  312.37   16.00
  -6   2  -2  341.67   20.40
  -6   2  -2  340.77   20.90
   6  -2   2  344.57   18.60
   6  -2   2  327.87   16.90
   6  -2   2  367.86   20.00
   6  -2   2  347.37   20.60
   6  -2   2  333.67   16.90
   6  -2   2  335.17   17.60
  -7   2  -2    5.20    2.20
  -7   2  -2    2.50    5.10
  -7   2  -2    0.00    4.30
  -7   2  -2    1.30    3.00
  -7   2  -2    5.60    5.30
   7  -2   2   -2.40    3.20
   7  -2   2   -0.70    2.30
   7  -2   2    0.90    2.60
   7  -2   2    4.80    3.20
   7  -2   2    3.00    4.10
   7  -2   2    2.40    4.30
  -8   2  -2  108.59    7.00
  -8   2  -2  143.19   15.00
  -8   2  -2  120.49   14.20
  -8   2  -2  158.78   15.00
   8  -2   2  109.89    8.50
   8  -2   2  120.69   11.00
   8  -2   2  125.89   13.50
   8  -2   2  141.79   13.40
   8  -2   2  134.09   12.20
   8  -2   2  134.39   10.10
  -9   2  -2   10.00    4.70
  -9   2  -2   35.00   10.60
  -9   2  -2   24.00    7.80
   9  -2   2    9.70    5.60
   9  -2   2   19.70    5.60
   9  -2   2   10.90    6.10
   9  -2   2   14.80    6.00
 -10   2  -2   -2.00    4.70
 -10   2  -2   -5.10    6.10
 -10   2  -2   -4.20    5.20
  10  -2   2   -2.00    4.20
  10  -2   2    1.40    4.00
  10  -2   2    0.90    5.50
  10  -2   2   -1.30    5.40
 -11   2  -2   21.70   10.90
 -11   2  -2   18.80    9.10
  11  -2   2   -2.30    4.70
  11  -2   2   17.80    8.50
  11  -2   2   18.70    7.20
  11  -2   2    7.30    6.30
  12   1  -2   -6.60    3.30
  12   1  -2   -2.00    4.60
  12   1  -2   -5.10    3.80
  12   1  -2   -3.70    5.60
 -12  -1   2   -1.60    8.30
 -12  -1   2  -12.40    5.70
  11   1  -2    9.10    6.30
  11   1  -2   11.90    5.90
  11   1  -2   11.00    6.10
  11   1  -2    9.20    4.40
  11   1  -2    5.40    5.00
 -11  -1   2   10.70    6.70
 -11  -1   2   10.90    7.40
 -11  -1   2   11.70    9.50
  10   1  -2  149.79   14.70
  10   1  -2  139.69   13.70
  10   1  -2  148.69   12.40
  10   1  -2  159.58   16.00
  10   1  -2  145.09   13.40
  10   1  -2  166.98   13.40
  10   1  -2  142.39   21.80
 -10  -1   2  157.28   23.40
 -10  -1   2  143.39   16.10
   9   1  -2   27.80    8.50
   9   1  -2   33.50    7.20
   9   1  -2   31.00    6.40
   9   1  -2   27.40    7.40
   9   1  -2   43.00    9.50
   9   1  -2   44.70    8.50
  -9  -1   2   41.10    8.70
  -9  -1   2   30.90    8.80
  -9  -1   2   29.70   10.00
   8   1  -2    2.80    4.70
   8   1  -2    3.00    3.40
   8   1  -2    3.00    4.30
   8   1  -2    6.70    3.80
  -8  -1   2    3.50    3.70
  -8  -1   2    2.20    4.70
  -8  -1   2    4.80    5.00
  -8  -1   2    4.70    4.60
   7   1  -2  288.67   16.20
   7   1  -2  301.57   21.00
   7   1  -2  287.07   15.90
   7   1  -2  267.77   18.50
  -7  -1   2  302.87   22.40
  -7  -1   2  276.07   20.90
  -7  -1   2  253.37   16.20
  -7  -1   2  301.07   18.20
   6   1  -2  511.75   25.10
   6   1  -2  552.84   24.20
   6   1  -2  453.15   26.20
   6   1  -2  529.85   26.70
   6   1  -2  551.84   24.00
   6   1  -2  560.64   29.00
  -6  -1   2  575.44   26.10
  -6  -1   2  526.35   26.90
  -6  -1   2  467.35   24.00
  -6  -1   2  507.95   28.90
  -6  -1   2  522.15   23.40
   5   1  -2  653.23   31.30
   5   1  -2  637.94   33.00
   5   1  -2  631.54   26.90
   5   1  -2  650.83   29.40
   5   1  -2  633.34   26.90
   5   1  -2  617.14   27.80
   5   1  -2  643.14   29.90
  -5  -1   2  670.63   29.90
  -5  -1   2  641.04   31.50
  -5  -1   2  611.54   31.70
  -5  -1   2  640.14   28.20
  -5  -1   2  621.54   27.50
  -5  -1   2  632.54   27.00
   4   1  -2 1496.45   54.99
   4   1  -2 1497.95   57.39
   4   1  -2 1426.86   56.79
   4   1  -2 1426.26   52.79
   4   1  -2 1493.95   54.99
   4   1  -2 1479.75   56.89
   4   1  -2 1446.96   58.59
   4   1  -2 1501.25   55.59
  -4  -1   2 1488.35   55.59
  -4  -1   2 1366.86   58.79
  -4  -1   2 1506.25   55.69
  -4  -1   2 1419.76   58.69
  -4  -1   2 1507.65   57.49
  -4  -1   2 1447.76   56.89
  -4  -1   2 1519.95   55.49
   3   1  -2 1757.72   67.59
   3   1  -2 1811.82   64.49
   3   1  -2 1886.91   66.19
   3   1  -2 1725.93   65.89
   3   1  -2 1727.33   62.59
  -3  -1   2 1706.93   64.99
  -3  -1   2 1805.42   64.69
  -3  -1   2 1788.82   65.09
  -3  -1   2 1716.03   67.69
  -3  -1   2 1673.03   66.99
  -3  -1   2 1886.51   66.29
   2   1  -2 1428.26   55.69
   2   1  -2 1465.15   57.09
   2   1  -2 1564.84   55.69
   2   1  -2 1576.54   55.89
   2   1  -2 1527.95   54.39
   2   1  -2 1494.55   55.29
  -2  -1   2 1514.75   55.69
  -2  -1   2 1509.15   54.29
  -2  -1   2 1535.45   55.89
  -2  -1   2 1513.15   57.19
  -2  -1   2 1498.15   55.69
  -2  -1   2 1551.54   55.39
   1   1  -2 1604.34   57.99
   1   1  -2 1593.54   58.99
  -1  -1   2 1533.65   58.79
  -1  -1   2 1707.13   58.09
  -1  -1   2 1600.24   57.89
   0   1  -2 1789.92   63.99
  -1   1  -2 2104.99  119.79
   1  -1   2 2491.35  125.89
  -2   1  -2 3462.65  121.29
  -3   1  -2  401.46   16.90
  -3   1  -2  408.36   18.70
  -3   1  -2  398.66   18.90
  -3   1  -2  409.96   18.60
  -3   1  -2  394.56   16.20
  -3   1  -2  375.76   18.30
  -3   1  -2  420.26   19.40
  -3   1  -2  406.76   16.60
  -3   1  -2  394.56   17.10
   3  -1   2  416.86   19.10
   3  -1   2  434.66   19.00
   3  -1   2  426.36   18.10
   3  -1   2  409.46   16.30
   3  -1   2  410.66   18.40
   3  -1   2  383.76   17.20
   3  -1   2  403.06   17.20
   3  -1   2  412.86   17.50
  -4   1  -2  541.65   22.20
  -4   1  -2  518.45   21.70
  -4   1  -2  518.85   24.50
  -4   1  -2  559.84   25.50
  -4   1  -2  568.14   25.00
  -4   1  -2  558.94   24.50
  -4   1  -2  528.95   24.20
   4  -1   2  480.55   21.80
   4  -1   2  507.55   22.30
   4  -1   2  517.05   24.60
   4  -1   2  514.95   22.40
   4  -1   2  503.35   24.00
   4  -1   2  533.65   21.60
   4  -1   2  490.65   23.40
   4  -1   2  545.45   21.20
  -5   1  -2   55.59    6.30
  -5   1  -2   52.29    8.80
  -5   1  -2   47.90    7.30
  -5   1  -2   43.10    6.60
  -5   1  -2   52.59    5.20
  -5   1  -2   67.29    9.50
  -5   1  -2   48.10    7.40
  -5   1  -2   51.79    4.40
   5  -1   2   49.60    7.70
   5  -1   2   48.80    5.20
   5  -1   2   51.99    5.90
   5  -1   2   55.99    5.80
   5  -1   2   44.60    5.90
   5  -1   2   58.89    7.30
   5  -1   2   54.99    8.00
   5  -1   2   49.80    4.60
   5  -1   2   51.49    6.90
  -6   1  -2  763.42   31.30
  -6   1  -2  763.32   33.70
  -6   1  -2  816.62   37.10
  -6   1  -2  815.02   38.10
  -6   1  -2  813.02   40.90
  -6   1  -2  771.82   33.10
   6  -1   2  859.11   33.00
   6  -1   2  834.32   34.80
   6  -1   2  827.72   33.80
   6  -1   2  817.32   37.70
   6  -1   2  766.72   35.90
   6  -1   2  794.62   34.20
   6  -1   2  843.02   36.20
  -7   1  -2    1.20    4.20
  -7   1  -2   -0.70    1.50
  -7   1  -2    8.40    5.90
  -7   1  -2    3.10    4.20
   7  -1   2   -0.10    1.70
   7  -1   2    1.10    3.50
   7  -1   2    2.30    3.50
   7  -1   2   -1.20    2.70
   7  -1   2   -1.20    2.70
   7  -1   2    6.30    4.00
  -8   1  -2  195.88   17.00
  -8   1  -2  187.38    9.70
  -8   1  -2  201.48   16.50
  -8   1  -2  195.18   17.60
   8  -1   2  177.28   13.40
   8  -1   2  177.48   15.00
   8  -1   2  200.78   16.40
   8  -1   2  192.88   12.80
   8  -1   2  166.68   13.00
  -9   1  -2    7.40    6.30
  -9   1  -2   -2.00    4.90
  -9   1  -2    4.60    4.80
   9  -1   2    7.70    4.60
   9  -1   2    1.60    3.70
   9  -1   2    2.30    4.50
   9  -1   2    4.20    4.60
   9  -1   2    0.20    2.90
 -10   1  -2   27.80    8.70
 -10   1  -2   12.20    5.70
 -10   1  -2   23.00   12.40
 -10   1  -2   24.50    9.60
  10  -1   2   18.80    6.20
  10  -1   2   33.30    9.30
  10  -1   2   21.90    5.00
  10  -1   2   26.60    6.60
  10  -1   2   31.80    8.50
 -11   1  -2   -7.40    5.40
 -11   1  -2   -4.30    4.70
 -11   1  -2   -4.00    6.80
  11  -1   2    0.60    4.10
  11  -1   2    5.50    6.30
  11  -1   2    4.30    5.60
  11  -1   2    2.30    5.10
  11  -1   2   -3.30    4.20
  11  -1   2   -0.20    4.00
  12   0  -2   -6.40    6.60
  12   0  -2   -8.70    5.30
  12   0  -2   -6.10    4.20
  12   0  -2   -3.30    5.70
  12   0  -2    4.90    6.80
 -12   0   2   13.80    9.80
 -12   0   2  -16.50    7.30
  11   0  -2    2.40    3.80
  11   0  -2    3.50    4.60
  11   0  -2    5.80    5.60
  11   0  -2   -2.80    4.80
  11   0  -2    1.10    5.40
 -11   0   2    9.50    9.90
 -11   0   2   -3.30    6.10
  10   0  -2   29.70    6.50
  10   0  -2   18.60    5.20
  10   0  -2   27.90    7.40
  10   0  -2   21.40    7.40
  10   0  -2   12.20    6.70
 -10   0   2    6.60    5.10
 -10   0   2   23.40    7.80
 -10   0   2   18.80   11.10
   9   0  -2   41.60    9.20
   9   0  -2   34.10    9.30
   9   0  -2   40.40    8.30
   9   0  -2   45.20    7.20
   9   0  -2   44.90    9.60
   9   0  -2   35.70    7.10
  -9   0   2   27.80    7.70
  -9   0   2   44.70   12.70
  -9   0   2   36.30    8.70
   8   0  -2  125.89    9.90
   8   0  -2  162.28   13.40
   8   0  -2  116.79   10.20
   8   0  -2  135.69   13.50
   8   0  -2  131.19   14.80
   8   0  -2  110.89   11.80
  -8   0   2  156.18   16.40
  -8   0   2  156.38   14.30
  -8   0   2  117.89   10.60
  -8   0   2  138.09   13.30
   7   0  -2  152.08   10.60
   7   0  -2  144.89   11.00
   7   0  -2  177.98   14.50
   7   0  -2  163.98   15.10
  -7   0   2  189.68   14.20
  -7   0   2  158.88   15.40
  -7   0   2  139.29   10.70
   6   0  -2  495.05   25.20
   6   0  -2  389.76   24.10
   6   0  -2  457.25   21.00
   6   0  -2  532.15   27.10
   6   0  -2  477.95   21.60
  -6   0   2  480.15   27.20
  -6   0   2  459.95   23.80
  -6   0   2  449.95   24.40
  -6   0   2  435.96   21.50
   5   0  -2  473.25   24.40
   5   0  -2  497.65   22.30
   5   0  -2  480.15   21.10
   5   0  -2  472.25   22.90
   5   0  -2  509.85   24.20
   5   0  -2  515.85   21.70
   5   0  -2  484.65   25.20
  -5   0   2  519.15   23.70
  -5   0   2  487.35   26.20
  -5   0   2  457.95   25.80
  -5   0   2  473.65   21.60
  -5   0   2  484.75   24.20
  -5   0   2  501.65   24.30
   4   0  -2 1376.06   53.99
   4   0  -2 1357.26   54.09
   4   0  -2 1451.85   55.49
   4   0  -2 1389.96   50.99
   4   0  -2 1334.87   52.49
   4   0  -2 1406.96   51.29
   4   0  -2 1339.27   53.39
  -4   0   2 1311.47   55.49
  -4   0   2 1392.96   53.99
  -4   0   2 1412.06   52.29
  -4   0   2 1377.86   51.59
  -4   0   2 1361.76   53.69
  -4   0   2 1340.97   55.79
  -4   0   2 1394.96   52.99
   3   0  -2    5.80    1.80
   3   0  -2    3.50    2.30
   3   0  -2    5.00    1.90
   3   0  -2    5.90    2.80
   3   0  -2    8.90    2.30
   3   0  -2    4.90    2.70
   3   0  -2    1.60    2.00
   3   0  -2    4.90    1.70
  -3   0   2    0.90    2.00
  -3   0   2    6.90    1.90
  -3   0   2    2.80    2.70
  -3   0   2    7.40    2.70
  -3   0   2    4.30    1.90
  -3   0   2    5.40    2.60
  -3   0   2    3.60    2.10
   2   0  -2  902.91   32.30
   2   0  -2  962.70   35.50
   2   0  -2  937.41   35.30
   2   0  -2  977.10   35.40
   2   0  -2  927.91   34.00
   2   0  -2  931.11   34.60
   2   0  -2  875.21   36.20
  -2   0   2  939.81   35.30
  -2   0   2  943.41   36.70
  -2   0   2  972.10   35.50
  -2   0   2  954.40   35.40
  -2   0   2  868.31   34.50
  -2   0   2  916.91   34.10
  -2   0   2  898.61   36.40
   1   0  -2    5.20    1.40
   1   0  -2    7.30    1.50
   1   0  -2    5.80    1.20
   1   0  -2    7.40    1.30
   1   0  -2    5.80    1.70
   1   0  -2    6.10    1.80
  -1   0   2    3.60    1.80
  -1   0   2    6.00    1.70
  -1   0   2    5.80    1.20
  -1   0   2    6.30    1.50
  -1   0   2    7.00    1.30
  -1   0   2    6.50    2.00
  -1   0   2    5.80    1.40
  -1   0   2    6.00    1.20
   0   0  -2 4007.30  153.58
   0   0   2 4190.98  153.98
  -1   0  -2    1.40    1.00
  -1   0  -2   -0.40    0.80
  -1   0  -2    0.10    1.00
  -1   0  -2    0.40    0.80
  -1   0  -2    1.20    0.60
  -1   0  -2    0.30    1.00
  -1   0  -2    2.20    1.20
  -1   0  -2    0.00    0.80
  -1   0  -2    1.00    1.00
   1   0   2   -0.10    0.90
   1   0   2    0.90    0.60
   1   0   2    3.50    1.20
   1   0   2    6.90    1.40
   1   0   2   -0.10    0.80
   1   0   2    0.00    1.00
   1   0   2    0.60    0.60
   1   0   2    0.90    1.00
   1   0   2   -0.40    1.00
  -2   0  -2    6.60    1.80
  -2   0  -2    4.20    1.50
  -2   0  -2    4.50    1.90
  -2   0  -2    6.20    1.50
  -2   0  -2    5.00    1.40
  -2   0  -2    5.70    1.90
  -2   0  -2    2.90    1.50
  -2   0  -2    4.60    2.00
  -2   0  -2    3.60    1.60
  -2   0  -2    4.20    1.70
   2   0   2    4.00    1.60
   2   0   2    6.80    1.90
   2   0   2    6.00    1.70
   2   0   2    4.20    1.50
   2   0   2    5.40    1.80
   2   0   2    9.00    1.90
   2   0   2    5.30    1.30
   2   0   2    5.70    2.10
   2   0   2    6.10    1.70
  -3   0  -2 1271.47   48.10
  -3   0  -2 1288.47   48.80
  -3   0  -2 1287.77   48.30
  -3   0  -2 1278.67   47.20
  -3   0  -2 1285.57   49.50
  -3   0  -2 1219.68   46.30
  -3   0  -2 1317.87   48.90
  -3   0  -2 1287.47   48.60
  -3   0  -2 1304.97   46.40
   3   0   2 1279.27   45.40
   3   0   2 1256.87   47.20
   3   0   2 1278.27   48.30
   3   0   2 1276.67   48.20
   3   0   2 1258.47   48.80
   3   0   2 1244.48   47.60
   3   0   2 1331.57   46.70
   3   0   2 1241.98   46.60
   3   0   2 1277.67   48.90
   3   0   2 1222.58   47.10
  -4   0  -2  456.15   21.30
  -4   0  -2  454.35   19.00
  -4   0  -2  399.96   20.20
  -4   0  -2  424.06   17.60
  -4   0  -2  426.36   20.20
  -4   0  -2  424.26   18.70
  -4   0  -2  456.45   21.90
  -4   0  -2  400.66   20.50
   4   0   2  457.65   18.70
   4   0   2  414.86   19.40
   4   0   2  419.36   18.80
   4   0   2  423.76   20.80
   4   0   2  425.36   19.90
   4   0   2  424.16   18.90
   4   0   2  450.25   20.50
   4   0   2  434.56   16.90
   4   0   2  428.06   19.70
  -5   0  -2  156.08   11.30
  -5   0  -2  150.58    9.50
  -5   0  -2  142.99    9.40
  -5   0  -2  152.78   11.80
  -5   0  -2  157.68    8.30
  -5   0  -2  173.38   11.70
  -5   0  -2  161.58   11.90
   5   0   2  152.48    7.60
   5   0   2  158.18    9.60
   5   0   2  180.08   11.00
   5   0   2  145.79   11.60
   5   0   2  171.58   13.40
   5   0   2  158.88    9.90
   5   0   2  165.18   11.40
   5   0   2  149.59    9.80
   5   0   2  147.59   10.30
  -6   0  -2   13.10    5.40
  -6   0  -2    2.60    3.50
  -6   0  -2    6.70    2.20
  -6   0  -2    4.60    2.70
  -6   0  -2   11.60    5.80
   6   0   2    3.80    3.00
   6   0   2    2.10    2.40
   6   0   2    6.10    3.10
   6   0   2    3.50    3.00
   6   0   2    2.00    3.50
   6   0   2    5.60    3.80
  -7   0  -2    8.70    2.40
  -7   0  -2   12.00    5.20
  -7   0  -2   13.70    6.40
  -7   0  -2   16.80    6.00
   7   0   2   11.50    4.10
   7   0   2   15.00    4.70
   7   0   2   10.10    4.30
   7   0   2   15.70    5.60
   7   0   2    7.40    3.90
  -8   0  -2   72.69   11.50
  -8   0  -2   71.29    5.70
  -8   0  -2   81.09   14.00
  -8   0  -2   76.19   11.20
   8   0   2   90.99   12.40
   8   0   2   89.69   11.80
   8   0   2   77.99    8.40
   8   0   2   79.49   10.10
  -9   0  -2   15.70    6.70
  -9   0  -2   22.50    7.50
  -9   0  -2   17.30    8.30
   9   0   2   23.00    5.80
   9   0   2   15.80    6.50
   9   0   2   19.00    5.50
   9   0   2   25.20    7.90
   9   0   2   27.10    6.30
 -10   0  -2   31.50    8.10
 -10   0  -2   25.00    9.40
 -10   0  -2   35.10    9.20
  10   0   2   33.60    7.30
  10   0   2   25.30    8.00
  10   0   2   34.60    7.00
  10   0   2   28.10    8.50
  10   0   2   25.00    6.90
  10   0   2   33.90    8.60
 -11   0  -2    2.10    6.80
 -11   0  -2   -1.80    5.90
 -11   0  -2    0.90    4.70
  11   0   2    1.10    5.10
  11   0   2   -5.20    3.10
  11   0   2   -1.00    3.90
  11   0   2    5.00    4.40
  11   0   2    0.70    5.20
  11   0   2    5.60    5.90
 -12   0  -2   50.19   13.80
 -12   0  -2   57.19   14.50
  12   0   2   36.10    8.20
  12   0   2   43.20   11.10
  12   0   2   43.80    9.60
  12   0   2   60.29   12.20
  11  -1  -2    6.70    5.80
  11  -1  -2    9.90    5.80
  11  -1  -2    2.00    6.80
 -11   1   2   15.30    9.30
 -11   1   2  -16.60    5.90
  10  -1  -2   38.70    7.30
  10  -1  -2   23.70    8.70
  10  -1  -2   28.70    8.40
  10  -1  -2   15.50    6.50
 -10   1   2   19.20    5.90
 -10   1   2   37.60   12.50
 -10   1   2   29.10    8.70
   9  -1  -2   13.70    3.90
   9  -1  -2    7.70    5.60
   9  -1  -2    5.50    5.40
   9  -1  -2   16.40    4.70
   9  -1  -2   16.10    6.50
  -9   1   2    7.10    5.20
  -9   1   2    6.60    5.80
  -9   1   2   12.00    9.20
   8  -1  -2  118.29   11.90
   8  -1  -2   98.59    8.00
   8  -1  -2  106.39    9.30
   8  -1  -2  115.29   13.80
   8  -1  -2  113.49   11.80
   8  -1  -2   97.19   13.30
  -8   1   2   72.49   11.40
  -8   1   2   85.09   12.50
  -8   1   2   75.09    8.00
  -8   1   2   88.19   15.80
   7  -1  -2   44.60    6.50
   7  -1  -2   57.09    7.30
   7  -1  -2   62.29    9.10
   7  -1  -2   53.79    9.70
   7  -1  -2   53.19    9.40
   7  -1  -2   43.00    5.90
   7  -1  -2   45.80    7.90
  -7   1   2   55.89    6.40
  -7   1   2   50.49    8.80
  -7   1   2   53.09    9.00
  -7   1   2   53.39   11.60
   6  -1  -2   95.79   10.10
   6  -1  -2  110.89   10.50
   6  -1  -2  103.99    9.90
   6  -1  -2  113.79    9.20
   6  -1  -2  126.99   12.30
   6  -1  -2  107.89    7.60
   6  -1  -2  119.89    8.60
  -6   1   2  107.09    5.80
  -6   1   2  109.79   15.20
  -6   1   2  108.19    8.20
  -6   1   2  111.19   10.60
  -6   1   2  104.59   10.60
   5  -1  -2   20.60    5.50
   5  -1  -2   25.90    5.40
   5  -1  -2   17.30    3.20
   5  -1  -2   23.50    5.50
   5  -1  -2   19.20    4.20
   5  -1  -2   24.90    5.50
   5  -1  -2   17.40    4.60
   5  -1  -2   11.30    3.80
   5  -1  -2   13.00    3.30
  -5   1   2   16.60    4.80
  -5   1   2   18.70    2.50
  -5   1   2   22.10    3.80
  -5   1   2   16.10    5.70
  -5   1   2   28.90    7.10
  -5   1   2   20.40    4.70
  -5   1   2   21.00    5.00
   4  -1  -2 1082.29   39.40
   4  -1  -2 1043.60   39.80
   4  -1  -2 1094.09   43.00
   4  -1  -2 1050.59   42.10
   4  -1  -2 1059.19   42.20
   4  -1  -2 1053.59   43.40
   4  -1  -2 1080.59   43.90
  -4   1   2 1099.29   43.00
  -4   1   2 1065.69   45.10
  -4   1   2 1017.10   39.80
  -4   1   2 1050.59   39.80
  -4   1   2 1001.50   44.20
  -4   1   2 1000.90   42.60
  -4   1   2 1096.39   42.80
   3  -1  -2    3.20    2.20
   3  -1  -2    3.30    1.30
   3  -1  -2    4.50    2.60
   3  -1  -2    6.30    2.30
   3  -1  -2    1.10    1.20
   3  -1  -2    1.00    2.10
  -3   1   2    4.40    2.40
  -3   1   2    4.00    0.90
  -3   1   2    1.80    1.20
  -3   1   2    0.70    2.40
  -3   1   2    4.60    2.40
  -3   1   2    1.60    1.90
  -3   1   2   -0.10    2.10
   2  -1  -2   56.89    4.70
   2  -1  -2   56.99    5.00
   2  -1  -2   59.89    4.60
   2  -1  -2   58.09    3.20
   2  -1  -2   63.89    5.10
   2  -1  -2   63.09    3.50
   2  -1  -2   57.29    4.50
  -2   1   2   59.79    4.80
  -2   1   2   58.89    5.30
  -2   1   2   68.69    5.20
  -2   1   2   61.89    5.40
  -2   1   2   61.89    4.70
  -2   1   2   59.69    3.20
  -2   1   2   58.69    2.40
   1  -1  -2 2768.82  130.99
  -1   1   2 2618.14  132.59
   0  -1  -2 3274.17  127.89
   0   1   2 3411.86  128.89
  -1  -1  -2  263.67   10.50
  -1  -1  -2  254.57   10.60
  -1  -1  -2  270.57   10.10
  -1  -1  -2  289.17   11.20
  -1  -1  -2  257.67   10.40
  -1  -1  -2  252.47    9.40
  -1  -1  -2  263.07   10.70
  -1  -1  -2  271.37   10.40
  -1  -1  -2  303.37   11.40
  -1  -1  -2  253.27   10.80
  -1  -1  -2  272.77   10.90
  -1  -1  -2  250.37   10.40
  -1  -1  -2  263.47   10.40
   1   1   2  252.97   10.60
   1   1   2  260.47    9.40
   1   1   2  262.57   10.90
   1   1   2  242.38   10.20
   1   1   2  260.47   10.50
   1   1   2  256.37   10.10
   1   1   2  258.87   10.40
   1   1   2  263.27   10.70
   1   1   2  264.97   10.50
  -2  -1  -2  432.96   17.90
  -2  -1  -2  411.36   17.10
  -2  -1  -2  385.26   16.50
  -2  -1  -2  417.16   16.60
  -2  -1  -2  413.66   17.30
  -2  -1  -2  421.96   16.80
  -2  -1  -2  407.06   16.90
  -2  -1  -2  413.36   16.30
  -2  -1  -2  422.66   16.50
   2   1   2  422.56   17.30
   2   1   2  395.46   16.70
   2   1   2  427.26   16.70
   2   1   2  396.66   16.30
   2   1   2  393.66   16.20
   2   1   2  448.06   18.10
   2   1   2  427.86   16.70
   2   1   2  425.16   16.50
   2   1   2  411.46   17.00
  -3  -1  -2    2.00    1.30
  -3  -1  -2   -0.50    1.40
  -3  -1  -2    1.70    1.60
  -3  -1  -2    1.30    1.70
  -3  -1  -2   -0.40    1.10
  -3  -1  -2    0.90    1.50
  -3  -1  -2    1.90    1.60
  -3  -1  -2    0.20    1.60
   3   1   2   -1.10    1.00
   3   1   2    0.70    1.70
   3   1   2    0.00    1.40
   3   1   2   -0.20    1.30
   3   1   2   -0.70    1.30
   3   1   2   -0.60    1.40
   3   1   2    0.30    1.20
   3   1   2    0.20    1.80
   3   1   2   -0.30    1.40
  -4  -1  -2  407.96   19.00
  -4  -1  -2  421.16   18.20
  -4  -1  -2  396.56   18.00
  -4  -1  -2  401.06   19.50
  -4  -1  -2  407.26   20.00
  -4  -1  -2  409.26   19.80
  -4  -1  -2  402.16   20.50
  -4  -1  -2  399.16   17.80
   4   1   2  422.16   18.40
   4   1   2  401.66   18.70
   4   1   2  410.16   18.90
   4   1   2  409.06   19.90
   4   1   2  386.66   18.20
   4   1   2  379.36   18.90
   4   1   2  435.46   20.80
   4   1   2  412.76   17.00
  -5  -1  -2  262.37   15.20
  -5  -1  -2  238.58   11.40
  -5  -1  -2  233.58   14.50
  -5  -1  -2  223.08   15.50
  -5  -1  -2  212.78   12.40
  -5  -1  -2  244.68   15.40
  -5  -1  -2  215.88   13.70
  -5  -1  -2  221.48   12.60
   5   1   2  242.78   14.30
   5   1   2  236.68   13.10
   5   1   2  259.07   13.30
   5   1   2  249.08   15.00
   5   1   2  244.28   13.50
   5   1   2  218.48   13.50
   5   1   2  260.97   16.00
   5   1   2  229.28   11.30
   5   1   2  235.38   13.50
  -6  -1  -2  150.78   10.40
  -6  -1  -2  148.59   11.50
  -6  -1  -2  168.58    9.10
  -6  -1  -2  145.79   12.00
  -6  -1  -2  178.28   13.40
  -6  -1  -2  155.48   15.40
   6   1   2  150.48   11.30
   6   1   2  149.69   12.00
   6   1   2  159.98   12.70
   6   1   2  156.58   11.30
   6   1   2  165.28   11.00
   6   1   2  182.48   14.20
   6   1   2  157.78   10.90
  -7  -1  -2   32.00    4.50
  -7  -1  -2   37.10    7.90
  -7  -1  -2   40.10    9.90
  -7  -1  -2   38.90    8.00
   7   1   2   33.20    5.60
   7   1   2   47.30    7.10
   7   1   2   37.80    7.40
   7   1   2   31.50    6.80
   7   1   2   26.00    5.70
  -8  -1  -2   86.69   14.60
  -8  -1  -2   81.89    6.40
  -8  -1  -2   98.29   13.60
  -8  -1  -2   70.09   10.90
   8   1   2  109.99   11.70
   8   1   2   92.99   10.70
   8   1   2   81.09    8.90
   8   1   2   86.99    8.70
   8   1   2   99.59   10.40
  -9  -1  -2   -1.10    5.80
  -9  -1  -2   -6.20    3.30
  -9  -1  -2   -1.30    3.60
   9   1   2    7.50    4.70
   9   1   2    2.90    4.60
   9   1   2   -0.30    3.40
   9   1   2   -0.20    4.40
   9   1   2    3.40    4.30
   9   1   2    4.30    3.30
 -10  -1  -2   22.10    8.40
 -10  -1  -2   17.20    9.50
 -10  -1  -2   30.50    8.90
  10   1   2    9.80    7.30
  10   1   2   21.30    6.10
  10   1   2   26.70    8.30
  10   1   2   24.00    5.60
  10   1   2   14.10    6.20
  10   1   2   32.70    8.60
 -11  -1  -2   -7.10    6.40
 -11  -1  -2   -1.00    6.10
 -11  -1  -2   11.20    7.40
  11   1   2   -2.50    4.10
  11   1   2    2.30    5.10
  11   1   2    3.00    4.60
  11   1   2    4.00    4.70
  11   1   2   -1.30    4.00
  11   1   2   16.90    7.50
 -12  -1  -2   12.70    9.50
 -12  -1  -2    6.90    8.30
 -12  -1  -2    7.60    7.70
  12   1   2   14.10    7.80
  12   1   2   21.20    9.30
  12   1   2    6.80    4.80
  12   1   2   14.70    6.60
  12   1   2   20.00    6.20
  12   1   2   22.80   11.30
  11  -2  -2    9.60    6.50
  11  -2  -2   16.10    5.40
  11  -2  -2   17.30    9.00
  11  -2  -2   18.50    7.90
 -11   2   2   10.60    9.70
 -11   2   2   12.00    8.90
 -11   2   2    0.30    7.50
  10  -2  -2   46.50    7.50
  10  -2  -2   61.29   12.30
  10  -2  -2   76.49   12.70
  10  -2  -2   46.40   10.60
 -10   2   2   34.40    7.70
 -10   2   2   49.40   14.00
   9  -2  -2   24.30    8.10
   9  -2  -2   19.60    3.90
   9  -2  -2   21.90    7.20
   9  -2  -2   31.40    6.20
  -9   2   2   41.40    9.80
  -9   2   2   24.00    9.40
  -9   2   2   18.90    4.30
   8  -2  -2   13.50    5.00
   8  -2  -2   28.80    7.30
   8  -2  -2   23.20    7.60
   8  -2  -2   20.90    4.20
   8  -2  -2   19.30    6.60
   8  -2  -2   16.50    4.60
  -8   2   2   21.80    7.50
  -8   2   2   22.20    4.30
  -8   2   2   22.50    9.30
  -8   2   2   17.50    3.70
   7  -2  -2   15.40    5.60
   7  -2  -2    4.30    4.20
   7  -2  -2    5.30    3.40
   7  -2  -2    3.40    3.50
   7  -2  -2    3.80    2.30
   7  -2  -2    6.80    4.60
  -7   2   2   10.40    6.40
  -7   2   2    8.70    3.30
  -7   2   2   15.50    5.80
   6  -2  -2  537.25   24.10
   6  -2  -2  557.84   22.90
   6  -2  -2  597.94   29.10
   6  -2  -2  552.24   26.80
   6  -2  -2  536.75   26.60
   6  -2  -2  541.45   27.50
  -6   2   2  557.84   28.30
  -6   2   2  546.45   30.50
  -6   2   2  528.35   23.40
   5  -2  -2   -0.10    1.50
   5  -2  -2    1.40    2.70
   5  -2  -2   -2.10    1.90
   5  -2  -2   -1.20    2.00
   5  -2  -2    4.30    3.20
   5  -2  -2    1.90    2.60
   5  -2  -2   -1.70    2.50
   5  -2  -2   -1.20    1.90
   5  -2  -2    0.00    2.10
  -5   2   2    4.90    3.40
  -5   2   2    0.30    3.50
  -5   2   2    0.50    1.80
   4  -2  -2  353.06   18.00
   4  -2  -2  318.57   17.10
   4  -2  -2  325.87   17.10
   4  -2  -2  330.37   17.10
   4  -2  -2  318.27   17.60
   4  -2  -2  315.07   14.10
   4  -2  -2  304.17   16.50
   4  -2  -2  314.67   13.20
  -4   2   2  332.67   18.70
  -4   2   2  315.17   12.00
  -4   2   2  300.57   18.40
  -4   2   2  316.17   14.10
  -4   2   2  314.87   17.00
  -4   2   2  318.17   18.00
   3  -2  -2   35.90    5.10
   3  -2  -2   30.60    2.30
   3  -2  -2   29.50    4.60
   3  -2  -2   27.40    2.80
   3  -2  -2   32.60    4.80
   3  -2  -2   29.30    4.50
   3  -2  -2   32.40    5.10
   3  -2  -2   32.30    4.80
  -3   2   2   38.10    6.40
  -3   2   2   36.10    5.10
  -3   2   2   28.70    2.60
  -3   2   2   31.00    2.80
  -3   2   2   38.70    5.00
  -3   2   2   33.30    4.90
   2  -2  -2 8460.95  371.76
  -2   2   2 8135.89  362.06
   1  -2  -2   20.70    2.70
   1  -2  -2   22.80    1.50
   1  -2  -2   25.70    2.40
   1  -2  -2   22.00    3.10
   1  -2  -2   23.00    1.40
   1  -2  -2   25.20    2.80
  -1   2   2   24.30    1.30
  -1   2   2   25.70    2.70
  -1   2   2   26.80    4.10
  -1   2   2   22.60    3.60
  -1   2   2   25.30    2.60
  -1   2   2   26.80    3.30
  -1   2   2   24.20    1.70
   0  -2  -2 1200.08   44.80
   0  -2  -2 1256.27   44.30
   0  -2  -2 1249.57   45.70
   0  -2  -2 1227.18   44.00
   0  -2  -2 1222.58   44.40
   0  -2  -2 1215.68   44.90
   0  -2  -2 1244.38   44.60
   0  -2  -2 1255.57   45.90
   0   2   2 1253.47   44.90
   0   2   2 1210.88   45.90
   0   2   2 1249.47   43.70
   0   2   2 1242.98   44.20
   0   2   2 1214.58   43.30
   0   2   2 1287.17   44.60
   0   2   2 1180.88   44.50
   0   2   2 1247.98   45.60
   0   2   2 1262.57   44.90
  -1  -2  -2  106.69    5.70
  -1  -2  -2  106.19    6.00
  -1  -2  -2  105.29    6.10
  -1  -2  -2  102.69    5.20
  -1  -2  -2  105.89    5.60
  -1  -2  -2  105.09    5.50
  -1  -2  -2  104.19    5.50
  -1  -2  -2  106.39    5.50
  -1  -2  -2  102.09    5.00
  -1  -2  -2  106.99    5.60
  -1  -2  -2  107.59    5.20
   1   2   2  103.09    5.50
   1   2   2  102.29    5.90
   1   2   2  104.59    5.00
   1   2   2  102.39    5.40
   1   2   2  101.09    4.20
   1   2   2   91.79    5.40
   1   2   2  100.79    5.60
   1   2   2   98.19    6.00
   1   2   2  107.59    5.70
   1   2   2  103.99    5.50
   1   2   2  111.69    5.20
  -2  -2  -2 3830.12  190.68
   2   2   2 3679.13  188.78
  -3  -2  -2  153.78    9.90
  -3  -2  -2  153.08    8.90
  -3  -2  -2  161.18    9.10
  -3  -2  -2  167.78    9.80
  -3  -2  -2  163.28    8.40
  -3  -2  -2  158.18    8.60
  -3  -2  -2  159.78    9.10
  -3  -2  -2  172.18    9.90
   3   2   2  160.48    9.00
   3   2   2  174.48    8.50
   3   2   2  166.38   10.10
   3   2   2  163.68    9.20
   3   2   2  164.68    8.50
   3   2   2  166.68    8.90
   3   2   2  171.18    9.60
   3   2   2  171.68    9.60
  -4  -2  -2  372.26   15.90
  -4  -2  -2  375.26   18.40
  -4  -2  -2  397.26   18.70
  -4  -2  -2  361.06   16.70
  -4  -2  -2  358.26   19.10
  -4  -2  -2  364.36   17.40
  -4  -2  -2  362.26   13.70
  -4  -2  -2  349.77   17.40
   4   2   2  353.56   18.70
   4   2   2  353.86   16.90
   4   2   2  366.66   17.40
   4   2   2  343.87   17.00
   4   2   2  354.26   16.20
   4   2   2  377.26   17.90
   4   2   2  347.67   15.60
   4   2   2  367.26   16.80
   4   2   2  378.16   18.30
  -5  -2  -2  101.99    6.70
  -5  -2  -2  116.19    8.80
  -5  -2  -2   95.19    8.90
  -5  -2  -2  111.39   10.20
  -5  -2  -2   99.99    7.70
  -5  -2  -2  115.79    9.10
  -5  -2  -2  104.29    9.40
   5   2   2   96.49    7.90
   5   2   2   92.59    6.60
   5   2   2  100.59    8.00
   5   2   2   94.49    8.50
   5   2   2   99.49    8.20
   5   2   2   97.99    7.90
   5   2   2  106.69    7.60
   5   2   2  106.09    9.80
   5   2   2  102.29    7.90
   5   2   2   98.99    8.90
  -6  -2  -2  937.01   47.30
  -6  -2  -2 1022.00   42.50
  -6  -2  -2 1035.20   44.10
  -6  -2  -2  968.30   40.80
  -6  -2  -2  993.10   38.60
  -6  -2  -2  955.50   45.50
  -6  -2  -2  963.30   43.70
   6   2   2 1013.80   42.90
   6   2   2 1101.99   41.90
   6   2   2 1025.00   44.90
   6   2   2 1031.70   38.70
   6   2   2 1003.50   41.30
   6   2   2 1009.20   43.10
   6   2   2  916.81   43.10
   6   2   2  918.11   41.50
   6   2   2 1031.80   41.20
   6   2   2  994.30   42.30
  -7  -2  -2    9.30    2.90
  -7  -2  -2   12.20    5.60
  -7  -2  -2   12.60    4.60
  -7  -2  -2    7.50    3.80
  -7  -2  -2    2.70    4.20
   7   2   2   13.20    4.80
   7   2   2   10.00    4.10
   7   2   2   16.10    5.80
   7   2   2    8.50    3.90
   7   2   2   12.10    5.20
   7   2   2    8.50    2.70
   7   2   2   10.30    4.30
  -8  -2  -2   79.89   12.10
  -8  -2  -2   78.89   14.10
  -8  -2  -2   82.29   11.40
   8   2   2   93.49   12.20
   8   2   2   61.09   11.50
   8   2   2   77.89   10.70
   8   2   2   70.49    7.80
   8   2   2   75.89   10.00
   8   2   2   90.99   10.80
   8   2   2   78.09   10.70
  -9  -2  -2    4.50    5.00
  -9  -2  -2   -1.70    3.30
  -9  -2  -2    4.00    6.40
   9   2   2    0.60    4.00
   9   2   2    7.40    4.80
   9   2   2    4.30    4.40
   9   2   2    3.80    3.40
   9   2   2    1.60    4.20
   9   2   2    1.50    4.00
 -10  -2  -2  118.49   19.30
 -10  -2  -2  136.19   14.40
 -10  -2  -2  147.29   16.20
  10   2   2  138.29   13.40
  10   2   2  130.39   12.50
  10   2   2  141.99   11.80
  10   2   2  118.29   17.10
  10   2   2  134.89   14.70
  10   2   2  150.28   13.80
 -11  -2  -2   12.40    8.40
 -11  -2  -2    7.20    4.60
 -11  -2  -2    9.40    9.50
  11   2   2    2.10    4.30
  11   2   2   11.00    6.00
  11   2   2   14.90    6.30
  11   2   2   10.00    5.30
  11   2   2    0.80    6.70
  11   2   2   -2.50    5.30
 -12  -2  -2    5.10    7.30
 -12  -2  -2    0.90    8.80
 -12  -2  -2    2.90    6.80
  12   2   2   -8.50    6.40
  12   2   2   -3.70    5.70
  12   2   2   20.40    8.20
  12   2   2    3.80    5.10
  12   2   2   -8.10    4.60
  12   2   2    4.30    5.20
  10  -3  -2   12.50    6.10
  10  -3  -2   16.50    4.70
  10  -3  -2   24.70    7.70
  10  -3  -2   19.20    7.50
 -10   3   2   28.10   11.30
 -10   3   2   23.60   11.20
 -10   3   2   18.50    9.30
   9  -3  -2   -4.00    4.20
   9  -3  -2    7.10    5.50
   9  -3  -2    2.80    3.20
   9  -3  -2    2.00    4.50
  -9   3   2    5.40    8.50
  -9   3   2    6.80    6.70
  -9   3   2   -3.10    1.90
   8  -3  -2   18.50    6.60
   8  -3  -2   10.10    5.30
   8  -3  -2   24.70    7.10
   8  -3  -2    9.40    3.90
  -8   3   2   12.30    3.00
  -8   3   2    8.30    3.50
  -8   3   2   20.10    9.20
  -8   3   2    4.90    5.20
   7  -3  -2   16.60    4.30
   7  -3  -2    4.60    4.70
   7  -3  -2   11.20    4.80
   7  -3  -2   10.90    5.00
   7  -3  -2    5.50    4.20
  -7   3   2    8.40    4.50
  -7   3   2    7.80    2.90
  -7   3   2    9.10    2.60
  -7   3   2   12.20    7.70
   6  -3  -2  398.96   22.20
   6  -3  -2  348.37   20.90
   6  -3  -2  371.56   15.70
   6  -3  -2  391.26   18.10
   6  -3  -2  392.16   21.00
   6  -3  -2  377.96   22.40
  -6   3   2  369.56   16.90
  -6   3   2  394.16   22.70
  -6   3   2  349.96   16.70
  -6   3   2  381.56   24.60
   5  -3  -2    2.00    3.00
   5  -3  -2    2.80    3.10
   5  -3  -2    2.70    1.70
   5  -3  -2    3.90    3.00
   5  -3  -2    1.90    2.30
  -5   3   2    0.20    1.60
  -5   3   2   -1.10    2.50
  -5   3   2    0.50    1.70
  -5   3   2    0.80    0.90
  -5   3   2    1.80    4.70
   4  -3  -2  148.19    7.90
   4  -3  -2  116.89    9.60
   4  -3  -2  140.09    9.50
   4  -3  -2  129.39   10.30
   4  -3  -2  126.59   10.30
   4  -3  -2  133.99   10.40
   4  -3  -2  128.19   10.40
  -4   3   2  144.39   10.80
  -4   3   2  141.99   10.90
  -4   3   2  128.19    7.10
  -4   3   2  140.39    7.40
  -4   3   2  134.69   10.00
   3  -3  -2  210.18    9.20
   3  -3  -2  199.58   12.40
   3  -3  -2  191.08   11.80
   3  -3  -2  199.58   10.80
   3  -3  -2  209.48   12.30
   3  -3  -2  207.08   12.10
   3  -3  -2  186.18   11.90
  -3   3   2  214.18   12.30
  -3   3   2  185.48   11.30
  -3   3   2  202.78   12.10
  -3   3   2  187.68   12.90
  -3   3   2  187.28    8.80
   2  -3  -2 2815.82  105.69
   2  -3  -2 2978.40  103.89
   2  -3  -2 2897.21  105.39
   2  -3  -2 2913.31  105.79
  -2   3   2 2925.61  101.89
  -2   3   2 2986.40  108.09
  -2   3   2 2983.00  107.19
  -2   3   2 2779.32  104.49
  -2   3   2 2878.91  104.89
  -2   3   2 3019.80  102.59
   1  -3  -2  361.86   16.20
   1  -3  -2  385.36   16.90
   1  -3  -2  381.66   14.80
   1  -3  -2  367.16   14.80
   1  -3  -2  368.66   16.30
  -1   3   2  354.06   14.90
  -1   3   2  371.56   13.60
  -1   3   2  362.26   16.60
  -1   3   2  372.76   16.50
  -1   3   2  363.06   15.90
  -1   3   2  381.76   15.00
  -1   3   2  398.36   18.50
  -1   3   2  387.76   17.70
  -1   3   2  374.06   13.70
   0  -3  -2   55.29    4.40
   0  -3  -2   53.69    4.00
   0  -3  -2   52.19    4.30
   0  -3  -2   50.89    4.20
   0  -3  -2   48.40    2.60
   0   3   2   54.89    4.10
   0   3   2   55.69    3.30
   0   3   2   55.69    4.00
   0   3   2   50.29    5.10
   0   3   2   52.79    4.40
   0   3   2   57.49    4.10
   0   3   2   51.99    4.20
   0   3   2   53.49    4.30
  -1  -3  -2    0.00    1.40
  -1  -3  -2    1.60    1.00
  -1  -3  -2    2.10    1.40
  -1  -3  -2    1.40    1.50
  -1  -3  -2    0.80    1.50
  -1  -3  -2   -0.30    1.40
  -1  -3  -2    0.30    1.40
   1   3   2    1.10    0.40
   1   3   2    1.70    1.70
   1   3   2    2.50    1.80
   1   3   2    0.60    1.20
   1   3   2    0.60    1.60
   1   3   2    1.30    1.40
   1   3   2    2.80    1.30
   1   3   2    1.10    1.60
   1   3   2    0.70    1.30
   1   3   2    1.50    1.30
   1   3   2    0.90    0.90
   1   3   2    2.40    1.50
  -2  -3  -2  103.49    7.80
  -2  -3  -2   97.59    6.50
  -2  -3  -2   93.49    6.50
  -2  -3  -2   94.59    6.10
  -2  -3  -2   80.69    6.20
  -2  -3  -2   99.29    6.80
  -2  -3  -2   93.19    5.50
  -2  -3  -2  103.79    6.80
  -2  -3  -2  104.09    6.60
   2   3   2   97.49    6.00
   2   3   2   96.89    6.40
   2   3   2   96.79    7.20
   2   3   2  102.99    6.20
   2   3   2  102.59    6.60
   2   3   2   95.89    5.40
   2   3   2   92.99    5.80
   2   3   2   94.39    6.20
   2   3   2   97.49    7.20
   2   3   2   87.69    6.00
  -3  -3  -2   61.19    5.50
  -3  -3  -2   67.39    5.20
  -3  -3  -2   57.39    5.90
  -3  -3  -2   63.59    5.00
  -3  -3  -2   71.39    6.30
  -3  -3  -2   69.59    5.80
  -3  -3  -2   58.99    5.80
  -3  -3  -2   76.69    6.20
  -3  -3  -2   63.79    5.40
   3   3   2   61.09    5.80
   3   3   2   65.69    5.80
   3   3   2   68.89    4.50
   3   3   2   70.49    6.20
   3   3   2   64.69    5.20
   3   3   2   62.49    5.50
   3   3   2   66.29    5.10
   3   3   2   59.19    4.80
   3   3   2   62.19    5.30
   3   3   2   66.89    5.70
  -4  -3  -2  237.28   14.70
  -4  -3  -2  236.88   12.00
  -4  -3  -2  235.38   12.60
  -4  -3  -2  260.67   14.50
  -4  -3  -2  238.48   13.80
  -4  -3  -2  240.38   13.90
  -4  -3  -2  251.37   13.60
  -4  -3  -2  241.98   13.10
   4   3   2  241.38   13.60
   4   3   2  236.18   12.10
   4   3   2  233.78   12.80
   4   3   2  260.47   13.50
   4   3   2  241.28   13.80
   4   3   2  241.68   13.10
   4   3   2  244.28   14.40
   4   3   2  237.38   12.50
   4   3   2  257.67   12.30
   4   3   2  244.88   11.50
  -5  -3  -2  227.88   12.30
  -5  -3  -2  259.67   15.60
  -5  -3  -2  269.97   14.70
  -5  -3  -2  243.48   13.60
  -5  -3  -2  252.47   14.90
  -5  -3  -2  237.78   14.50
  -5  -3  -2  247.48   16.30
  -5  -3  -2  249.48   11.40
   5   3   2  269.97   15.30
   5   3   2  262.07   14.00
   5   3   2  230.98   12.80
   5   3   2  266.17   12.90
   5   3   2  234.38   14.80
   5   3   2  241.18   14.20
   5   3   2  230.58   13.90
   5   3   2  264.87   14.30
   5   3   2  249.88   15.70
  -6  -3  -2  849.32   37.20
  -6  -3  -2  803.42   41.00
  -6  -3  -2  859.41   38.80
  -6  -3  -2  901.11   39.10
  -6  -3  -2  910.51   35.50
  -6  -3  -2  862.11   32.10
  -6  -3  -2  938.51   38.70
  -6  -3  -2  888.91   40.10
   6   3   2  904.11   35.40
   6   3   2  939.31   38.10
   6   3   2  948.71   41.40
   6   3   2  894.91   36.60
   6   3   2  860.41   39.40
   6   3   2  871.51   38.20
   6   3   2  896.51   39.10
   6   3   2  821.72   38.00
   6   3   2  888.51   37.30
  -7  -3  -2    5.10    3.50
  -7  -3  -2   -0.50    3.40
  -7  -3  -2    4.40    4.50
   7   3   2    5.30    4.40
   7   3   2    9.80    3.80
   7   3   2   -0.60    2.90
   7   3   2    2.50    2.20
   7   3   2    3.80    3.10
   7   3   2    6.60    4.90
  -8  -3  -2   50.39   10.00
  -8  -3  -2   60.59   12.20
  -8  -3  -2   80.49   10.80
   8   3   2   64.49    9.30
   8   3   2   71.09    9.90
   8   3   2   77.19   11.20
   8   3   2   84.79   12.30
   8   3   2   68.99    9.30
   8   3   2   59.89    9.30
   8   3   2   67.49    6.40
  -9  -3  -2    4.20    6.90
  -9  -3  -2    7.70    5.20
  -9  -3  -2    7.10    5.90
   9   3   2    4.50    4.40
   9   3   2   12.20    4.90
   9   3   2    5.20    4.40
   9   3   2   12.20    5.60
   9   3   2   11.00    6.50
   9   3   2   11.20    5.00
 -10  -3  -2   68.39   15.10
 -10  -3  -2   64.19   12.80
 -10  -3  -2   78.89   12.50
  10   3   2   75.59   10.90
  10   3   2   66.09   11.60
  10   3   2   76.09   11.70
  10   3   2   73.79    9.60
  10   3   2   70.09   11.20
  10   3   2   72.49   10.80
 -11  -3  -2    6.00    6.60
 -11  -3  -2    4.00    5.10
 -11  -3  -2   -1.40    8.10
  11   3   2    9.60    4.90
  11   3   2   10.70    5.50
  11   3   2    1.30    4.90
  11   3   2    3.50    4.00
  11   3   2    6.20    5.50
  11   3   2    3.10    4.90
 -12  -3  -2   25.20    9.60
 -12  -3  -2   28.70    9.10
 -12  -3  -2   19.30   12.20
  12   3   2   16.30    6.60
  12   3   2   18.30    8.20
  12   3   2   13.60    6.80
  12   3   2   14.70    6.70
  12   3   2    4.30    6.00
  12   3   2    6.40    5.40
  10  -4  -2    7.90    6.50
  10  -4  -2    3.10    6.60
  10  -4  -2   -2.00    5.20
 -10   4   2    1.20    8.40
 -10   4   2   -4.20    7.00
 -10   4   2    4.80    7.20
   9  -4  -2    6.80    6.00
   9  -4  -2    6.10    5.50
   9  -4  -2    5.70    5.30
  -9   4   2   -1.00    5.30
  -9   4   2   13.90    9.50
  -9   4   2    5.10    6.50
   8  -4  -2   31.60    6.00
   8  -4  -2   26.90    7.50
   8  -4  -2   24.00    7.50
   8  -4  -2   25.90   12.00
  -8   4   2   33.60    8.80
  -8   4   2   35.20   11.80
  -8   4   2   32.20   11.40
   7  -4  -2    1.00    4.20
   7  -4  -2    3.70    4.10
   7  -4  -2    6.40    2.90
   7  -4  -2    5.50    4.10
  -7   4   2    4.50    1.80
  -7   4   2    5.00    5.10
  -7   4   2    0.70    5.70
  -7   4   2    1.70    3.20
   6  -4  -2  187.38   14.80
   6  -4  -2  183.48   13.60
   6  -4  -2  198.68   15.50
   6  -4  -2  182.58   10.50
  -6   4   2  183.58   16.20
  -6   4   2  170.68   14.70
  -6   4   2  164.08    9.10
  -6   4   2  158.08    6.70
  -6   4   2  159.18    6.70
  -6   4   2  167.68   11.10
   5  -4  -2   81.89   10.50
   5  -4  -2   73.59    9.70
   5  -4  -2   77.59   11.80
   5  -4  -2   85.69    6.30
   5  -4  -2   81.39    8.50
   5  -4  -2   68.29   10.00
  -5   4   2   67.09    5.50
  -5   4   2   86.79    5.90
  -5   4   2   76.59    4.70
  -5   4   2   95.49   11.00
  -5   4   2   66.89    9.90
  -5   4   2   77.19   10.50
   4  -4  -2   79.59    8.50
   4  -4  -2   72.19    9.40
   4  -4  -2   62.59    9.50
   4  -4  -2   70.29    6.80
  -4   4   2   59.89    4.50
  -4   4   2   67.99    7.50
  -4   4   2   68.59   10.30
  -4   4   2   59.39    8.50
  -4   4   2   66.69    5.00
   3  -4  -2   23.60    5.10
   3  -4  -2   39.70    6.20
   3  -4  -2   25.90    4.70
   3  -4  -2   32.70    4.90
   3  -4  -2   28.80    5.50
   3  -4  -2   32.50    6.00
  -3   4   2   30.80    3.30
  -3   4   2   29.80    6.60
  -3   4   2   29.60    4.90
  -3   4   2   30.20    2.70
  -3   4   2   30.30    6.80
  -3   4   2   34.50    5.90
  -3   4   2   33.60    5.30
   2  -4  -2  746.63   31.20
   2  -4  -2  720.03   28.90
   2  -4  -2  739.83   26.40
   2  -4  -2  747.13   31.40
   2  -4  -2  706.53   30.80
  -2   4   2  715.83   26.90
  -2   4   2  741.33   31.30
  -2   4   2  742.73   33.70
  -2   4   2  753.02   31.30
  -2   4   2  700.13   32.10
  -2   4   2  758.32   29.60
  -2   4   2  735.83   30.30
  -2   4   2  746.83   28.40
   1  -4  -2  252.07   13.30
   1  -4  -2  238.28   14.10
   1  -4  -2  262.67   13.60
   1  -4  -2  253.67   11.60
   1  -4  -2  270.87   11.30
  -1   4   2  251.57   12.60
  -1   4   2  258.87   15.00
  -1   4   2  257.07   13.40
  -1   4   2  254.27   10.30
  -1   4   2  268.57   13.70
  -1   4   2  256.87   11.00
  -1   4   2  249.97   14.10
  -1   4   2  266.07   12.00
   0  -4  -2 1512.75   56.69
   0  -4  -2 1606.34   57.59
   0  -4  -2 1581.54   58.89
   0  -4  -2 1494.05   57.19
   0  -4  -2 1519.85   54.19
   0  -4  -2 1463.65   58.09
   0  -4  -2 1544.55   57.39
   0   4   2 1569.14   57.79
   0   4   2 1534.25   56.59
   0   4   2 1607.94   53.59
   0   4   2 1492.75   56.59
   0   4   2 1537.25   57.19
   0   4   2 1461.95   53.69
   0   4   2 1569.04   59.09
  -1  -4  -2   34.20    4.70
  -1  -4  -2   28.20    2.60
  -1  -4  -2   27.50    4.10
  -1  -4  -2   28.10    4.30
  -1  -4  -2   27.90    4.70
  -1  -4  -2   26.70    3.80
   1   4   2   33.30    4.60
   1   4   2   30.20    3.40
   1   4   2   28.00    1.40
   1   4   2   31.20    2.60
   1   4   2   29.30    4.10
   1   4   2   23.00    4.00
   1   4   2   30.40    4.50
   1   4   2   30.50    4.00
   1   4   2   26.40    3.80
   1   4   2   27.40    4.30
  -2  -4  -2  436.96   19.30
  -2  -4  -2  412.26   19.40
  -2  -4  -2  421.76   18.00
  -2  -4  -2  402.86   19.10
  -2  -4  -2  388.56   18.30
  -2  -4  -2  421.56   19.60
  -2  -4  -2  407.96   19.40
   2   4   2  453.35   19.10
   2   4   2  452.95   18.40
   2   4   2  431.76   19.40
   2   4   2  430.66   17.90
   2   4   2  431.96   18.20
   2   4   2  403.96   18.90
   2   4   2  410.66   18.70
   2   4   2  420.36   18.50
   2   4   2  422.46   18.60
   2   4   2  464.45   19.90
  -3  -4  -2  105.09    8.40
  -3  -4  -2  116.89    8.60
  -3  -4  -2  111.69    8.30
  -3  -4  -2  118.09    8.80
  -3  -4  -2  118.09    8.10
  -3  -4  -2  110.09    8.70
  -3  -4  -2  124.99    8.50
  -3  -4  -2  123.29    7.40
   3   4   2  137.69    9.00
   3   4   2  113.39    8.40
   3   4   2  126.09    8.10
   3   4   2  116.19    7.60
   3   4   2  122.59    8.50
   3   4   2  128.49    8.30
   3   4   2  125.89    7.90
   3   4   2  134.09    7.80
  -4  -4  -2 2205.18   86.19
  -4  -4  -2 2308.87   87.39
  -4  -4  -2 2225.78   87.89
  -4  -4  -2 2378.56   86.19
  -4  -4  -2 2326.77   85.69
  -4  -4  -2 2275.67   87.29
  -4  -4  -2 2232.18   86.89
   4   4   2 2311.57   86.79
   4   4   2 2410.96   85.09
   4   4   2 2239.38   85.79
   4   4   2 2300.47   85.19
   4   4   2 2475.25   87.69
   4   4   2 2306.37   86.29
   4   4   2 2285.77   84.39
   4   4   2 2402.66   83.89
   4   4   2 2302.07   86.19
   4   4   2 2434.06   87.29
  -5  -4  -2  422.76   20.40
  -5  -4  -2  360.86   20.80
  -5  -4  -2  381.06   21.20
  -5  -4  -2  373.96   21.20
  -5  -4  -2  360.06   22.00
  -5  -4  -2  444.06   21.50
   5   4   2  420.76   22.10
   5   4   2  426.86   21.40
   5   4   2  401.76   19.60
   5   4   2  396.36   18.10
   5   4   2  385.36   20.20
   5   4   2  440.56   19.20
   5   4   2  400.06   18.70
   5   4   2  454.95   20.90
   5   4   2  391.46   20.30
  -6  -4  -2  311.37   19.40
  -6  -4  -2  349.17   19.90
  -6  -4  -2  353.36   20.90
  -6  -4  -2  325.97   20.20
  -6  -4  -2  289.77   20.60
  -6  -4  -2  349.17   19.00
   6   4   2  360.76   19.40
   6   4   2  356.86   17.00
   6   4   2  356.76   17.30
   6   4   2  348.97   18.90
   6   4   2  339.17   22.00
   6   4   2  343.77   19.20
   6   4   2  344.67   19.90
   6   4   2  359.76   18.60
   6   4   2  350.06   17.70
   6   4   2  396.06   22.00
  -7  -4  -2    2.70    3.90
  -7  -4  -2    2.70    3.60
  -7  -4  -2    0.10    3.40
   7   4   2    0.30    1.70
   7   4   2    3.20    3.40
   7   4   2    1.40    4.40
   7   4   2    1.00    2.20
   7   4   2    3.50    3.30
   7   4   2   -1.00    3.00
   7   4   2   -0.70    3.00
  -8  -4  -2  139.59   14.90
  -8  -4  -2   86.79   13.10
  -8  -4  -2  122.19   12.00
   8   4   2  116.99   11.10
   8   4   2  116.49    8.90
   8   4   2  146.79   14.80
   8   4   2  104.79   11.70
   8   4   2  117.79   10.30
   8   4   2  117.99   10.80
   8   4   2  102.99    9.10
   8   4   2  112.89   11.10
  -9  -4  -2   38.80   10.90
  -9  -4  -2   37.40    9.90
  -9  -4  -2   58.59   10.40
   9   4   2   37.20    7.70
   9   4   2   43.20   10.20
   9   4   2   45.40    9.60
   9   4   2   50.39    6.60
   9   4   2   39.20    8.10
   9   4   2   37.20    8.10
   9   4   2   36.60    8.20
 -10  -4  -2   35.10    9.00
 -10  -4  -2   27.40   11.50
 -10  -4  -2   31.60    8.10
  10   4   2   46.30   10.70
  10   4   2   38.00    8.20
  10   4   2   42.10    8.60
  10   4   2   59.59    9.50
  10   4   2   58.39   11.40
  10   4   2   38.30    8.30
 -11  -4  -2   11.10    7.50
 -11  -4  -2    6.40    8.40
 -11  -4  -2    6.70    5.60
  11   4   2    0.90    5.10
  11   4   2    3.50    5.10
  11   4   2    3.50    4.80
  11   4   2    4.60    5.50
  11   4   2   -2.40    3.60
  11   4   2    8.80    5.70
 -12  -4  -2  103.79   20.40
 -12  -4  -2   79.59   14.00
 -12  -4  -2   82.89   14.70
  12   4   2  108.29   11.20
  12   4   2   91.29   15.80
  12   4   2   85.09   13.10
  12   4   2  101.49   14.70
  12   4   2   70.39   13.10
  12   4   2   68.89   12.00
  10  -5  -2   -3.20    7.10
  10  -5  -2    2.90    6.30
  10  -5  -2    1.90    7.30
 -10   5   2   -6.50    8.40
 -10   5   2  -24.10    7.90
   9  -5  -2   -6.00    3.40
   9  -5  -2    3.40    5.70
   9  -5  -2   -5.30    3.70
  -9   5   2   -8.90    6.90
  -9   5   2    5.90    7.80
  -9   5   2    5.70    7.40
   8  -5  -2   27.10    9.50
   8  -5  -2   30.00    8.90
  -8   5   2   21.50    9.60
  -8   5   2   29.20    9.30
  -8   5   2   14.80    8.70
   7  -5  -2   -1.10    3.30
   7  -5  -2   -1.90    3.70
   7  -5  -2    6.30    5.20
  -7   5   2    1.40    3.80
  -7   5   2   -0.40    5.50
  -7   5   2    6.50    6.20
   6  -5  -2   74.09   10.20
   6  -5  -2   83.89   11.60
   6  -5  -2   74.69   11.90
  -6   5   2   79.89   14.00
  -6   5   2   68.29    4.40
  -6   5   2   70.49    4.60
  -6   5   2   95.39   15.40
  -6   5   2   79.49   11.80
  -6   5   2   69.49    4.60
   5  -5  -2    5.00    3.80
   5  -5  -2    3.20    3.50
   5  -5  -2    7.70    4.00
  -5   5   2    0.30    1.40
  -5   5   2   -2.20    4.00
  -5   5   2    3.90    2.10
  -5   5   2    1.10    1.60
  -5   5   2   -6.70    2.90
  -5   5   2    5.70    4.90
  -5   5   2    2.80    4.90
   4  -5  -2   76.19   10.30
   4  -5  -2  108.19   10.20
   4  -5  -2  102.39    8.60
   4  -5  -2  126.79   11.40
   4  -5  -2  112.79   10.60
  -4   5   2  104.99    6.70
  -4   5   2  106.29   10.60
  -4   5   2  105.79    7.20
  -4   5   2   95.99   11.00
  -4   5   2   92.19    9.00
  -4   5   2   97.59   13.70
   3  -5  -2    6.60    3.90
   3  -5  -2    3.70    2.40
   3  -5  -2    4.80    3.50
   3  -5  -2    1.10    3.00
   3  -5  -2    5.40    2.90
  -3   5   2    5.10    2.00
  -3   5   2    6.00    2.80
  -3   5   2    6.30    4.30
  -3   5   2    8.30    5.00
  -3   5   2    8.10    3.70
  -3   5   2    4.60    1.50
   2  -5  -2  147.19   10.60
   2  -5  -2  141.29    6.50
   2  -5  -2  135.69   10.30
   2  -5  -2  148.99    8.40
   2  -5  -2  123.89    9.60
   2  -5  -2  124.19    9.50
  -2   5   2  143.79   11.00
  -2   5   2  132.39    9.90
  -2   5   2  140.69    8.20
  -2   5   2  137.89   10.40
  -2   5   2  157.28   12.60
  -2   5   2  141.29    8.40
  -2   5   2  131.99    5.60
  -2   5   2  127.49    9.10
  -2   5   2  134.99    6.50
   1  -5  -2   -0.90    1.70
   1  -5  -2    0.00    2.00
   1  -5  -2   -0.60    1.00
   1  -5  -2   -0.60    2.00
   1  -5  -2   -2.00    1.20
  -1   5   2    1.90    1.50
  -1   5   2    0.80    2.30
  -1   5   2   -0.20    1.80
  -1   5   2   -0.70    0.80
  -1   5   2    1.70    1.70
  -1   5   2   -0.10    1.90
  -1   5   2    0.20    1.60
  -1   5   2    0.10    0.80
   0  -5  -2 2063.29   76.29
   0  -5  -2 2009.10   75.19
   0  -5  -2 2030.80   77.19
   0  -5  -2 2010.70   76.09
   0  -5  -2 2097.49   76.59
   0  -5  -2 2174.08   72.99
   0   5   2 2075.79   76.79
   0   5   2 2057.69   75.89
   0   5   2 1978.70   75.19
   0   5   2 1978.80   71.79
   0   5   2 2031.00   75.19
   0   5   2 1998.90   77.79
  -1  -5  -2  926.81   37.20
  -1  -5  -2  966.80   38.20
  -1  -5  -2  928.71   38.40
  -1  -5  -2  956.70   38.90
  -1  -5  -2  939.11   37.70
  -1  -5  -2 1017.60   40.60
   1   5   2  909.31   32.90
   1   5   2  902.21   36.80
   1   5   2  906.41   36.60
   1   5   2  946.71   38.60
   1   5   2  892.51   38.00
   1   5   2  891.71   34.30
   1   5   2  958.60   37.70
   1   5   2  958.40   37.40
   1   5   2  936.91   37.00
  -2  -5  -2  683.93   29.40
  -2  -5  -2  665.73   29.40
  -2  -5  -2  715.63   29.80
  -2  -5  -2  689.63   29.10
  -2  -5  -2  685.83   28.10
  -2  -5  -2  705.13   29.70
  -2  -5  -2  645.14   27.50
   2   5   2  675.03   27.70
   2   5   2  679.43   29.30
   2   5   2  630.74   28.90
   2   5   2  686.43   27.20
   2   5   2  661.13   27.90
   2   5   2  686.93   28.50
   2   5   2  662.93   27.60
   2   5   2  649.04   28.30
   2   5   2  681.03   25.10
   2   5   2  694.13   27.40
   2   5   2  701.23   29.10
   2   5   2  662.73   29.20
  -3  -5  -2    2.60    2.70
  -3  -5  -2    3.90    2.30
  -3  -5  -2    3.80    2.40
  -3  -5  -2    5.50    3.00
  -3  -5  -2    4.30    2.40
  -3  -5  -2   11.60    3.10
  -3  -5  -2    3.00    2.80
  -3  -5  -2    8.90    2.80
   3   5   2    7.60    2.90
   3   5   2    6.60    2.60
   3   5   2    6.70    2.80
   3   5   2    5.90    2.60
   3   5   2    4.70    2.30
   3   5   2    0.10    2.20
   3   5   2    3.50    2.70
   3   5   2    6.40    2.60
   3   5   2    7.70    2.50
  -4  -5  -2  986.10   43.10
  -4  -5  -2 1043.10   42.10
  -4  -5  -2  988.50   43.20
  -4  -5  -2 1015.10   41.50
  -4  -5  -2 1048.10   43.20
  -4  -5  -2  905.41   42.80
  -4  -5  -2 1061.19   42.80
   4   5   2 1111.99   41.60
   4   5   2 1046.40   42.60
   4   5   2 1048.40   41.10
   4   5   2 1025.50   42.50
   4   5   2 1004.00   41.60
   4   5   2 1035.30   39.90
   4   5   2 1048.50   42.70
   4   5   2 1019.20   40.40
  -5  -5  -2  113.99   10.40
  -5  -5  -2  123.99   10.00
  -5  -5  -2  133.79   11.20
  -5  -5  -2  123.09   10.50
  -5  -5  -2  121.69   11.40
  -5  -5  -2  134.19    9.60
  -5  -5  -2  115.79   10.60
   5   5   2  120.49   10.20
   5   5   2  129.19   11.20
   5   5   2  125.39   10.80
   5   5   2  132.39    8.50
   5   5   2  132.59   10.30
   5   5   2  130.89    8.90
   5   5   2  119.39    9.40
   5   5   2  119.89    9.10
   5   5   2  119.89    9.90
  -6  -5  -2  412.86   21.40
  -6  -5  -2  420.76   23.00
  -6  -5  -2  427.76   27.10
  -6  -5  -2  388.96   23.40
  -6  -5  -2  429.06   22.20
  -6  -5  -2  376.86   24.20
   6   5   2  446.16   20.60
   6   5   2  435.86   23.30
   6   5   2  412.36   19.60
   6   5   2  421.16   24.00
   6   5   2  404.46   23.90
   6   5   2  407.16   24.10
   6   5   2  435.46   20.60
  -7  -5  -2   59.79    9.80
  -7  -5  -2   46.80    9.20
  -7  -5  -2   62.19    9.00
  -7  -5  -2   46.00    4.90
   7   5   2   40.00    5.80
   7   5   2   56.69    7.80
   7   5   2   42.60    8.20
   7   5   2   51.59    7.10
   7   5   2   49.10    7.80
   7   5   2   63.09    9.30
[truncated: 2,341,615 more chars]
