# Supplementary material for: Bis(azido-κN1)bis­(2,2′-di­pyridyl­amine-κ2N1,N1′)iron(II) monohydrate
Source: IUCrdata. 2024 Nov 22;9(Pt 11):x241116. doi: 10.1107/S2414314624011167 (PMC11618867; doi:10.1107/S2414314624011167)
Supplement: Supplementary file 2 [file x-09-x241116-Isup2.hkl]

data_I                                                                          
_shelx_title ' SETIFI_FedpaN3_Tamb_0m_a.res in P-1'                             
_shelx_refln_list_code          4                                               
_shelx_F_calc_maximum      109.61                                               
_exptl_crystal_F_000       516.00                                               
_reflns_d_resolution_high  0.5982                                               
                                                                                
loop_                                                                           
 _space_group_symop_operation_xyz                                               
 'x, y, z'                                                                      
 '-x, -y, -z'                                                                   
                                                                                
_cell_length_a     7.7496                                                       
_cell_length_b     9.3778                                                       
_cell_length_c    16.6178                                                       
_cell_angle_alpha  79.516                                                       
_cell_angle_beta   83.962                                                       
_cell_angle_gamma  69.520                                                       
                                                                                
_shelx_F_squared_multiplier     1.000                                           
                                                                                
loop_                                                                           
 _refln_index_h                                                                 
 _refln_index_k                                                                 
 _refln_index_l                                                                 
 _refln_F_squared_calc                                                          
 _refln_F_squared_meas                                                          
 _refln_F_squared_sigma                                                         
 _refln_observed_status                                                         
   1   0   0       2825.08       2623.79        91.10 o                         
   2   0   0        152.26        135.18         1.67 o                         
   3   0   0         21.44         22.44         0.92 o                         
   4   0   0       2463.80       2409.48        23.19 o                         
   5   0   0        125.49        111.69         2.60 o                         
   6   0   0          3.47          4.21         0.98 o                         
   7   0   0        321.70        303.25         6.47 o                         
   8   0   0        122.77        140.91         4.99 o                         
   9   0   0         31.08         32.07         3.12 o                         
  10   0   0         55.85         65.28         6.94 o                         
  11   0   0          0.31         -1.26         2.71 o                         
  12   0   0         39.54         32.95         5.96 o                         
 -11   1   0          9.33          2.75         2.42 o                         
 -10   1   0         54.44         54.05         3.87 o                         
  -9   1   0         32.24         32.18         3.52 o                         
  -8   1   0         42.80         43.66         3.05 o                         
  -7   1   0          1.12          3.77         1.20 o                         
  -6   1   0        354.21        361.48         6.12 o                         
  -5   1   0        169.46        157.97         2.88 o                         
  -4   1   0        296.74        284.27         3.68 o                         
  -3   1   0         34.28         39.82         1.07 o                         
  -2   1   0       1034.97        950.47         8.54 o                         
  -1   1   0       4024.92       3960.10       132.00 o                         
   0   1   0      10986.67      10444.72       278.49 o                         
   1   1   0       1421.62       1305.62        17.84 o                         
   2   1   0         10.03         13.98         0.67 o                         
   3   1   0       1372.88       1439.89        13.59 o                         
   4   1   0       1709.34       1606.45        15.46 o                         
   5   1   0        258.85        282.99         3.90 o                         
   6   1   0        412.89        410.15         6.38 o                         
   7   1   0         97.76         92.42         4.41 o                         
   8   1   0        179.87        187.99         6.02 o                         
   9   1   0         15.09         18.18         2.55 o                         
  10   1   0        149.18        173.27         6.49 o                         
  11   1   0          4.40          3.20         2.04 o                         
  12   1   0          5.33          3.37         3.30 o                         
 -11   2   0          0.56         -2.26         2.98 o                         
 -10   2   0         27.37         22.56         3.40 o                         
  -9   2   0         20.16         16.85         2.48 o                         
  -8   2   0          9.56          7.94         1.55 o                         
  -7   2   0          6.80          8.04         1.28 o                         
  -6   2   0        210.60        208.34         3.97 o                         
  -5   2   0        224.36        218.81         3.81 o                         
  -4   2   0        289.78        307.01         4.10 o                         
  -3   2   0        407.10        429.53         4.73 o                         
  -2   2   0       7427.54       7288.05       283.12 o                         
  -1   2   0       1760.17       1746.34        16.87 o                         
   0   2   0       1238.28       1248.26        12.24 o                         
   1   2   0          0.14         -0.02         0.34 o                         
   2   2   0       1262.22       1198.80        10.97 o                         
   3   2   0        308.99        285.92         3.77 o                         
   4   2   0        246.54        196.47         3.11 o                         
   5   2   0         49.60         64.06         2.04 o                         
   6   2   0        510.66        500.02         6.74 o                         
   7   2   0        174.09        163.84         4.28 o                         
   8   2   0         77.71         81.57         4.20 o                         
   9   2   0          2.43          0.69         1.69 o                         
  10   2   0        158.46        171.37         6.32 o                         
  11   2   0          0.42          1.71         2.33 o                         
  12   2   0          6.34          5.40         2.39 o                         
 -11   3   0          1.19         -3.13         3.13 o                         
 -10   3   0         19.93         17.22         3.74 o                         
  -9   3   0          4.72          5.92         2.16 o                         
  -8   3   0         50.97         52.83         3.63 o                         
  -7   3   0         22.16         23.69         1.93 o                         
  -6   3   0         97.60         92.96         3.50 o                         
  -5   3   0        247.71        261.37         4.42 o                         
  -4   3   0        734.05        708.05         8.51 o                         
  -3   3   0        105.94        129.95         2.33 o                         
  -2   3   0       1939.77       1933.84        19.88 o                         
  -1   3   0          9.90         10.17         0.72 o                         
   0   3   0       1275.25       1304.85        15.53 o                         
   1   3   0        109.62        114.36         1.82 o                         
   2   3   0        903.55        856.29         8.28 o                         
   3   3   0        882.19        889.07         9.30 o                         
   4   3   0       1679.23       1580.09        15.44 o                         
   5   3   0       1407.34       1431.24        14.45 o                         
   6   3   0        178.93        178.08         3.75 o                         
   7   3   0          5.29          8.97         1.29 o                         
   8   3   0         88.86         93.10         4.06 o                         
   9   3   0         13.74         15.26         2.28 o                         
  10   3   0         97.16        103.30         5.26 o                         
  11   3   0          2.94          0.76         1.94 o                         
  12   3   0         14.28         13.66         2.79 o                         
 -10   4   0         24.11         25.66         4.34 o                         
  -9   4   0          3.80          5.13         4.02 o                         
  -8   4   0        101.07         98.37         5.30 o                         
  -7   4   0         17.04         20.20         2.19 o                         
  -6   4   0        109.11        113.55         4.44 o                         
  -5   4   0        166.62        161.65         4.19 o                         
  -4   4   0        216.21        231.48         4.58 o                         
  -3   4   0        220.43        243.30         4.14 o                         
  -2   4   0        645.82        614.59         7.18 o                         
  -1   4   0        205.49        212.38         3.22 o                         
   0   4   0        650.88        638.23         7.91 o                         
   1   4   0        354.55        379.78         4.69 o                         
   2   4   0         14.84         10.59         0.84 o                         
   3   4   0         34.95         29.37         1.30 o                         
   4   4   0        143.97        123.50         2.46 o                         
   5   4   0        168.70        162.74         3.31 o                         
   6   4   0         29.52         34.57         1.67 o                         
   7   4   0         36.65         30.99         2.23 o                         
   8   4   0        191.26        197.59         4.96 o                         
   9   4   0        106.11        103.22         4.36 o                         
  10   4   0        153.48        169.93         6.08 o                         
  11   4   0          1.30         -0.55         1.98 o                         
  12   4   0          3.81          1.67         2.38 o                         
 -10   5   0          6.84         -5.66         6.44 o                         
  -9   5   0          2.04          0.16         2.90 o                         
  -8   5   0         79.54         85.02         5.67 o                         
  -7   5   0         12.58         15.12         2.10 o                         
  -6   5   0         36.56         36.71         2.90 o                         
  -5   5   0        183.70        172.62         5.04 o                         
  -4   5   0        540.15        513.30         9.37 o                         
  -3   5   0         95.64         86.38         2.43 o                         
  -2   5   0        535.81        543.78         6.60 o                         
  -1   5   0         47.53         35.45         1.50 o                         
   0   5   0        538.16        525.39         6.75 o                         
   1   5   0        227.27        283.34         4.00 o                         
   2   5   0         68.20        116.34         2.29 o                         
   3   5   0       1221.86       1247.57        12.31 o                         
   4   5   0        525.12        496.44         6.26 o                         
   5   5   0          3.73          5.99         0.94 o                         
   6   5   0        217.42        211.96         5.18 o                         
   7   5   0        106.29        103.83         3.44 o                         
   8   5   0        331.39        330.66         6.67 o                         
   9   5   0        100.83        106.95         4.12 o                         
  10   5   0         59.66         58.34         3.67 o                         
  11   5   0          7.84          7.05         2.50 o                         
  12   5   0          0.69          1.08         2.24 o                         
  -9   6   0         20.38         19.49         4.03 o                         
  -8   6   0         12.14         11.16         3.53 o                         
  -7   6   0          2.83          2.77         2.19 o                         
  -6   6   0          0.52          2.09         1.99 o                         
  -5   6   0          4.17          4.76         1.63 o                         
  -4   6   0        235.83        220.20         5.17 o                         
  -3   6   0         15.15         20.87         1.36 o                         
  -2   6   0        530.47        533.06         8.43 o                         
  -1   6   0          5.38          7.19         0.96 o                         
   0   6   0       1301.02       1273.51        19.35 o                         
   1   6   0        200.11        199.15         3.61 o                         
   2   6   0        686.79        683.36         8.08 o                         
   3   6   0        770.32        761.57         8.65 o                         
   4   6   0        707.32        679.60         8.14 o                         
   5   6   0         90.50         94.37         2.94 o                         
   6   6   0        268.95        280.10         6.24 o                         
   7   6   0        242.94        223.32         5.19 o                         
   8   6   0         71.05         75.18         3.54 o                         
   9   6   0         76.59         77.97         3.72 o                         
  10   6   0         22.76         24.64         3.01 o                         
  11   6   0          0.47         -0.40         1.93 o                         
  12   6   0          0.13          0.75         2.53 o                         
  -8   7   0         11.33          4.69         4.11 o                         
  -7   7   0        110.25        140.70         9.14 o                         
  -6   7   0         63.58         63.01         4.64 o                         
  -5   7   0         15.49         16.22         2.26 o                         
  -4   7   0         67.04         63.48         3.57 o                         
  -3   7   0         27.05         31.50         2.50 o                         
  -2   7   0         30.43         33.72         1.81 o                         
  -1   7   0          1.05         -0.62         0.80 o                         
   0   7   0         40.87         40.07         2.07 o                         
   1   7   0        371.69        376.32         6.93 o                         
   2   7   0        476.19        462.46         7.36 o                         
   3   7   0        134.77        125.61         2.80 o                         
   4   7   0       1194.79       1151.78        12.87 o                         
   5   7   0          7.89         10.30         1.42 o                         
   6   7   0        777.11        781.62        12.06 o                         
   7   7   0          1.93          0.13         1.43 o                         
   8   7   0         11.45         12.62         2.04 o                         
   9   7   0         21.03         21.63         2.38 o                         
  10   7   0          5.75          6.40         1.97 o                         
  11   7   0         25.98         33.14         3.07 o                         
  12   7   0          3.54          3.76         2.38 o                         
  -8   8   0         13.57          8.01         6.83 o                         
  -7   8   0          3.21          8.06         4.06 o                         
  -6   8   0         80.41         82.18         6.62 o                         
  -5   8   0          4.00         -0.95         1.63 o                         
  -4   8   0        139.32        136.45         5.54 o                         
  -3   8   0          9.63         13.72         1.34 o                         
  -2   8   0         18.85         20.75         1.85 o                         
  -1   8   0        381.90        380.12         6.67 o                         
   0   8   0         25.53         28.26         1.90 o                         
   1   8   0        472.01        460.65         8.02 o                         
   2   8   0        194.37        198.75         4.81 o                         
   3   8   0        533.31        533.50         8.83 o                         
   4   8   0        431.08        432.25         6.65 o                         
   5   8   0         91.90         90.24         3.22 o                         
   6   8   0         34.93         38.42         2.83 o                         
   7   8   0          8.34         10.19         1.85 o                         
   8   8   0         40.38         47.07         3.16 o                         
   9   8   0          0.68          1.42         1.59 o                         
  10   8   0         13.04         17.51         2.31 o                         
  11   8   0         82.09         80.78         4.67 o                         
  12   8   0         12.38          5.53         2.41 o                         
  -7   9   0          1.50          2.40         3.66 o                         
  -6   9   0          8.16          6.89         2.95 o                         
  -5   9   0         52.71         53.56         3.97 o                         
  -4   9   0          5.99          3.14         1.87 o                         
  -3   9   0          4.79          3.56         1.33 o                         
  -2   9   0          1.46          1.65         1.06 o                         
  -1   9   0        141.83        146.91         4.21 o                         
   0   9   0          7.98         12.55         1.89 o                         
   1   9   0        303.80        317.83         7.22 o                         
   2   9   0        358.64        361.32         7.86 o                         
   3   9   0        368.97        398.11         8.02 o                         
   4   9   0          4.97          4.75         1.34 o                         
   5   9   0        196.57        210.31         5.10 o                         
   6   9   0         16.33         16.40         2.20 o                         
   7   9   0        143.59        141.33         5.09 o                         
   8   9   0         36.37         39.33         3.34 o                         
   9   9   0          7.22          3.55         2.27 o                         
  10   9   0         12.66         10.05         2.64 o                         
  11   9   0         30.66         32.62         3.20 o                         
  12   9   0          1.82         -0.20         2.41 o                         
  -6  10   0         11.19          4.12         6.03 o                         
  -5  10   0         12.89          6.79         2.51 o                         
  -4  10   0          2.10         -0.42         2.83 o                         
  -3  10   0        110.07        126.74         8.28 o                         
  -2  10   0          4.07          3.28         1.17 o                         
  -1  10   0        130.53        135.02         3.98 o                         
   0  10   0         28.50         32.64         2.27 o                         
   1  10   0        510.85        536.59        11.83 o                         
   2  10   0        216.85        205.67         5.71 o                         
   3  10   0         13.31         16.80         1.99 o                         
   4  10   0          5.54          6.01         1.39 o                         
   5  10   0         26.37         27.49         2.35 o                         
   6  10   0          8.44          5.40         1.61 o                         
   7  10   0        142.64        143.97         5.89 o                         
   8  10   0          2.06          2.82         1.94 o                         
   9  10   0         64.25         74.04         4.57 o                         
  10  10   0         10.44          7.90         2.31 o                         
  11  10   0         12.67          9.49         2.76 o                         
  12  10   0          0.33         -2.84         2.84 o                         
  -5  11   0          0.53         -0.79         5.26 o                         
  -4  11   0         10.84          9.32         3.24 o                         
  -3  11   0         47.22         52.04         5.37 o                         
  -2  11   0          5.64          1.79         1.67 o                         
  -1  11   0         10.44          9.36         2.97 o                         
   0  11   0         25.83         25.02         3.11 o                         
   1  11   0        234.03        243.94         6.57 o                         
   2  11   0          0.07         -0.24         1.82 o                         
   3  11   0         42.36         43.80         3.25 o                         
   4  11   0         74.31         83.03         3.43 o                         
   5  11   0         43.56         40.03         2.99 o                         
   6  11   0          1.83          1.92         1.95 o                         
   7  11   0         22.97         25.77         2.80 o                         
   8  11   0          5.50          4.71         2.05 o                         
   9  11   0         48.47         47.63         3.95 o                         
  10  11   0          0.40         -1.91         1.91 o                         
  11  11   0         17.38         12.91         3.01 o                         
  -4  12   0          6.85         -4.64         8.79 o                         
  -3  12   0         24.23         23.72         4.25 o                         
  -2  12   0          1.41         -1.77         1.77 o                         
  -1  12   0         43.03         38.37         3.25 o                         
   0  12   0          0.05         -0.89         1.94 o                         
   1  12   0         59.11         65.28         4.30 o                         
   2  12   0         15.49         22.54         2.86 o                         
   3  12   0          6.42          6.64         1.81 o                         
   4  12   0          3.54          2.91         1.29 o                         
   5  12   0         11.36         10.33         2.65 o                         
   6  12   0          0.18          1.47         2.15 o                         
   7  12   0         13.39         10.95         2.74 o                         
   8  12   0          9.47          7.03         2.73 o                         
   9  12   0         13.59          8.94         2.97 o                         
  10  12   0          0.01          3.33         2.69 o                         
  -2  13   0          1.00         -0.10         3.74 o                         
  -1  13   0         40.62         41.17         7.14 o                         
   0  13   0          0.77         -1.69         1.69 o                         
   1  13   0          6.71          4.36         2.10 o                         
   2  13   0         16.73         15.29         3.02 o                         
   3  13   0         19.07         20.73         3.11 o                         
   4  13   0          6.04          5.69         2.08 o                         
   5  13   0          5.84          5.90         2.75 o                         
   6  13   0          0.49         -2.10         2.10 o                         
   7  13   0         40.89         48.14         4.64 o                         
   8  13   0          1.17         -2.15         2.15 o                         
   9  13   0          0.34         -2.48         2.48 o                         
  10  13   0          1.50         -0.51         2.96 o                         
  -1  14   0         64.21         72.09         7.85 o                         
   0  14   0         19.65         13.29         4.87 o                         
   1  14   0          5.79         -0.11         2.41 o                         
   2  14   0          1.53         -0.14         2.34 o                         
   3  14   0         12.63         15.00         2.99 o                         
   4  14   0          0.05          4.86         2.45 o                         
   5  14   0         14.01          4.29         3.23 o                         
   6  14   0         14.39          5.47         2.87 o                         
   7  14   0         13.86          5.59         4.30 o                         
   8  14   0          6.31          3.54         3.44 o                         
   9  14   0          5.19          2.25        10.86 o                         
   2  15   0          3.32         -2.41         2.68 o                         
   3  15   0         11.55          5.40         4.21 o                         
   4  15   0          2.19         -1.15         2.62 o                         
   5  15   0         45.75         49.33         6.94 o                         
   6  15   0          0.03         -2.97         2.97 o                         
   7  15   0          8.21         16.23        10.36 o                         
  -6 -15   1          0.34         -2.92         2.92 o                         
  -5 -15   1          0.23         -3.10         3.10 o                         
  -4 -15   1          7.18          7.28         3.47 o                         
  -3 -15   1          7.12          6.37         3.45 o                         
  -2 -15   1          1.17         -2.65         2.65 o                         
  -8 -14   1          9.35          2.82         4.56 o                         
  -7 -14   1          0.24         -2.83         2.83 o                         
  -6 -14   1          0.43         -2.30         2.30 o                         
  -5 -14   1          9.72          8.01         3.02 o                         
  -4 -14   1         51.36         45.26         3.89 o                         
  -3 -14   1          0.79         -2.15         2.15 o                         
  -2 -14   1          1.84         -2.26         2.26 o                         
  -1 -14   1          0.22         -2.07         2.24 o                         
   0 -14   1         30.21         23.27         4.53 o                         
 -10 -13   1         26.43         43.07        15.11 o                         
  -9 -13   1          4.98         -1.42         2.63 o                         
  -8 -13   1          2.88          0.07         2.76 o                         
  -7 -13   1          2.23         -1.53         2.30 o                         
  -6 -13   1         16.97         22.33         3.39 o                         
  -5 -13   1         17.72         15.81         3.14 o                         
  -4 -13   1         29.18         24.92         3.77 o                         
  -3 -13   1          0.51         -1.67         1.67 o                         
  -2 -13   1         19.96         22.59         3.61 o                         
  -1 -13   1          2.99         -0.67         2.16 o                         
   0 -13   1         25.81         27.85         3.24 o                         
   1 -13   1          1.00         -3.14         3.14 o                         
   2 -13   1         21.53         22.24         5.00 o                         
 -10 -12   1         33.06         32.42         3.70 o                         
  -9 -12   1          0.25         -1.94         2.47 o                         
  -8 -12   1          0.28         -0.73         1.99 o                         
  -7 -12   1          1.00         -1.22         2.18 o                         
  -6 -12   1         74.30         82.11         5.55 o                         
  -5 -12   1          0.00         -1.16         1.99 o                         
  -4 -12   1         25.15         21.30         2.19 o                         
  -3 -12   1          0.60         -1.07         1.79 o                         
  -2 -12   1         61.40         63.36         5.49 o                         
  -1 -12   1          1.90          3.70         1.96 o                         
   0 -12   1         11.74         10.35         2.76 o                         
   1 -12   1          3.78          1.12         2.24 o                         
   2 -12   1         39.17         38.39         3.75 o                         
   3 -12   1          0.00         -1.96         2.94 o                         
   4 -12   1          2.01         -1.82         4.02 o                         
 -11 -11   1          0.29         -2.82         2.82 o                         
 -10 -11   1         21.23         16.75         3.67 o                         
  -9 -11   1          0.06         -1.82         1.82 o                         
  -8 -11   1         47.33         60.57         4.32 o                         
  -7 -11   1          1.60          1.02         2.44 o                         
  -6 -11   1        195.08        215.13         6.70 o                         
  -5 -11   1          4.74          5.82         1.84 o                         
  -4 -11   1         24.11         30.35         2.50 o                         
  -3 -11   1          5.05          6.31         1.65 o                         
  -2 -11   1         74.50         73.78         3.71 o                         
  -1 -11   1         59.22         70.88         4.32 o                         
   0 -11   1        137.55        128.29         5.55 o                         
   1 -11   1          3.11          0.76         1.47 o                         
   2 -11   1         95.29         99.44         4.13 o                         
   3 -11   1          0.30         -0.05         2.21 o                         
   4 -11   1          7.81          4.45         3.14 o                         
   5 -11   1          3.40         -2.07         5.31 o                         
 -11 -10   1          0.35          0.93         2.60 o                         
 -10 -10   1          6.15          1.04         2.38 o                         
  -9 -10   1          4.79          5.46         2.03 o                         
  -8 -10   1         60.14         67.75         4.25 o                         
  -7 -10   1         18.74         19.38         2.71 o                         
  -6 -10   1         72.70         81.38         3.93 o                         
  -5 -10   1          3.28          0.60         1.79 o                         
  -4 -10   1        218.95        217.51         5.70 o                         
  -3 -10   1          0.05         -1.25         1.25 o                         
  -2 -10   1        159.25        170.84         5.38 o                         
  -1 -10   1          2.32          6.67         1.57 o                         
   0 -10   1        273.32        297.78         7.08 o                         
   1 -10   1         17.16         19.16         2.29 o                         
   2 -10   1         38.86         34.78         2.83 o                         
   3 -10   1          0.06          0.38         1.17 o                         
   4 -10   1         56.49         49.16         4.30 o                         
   5 -10   1         18.75         15.28         2.91 o                         
   6 -10   1         12.62          7.96         4.58 o                         
 -12  -9   1         21.71         21.38         5.58 o                         
 -11  -9   1          6.94          3.66         2.01 o                         
 -10  -9   1          7.83          6.23         1.99 o                         
  -9  -9   1          5.35          5.28         2.11 o                         
  -8  -9   1         47.88         44.21         3.52 o                         
  -7  -9   1          0.51          0.50         1.40 o                         
  -6  -9   1         18.39         21.24         2.17 o                         
  -5  -9   1         12.87         13.01         1.76 o                         
  -4  -9   1        529.34        537.12         9.59 o                         
  -3  -9   1         33.08         28.79         2.58 o                         
  -2  -9   1        190.22        217.96         6.21 o                         
  -1  -9   1          0.56          1.71         1.30 o                         
   0  -9   1        167.58        174.37         4.59 o                         
   1  -9   1         35.52         39.37         2.19 o                         
   2  -9   1         13.28         15.22         1.64 o                         
   3  -9   1         83.87         90.03         5.02 o                         
   4  -9   1         90.12         97.34         6.95 o                         
   5  -9   1         20.50         15.45         3.69 o                         
   6  -9   1         24.64         18.15         3.99 o                         
   7  -9   1          2.41         -3.67         3.67 o                         
 -12  -8   1         29.08         24.50         3.03 o                         
 -11  -8   1          1.00          1.53         2.34 o                         
 -10  -8   1         76.86         82.64         4.33 o                         
  -9  -8   1         17.00         14.32         2.21 o                         
  -8  -8   1         37.22         43.23         3.33 o                         
  -7  -8   1        104.42        105.20         4.11 o                         
  -6  -8   1        326.23        329.44         6.78 o                         
  -5  -8   1        106.73        103.57         3.51 o                         
  -4  -8   1         35.78         41.51         2.21 o                         
  -3  -8   1        548.55        563.50        10.15 o                         
  -2  -8   1        294.92        303.90         6.90 o                         
  -1  -8   1         14.71         18.38         1.84 o                         
   0  -8   1         21.96         21.17         1.89 o                         
   1  -8   1          9.34         10.22         1.47 o                         
   2  -8   1          9.38          8.86         1.39 o                         
   3  -8   1        123.74        115.45         3.52 o                         
   4  -8   1         51.20         48.93         2.95 o                         
   5  -8   1         32.15         30.59         3.91 o                         
   6  -8   1        183.40        211.67        11.00 o                         
   7  -8   1          1.69         -2.54         4.62 o                         
   8  -8   1          6.43         -0.51         4.07 o                         
 -12  -7   1         14.39         18.94         3.15 o                         
 -11  -7   1         78.33         74.40         4.38 o                         
 -10  -7   1         42.66         45.52         3.29 o                         
  -9  -7   1         15.71         20.97         2.38 o                         
  -8  -7   1         67.38         71.81         3.96 o                         
  -7  -7   1        188.63        181.29         5.37 o                         
  -6  -7   1       1518.92       1510.71        20.43 o                         
  -5  -7   1        314.67        291.30         5.53 o                         
  -4  -7   1        132.94        129.47         3.27 o                         
  -3  -7   1        521.27        521.71         6.98 o                         
  -2  -7   1        669.28        653.82         9.21 o                         
  -1  -7   1        243.12        241.82         4.78 o                         
   0  -7   1        110.75        119.48         3.43 o                         
   1  -7   1        320.55        292.25         6.83 o                         
   2  -7   1        174.55        158.24         3.62 o                         
   3  -7   1        193.53        197.58         4.74 o                         
   4  -7   1        142.68        145.57         6.21 o                         
   5  -7   1         28.42         29.72         2.81 o                         
   6  -7   1         14.58         11.86         2.69 o                         
   7  -7   1          0.14         -1.97         1.97 o                         
   8  -7   1          1.87         -2.83         2.83 o                         
 -12  -6   1         25.61         26.95         3.68 o                         
 -11  -6   1         47.47         40.21         3.30 o                         
 -10  -6   1         23.57         20.57         2.37 o                         
  -9  -6   1         26.24         23.89         2.41 o                         
  -8  -6   1        291.16        300.25         6.75 o                         
  -7  -6   1        286.44        272.97         6.12 o                         
  -6  -6   1        684.29        668.42        10.13 o                         
  -5  -6   1          9.95          6.09         1.19 o                         
  -4  -6   1          0.93          2.14         0.85 o                         
  -3  -6   1         61.44         65.83         2.15 o                         
  -2  -6   1        505.06        484.46         6.58 o                         
  -1  -6   1        168.84        157.32         3.25 o                         
   0  -6   1          0.92          1.59         0.74 o                         
   1  -6   1         82.76         99.95         2.46 o                         
   2  -6   1        308.74        300.65         5.10 o                         
   3  -6   1        217.93        209.11         4.29 o                         
   4  -6   1        218.64        206.72         4.76 o                         
   5  -6   1         22.87         24.09         2.17 o                         
   6  -6   1          2.16          2.11         1.58 o                         
   7  -6   1         14.71         13.76         3.40 o                         
   8  -6   1         31.53         32.02         4.42 o                         
   9  -6   1          6.97          0.76         3.16 o                         
 -12  -5   1          0.26         -2.18         2.18 o                         
 -11  -5   1          7.93         11.48         2.63 o                         
 -10  -5   1         57.91         57.37         3.87 o                         
  -9  -5   1         34.28         35.36         2.65 o                         
  -8  -5   1        300.90        318.36         6.56 o                         
  -7  -5   1        249.20        245.42         5.79 o                         
  -6  -5   1        195.19        198.75         4.31 o                         
  -5  -5   1        150.87        150.18         3.23 o                         
  -4  -5   1        407.25        366.21         5.07 o                         
  -3  -5   1        567.09        566.08         6.49 o                         
  -2  -5   1        217.84        209.46         3.30 o                         
  -1  -5   1        176.63        154.49         2.87 o                         
   0  -5   1        184.57        216.99         4.12 o                         
   1  -5   1       1552.21       1595.64        16.66 o                         
   2  -5   1        455.90        479.32         6.31 o                         
   3  -5   1        137.25        144.94         3.42 o                         
   4  -5   1         45.26         47.82         2.54 o                         
   5  -5   1         40.22         39.50         3.11 o                         
   6  -5   1         32.92         33.07         2.88 o                         
   7  -5   1         17.67         16.67         2.44 o                         
   8  -5   1         41.54         48.27         4.54 o                         
   9  -5   1         32.14         32.94         4.56 o                         
  10  -5   1          0.50         -4.13         4.13 o                         
 -12  -4   1          3.36         -1.71         2.52 o                         
 -11  -4   1         20.26         22.26         3.06 o                         
 -10  -4   1         63.99         62.48         4.23 o                         
  -9  -4   1        106.25        113.87         4.05 o                         
  -8  -4   1          0.82          2.86         1.31 o                         
  -7  -4   1        158.84        155.03         4.11 o                         
  -6  -4   1         10.09         10.35         1.17 o                         
  -5  -4   1         99.59         96.07         2.53 o                         
  -4  -4   1        436.69        425.93         5.45 o                         
  -3  -4   1          6.08          2.69         0.64 o                         
  -2  -4   1       1114.37       1084.75        10.79 o                         
  -1  -4   1         64.59         88.99         1.95 o                         
   0  -4   1        900.94        886.89        10.48 o                         
   1  -4   1        787.06        783.18         9.08 o                         
   2  -4   1       1155.62       1169.01        12.03 o                         
   3  -4   1        502.41        506.89         6.70 o                         
   4  -4   1        860.70        902.90        13.19 o                         
   5  -4   1        174.30        163.50         4.15 o                         
   6  -4   1        202.35        202.75         6.17 o                         
   7  -4   1         90.06         92.18         5.87 o                         
   8  -4   1         57.36         56.28         4.40 o                         
   9  -4   1         41.07         35.26         4.07 o                         
  10  -4   1          0.59          0.82         3.44 o                         
 -12  -3   1          1.08         -2.03         2.03 o                         
 -11  -3   1         68.70         71.20         4.35 o                         
 -10  -3   1         26.67         28.87         3.19 o                         
  -9  -3   1        126.07        131.89         5.55 o                         
  -8  -3   1          7.11          9.15         1.47 o                         
  -7  -3   1        291.03        281.32         5.90 o                         
  -6  -3   1         84.73         77.28         2.39 o                         
  -5  -3   1         79.38        107.91         2.41 o                         
  -4  -3   1        931.16        925.72        10.49 o                         
  -3  -3   1       1080.02       1067.09        10.69 o                         
  -2  -3   1        135.21        134.06         2.24 o                         
  -1  -3   1        881.69        815.58         7.87 o                         
   0  -3   1        174.93        156.02         2.54 o                         
   1  -3   1       1286.35       1257.03        13.29 o                         
   2  -3   1        641.20        665.28         7.23 o                         
   3  -3   1       1833.19       1864.15        18.27 o                         
   4  -3   1        746.26        770.16         9.80 o                         
   5  -3   1          8.01          7.74         1.02 o                         
   6  -3   1         14.53         16.33         1.62 o                         
   7  -3   1         97.56         98.93         3.97 o                         
   8  -3   1          9.25          7.68         2.57 o                         
   9  -3   1         13.12         15.22         3.13 o                         
  10  -3   1          0.15         -2.58         3.80 o                         
  11  -3   1         11.34          4.48         3.87 o                         
 -12  -2   1          2.69         -0.69         2.20 o                         
 -11  -2   1         72.44         80.31         4.84 o                         
 -10  -2   1         83.60         89.18         4.94 o                         
  -9  -2   1         21.46         19.33         2.52 o                         
  -8  -2   1         53.46         54.79         3.71 o                         
  -7  -2   1         97.62        103.28         3.39 o                         
  -6  -2   1        216.79        219.25         4.05 o                         
  -5  -2   1         66.37         45.76         1.86 o                         
  -4  -2   1         75.12         52.26         1.68 o                         
  -3  -2   1      12014.82      11991.58       504.58 o                         
  -2  -2   1        121.92        138.80         2.24 o                         
  -1  -2   1          7.21         13.10         0.60 o                         
   0  -2   1          3.31          3.60         0.50 o                         
   1  -2   1       2755.85       2703.71        36.63 o                         
   2  -2   1         45.80         44.40         1.16 o                         
   3  -2   1        796.02        780.15         7.78 o                         
   4  -2   1         80.41         80.09         1.74 o                         
   5  -2   1         29.97         32.59         1.46 o                         
   6  -2   1          3.29          2.87         0.99 o                         
   7  -2   1        671.18        682.76        12.37 o                         
   8  -2   1         29.77         28.73         2.03 o                         
   9  -2   1         17.68         21.59         2.78 o                         
  10  -2   1          0.14         -2.67         2.67 o                         
  11  -2   1         45.26         55.20         5.17 o                         
 -12  -1   1          0.06         -2.82         2.82 o                         
 -11  -1   1         36.31         36.55         3.56 o                         
 -10  -1   1         45.84         44.36         4.06 o                         
  -9  -1   1         78.90         85.48         4.50 o                         
  -8  -1   1         58.76         55.97         3.58 o                         
  -7  -1   1         82.67         74.60         4.36 o                         
  -6  -1   1        582.12        569.33         9.57 o                         
  -5  -1   1       1401.55       1390.35        14.54 o                         
  -4  -1   1        172.48        194.59         3.12 o                         
  -3  -1   1        323.10        321.36         3.93 o                         
  -2  -1   1        229.86        199.72         2.73 o                         
  -1  -1   1       7257.10       7036.92       293.74 o                         
   0  -1   1       2673.78       2653.62        89.51 o                         
   1  -1   1      11263.86      10393.02       294.83 o                         
   2  -1   1       1269.97       1267.21        11.15 o                         
   3  -1   1       2167.99       2078.67        19.07 o                         
   4  -1   1         36.11         35.50         1.29 o                         
   5  -1   1        112.97        122.38         2.54 o                         
   6  -1   1        274.52        268.67         5.26 o                         
   7  -1   1       1207.17       1233.59        18.30 o                         
   8  -1   1         12.19         12.13         2.06 o                         
   9  -1   1         15.56         19.96         2.66 o                         
  10  -1   1         10.24          9.41         2.30 o                         
  11  -1   1         72.09         80.55         4.51 o                         
 -12   0   1         10.07          1.66         4.08 o                         
 -11   0   1         34.59         42.33         4.23 o                         
 -10   0   1         31.51         38.86         3.55 o                         
  -9   0   1        100.90        104.15         5.15 o                         
  -8   0   1         15.29         18.01         2.17 o                         
  -7   0   1        317.19        326.49         8.49 o                         
  -6   0   1         67.33         74.96         3.54 o                         
  -5   0   1       2254.48       2177.50        23.41 o                         
  -4   0   1        101.05        117.10         2.06 o                         
  -3   0   1          2.20          2.60         0.46 o                         
  -2   0   1       1889.15       1815.59        18.36 o                         
  -1   0   1       3476.71       3630.97       116.96 o                         
   1   0   1       2287.08       2308.26        82.97 o                         
   2   0   1        115.95        126.76         1.67 o                         
   3   0   1       1706.66       1645.20        14.48 o                         
   4   0   1         76.00         61.21         1.57 o                         
   5   0   1       1103.31       1041.63        10.94 o                         
   6   0   1         22.44         17.02         1.70 o                         
   7   0   1        482.87        496.93         9.61 o                         
   8   0   1          0.85          1.43         1.68 o                         
   9   0   1         95.01         97.44         4.97 o                         
  10   0   1          2.10          7.05         2.20 o                         
  11   0   1         29.16         28.96         3.22 o                         
  12   0   1          0.04         -0.69         3.15 o                         
 -11   1   1         24.73         29.95         4.94 o                         
 -10   1   1          8.54          6.27         2.04 o                         
  -9   1   1          2.02          2.82         1.89 o                         
  -8   1   1          0.03          0.20         1.50 o                         
  -7   1   1       1004.64       1022.59        14.06 o                         
  -6   1   1        220.04        201.83         4.04 o                         
  -5   1   1         51.19         50.69         1.53 o                         
  -4   1   1        616.91        652.74         7.12 o                         
  -3   1   1       2678.27       2593.34        24.37 o                         
  -2   1   1       1074.48       1010.66        10.70 o                         
  -1   1   1        157.17        162.07         1.93 o                         
   0   1   1        202.62        175.12         1.77 o                         
   1   1   1       3304.38       3367.16       155.55 o                         
   2   1   1       4414.27       4717.00       166.64 o                         
   3   1   1        422.53        489.23         5.18 o                         
   4   1   1        105.08        134.94         2.45 o                         
   5   1   1       2439.61       2403.08        23.55 o                         
   6   1   1         43.35         54.85         2.16 o                         
   7   1   1         11.40         10.64         1.46 o                         
   8   1   1         49.58         46.43         3.50 o                         
   9   1   1        188.18        203.49         6.00 o                         
  10   1   1          0.03         -0.08         1.82 o                         
  11   1   1         23.82         23.50         2.99 o                         
  12   1   1          0.05         -2.53         2.53 o                         
 -11   2   1         51.03         58.26         6.32 o                         
 -10   2   1          0.69          2.00         2.10 o                         
  -9   2   1         18.03         20.20         2.57 o                         
  -8   2   1         82.33         76.46         3.32 o                         
  -7   2   1        401.22        420.10         8.05 o                         
  -6   2   1         21.72         19.40         1.04 o                         
  -5   2   1        203.71        201.26         4.39 o                         
  -4   2   1         18.12         23.50         1.00 o                         
  -3   2   1        687.35        693.61         7.58 o                         
  -2   2   1         10.98          9.08         0.47 o                         
  -1   2   1        411.52        385.30         4.30 o                         
   0   2   1         45.22         49.64         0.95 o                         
   1   2   1        391.93        373.46         3.93 o                         
   2   2   1         10.03         11.80         0.61 o                         
   3   2   1          6.74         10.67         0.75 o                         
   4   2   1        327.49        403.17         4.94 o                         
   5   2   1       2469.30       2435.87        21.66 o                         
   6   2   1          2.26          4.58         0.84 o                         
   7   2   1        612.60        599.09         9.27 o                         
   8   2   1         43.84         36.98         3.00 o                         
   9   2   1         12.97         11.58         2.05 o                         
  10   2   1          3.36          5.62         2.12 o                         
  11   2   1         28.19         28.27         3.08 o                         
  12   2   1          0.11          0.18         2.39 o                         
 -11   3   1         34.27         29.03         6.05 o                         
 -10   3   1          0.46         -0.04         2.47 o                         
  -9   3   1        110.83        122.96         6.64 o                         
  -8   3   1          3.60         -1.54         1.54 o                         
  -7   3   1        282.69        288.49         6.44 o                         
  -6   3   1         29.16         22.40         1.47 o                         
  -5   3   1       1183.50       1181.63        13.61 o                         
  -4   3   1         39.31         43.38         1.82 o                         
  -3   3   1        299.39        293.96         4.09 o                         
  -2   3   1        944.13       1017.97        10.62 o                         
  -1   3   1       3910.06       3781.58        60.04 o                         
   0   3   1       1670.66       1610.10        16.49 o                         
   1   3   1         26.48         23.64         0.83 o                         
   2   3   1        501.47        537.00         5.41 o                         
   3   3   1       1218.35       1152.36        11.01 o                         
   4   3   1        323.97        316.70         4.26 o                         
   5   3   1        179.11        157.10         2.91 o                         
   6   3   1         57.94         54.99         2.05 o                         
   7   3   1        551.22        546.60         9.83 o                         
   8   3   1          4.60          2.33         1.38 o                         
   9   3   1          0.91          2.41         2.06 o                         
  10   3   1          7.66          6.89         2.08 o                         
  11   3   1         46.12         50.06         4.09 o                         
  12   3   1          0.95         -1.29         2.32 o                         
 -10   4   1          0.71         -1.97         3.06 o                         
  -9   4   1         33.29         25.55         4.34 o                         
  -8   4   1          1.64          2.22         1.95 o                         
  -7   4   1         48.72         49.41         3.04 o                         
  -6   4   1         29.09         25.12         1.77 o                         
  -5   4   1        582.37        563.21         9.01 o                         
  -4   4   1         16.16         19.19         1.70 o                         
  -3   4   1        454.13        439.22         5.76 o                         
  -2   4   1        114.71        131.12         2.41 o                         
  -1   4   1       1100.35       1098.15        12.00 o                         
   0   4   1        258.28        252.40         3.59 o                         
   1   4   1         10.38          3.90         0.55 o                         
   2   4   1        420.79        422.53         5.16 o                         
   3   4   1       3390.55       3263.72        29.78 o                         
   4   4   1         23.38         17.72         1.10 o                         
   5   4   1        851.99        831.51         9.67 o                         
   6   4   1        113.45        116.61         2.81 o                         
   7   4   1        348.58        320.37         6.00 o                         
   8   4   1        130.16        114.66         4.44 o                         
   9   4   1         95.79        111.54         4.49 o                         
  10   4   1          1.98          2.84         1.97 o                         
  11   4   1         19.83         19.08         2.95 o                         
  12   4   1          7.68          4.62         2.57 o                         
 -10   5   1         12.22          5.26         4.96 o                         
  -9   5   1         26.56         22.67         4.05 o                         
  -8   5   1          0.02         -3.04         3.04 o                         
  -7   5   1         32.25         33.30         4.06 o                         
  -6   5   1          1.05         -0.25         1.12 o                         
  -5   5   1        131.86        126.92         4.38 o                         
  -4   5   1          1.60          0.78         0.98 o                         
  -3   5   1        123.45        130.38         2.62 o                         
  -2   5   1         29.51         23.93         1.21 o                         
  -1   5   1        564.52        529.10         7.02 o                         
   0   5   1         21.76         19.21         1.10 o                         
   1   5   1        538.20        490.91         6.10 o                         
   2   5   1       1812.15       1860.94        17.75 o                         
   3   5   1       2195.33       2211.43        19.74 o                         
   4   5   1        125.37        100.23         2.38 o                         
   5   5   1        655.44        639.83         7.76 o                         
   6   5   1          4.29          4.41         1.11 o                         
   7   5   1        234.70        225.12         5.64 o                         
   8   5   1          1.32          3.51         1.28 o                         
   9   5   1        170.70        176.44         5.29 o                         
  10   5   1         36.18         34.59         3.40 o                         
  11   5   1         10.67         12.94         2.74 o                         
  12   5   1          8.71          4.43         2.44 o                         
  -9   6   1         34.14         31.12         5.49 o                         
  -8   6   1         32.34         34.44         4.50 o                         
  -7   6   1        152.24        156.18         7.92 o                         
  -6   6   1          3.25          2.65         1.31 o                         
  -5   6   1         30.41         34.55         2.55 o                         
  -4   6   1         26.86         26.53         2.16 o                         
  -3   6   1        122.77        119.09         2.92 o                         
  -2   6   1          7.23          7.32         0.91 o                         
  -1   6   1          4.82          7.05         0.90 o                         
   0   6   1        439.98        434.05         6.51 o                         
   1   6   1       1084.83       1100.89        12.67 o                         
   2   6   1        281.07        284.11         4.23 o                         
   3   6   1       1069.72       1057.64        10.27 o                         
   4   6   1        174.02        169.46         3.13 o                         
   5   6   1       2094.37       1993.50        20.54 o                         
   6   6   1        132.64        132.35         3.64 o                         
   7   6   1        138.70        149.58         4.42 o                         
   8   6   1        204.22        209.86         5.42 o                         
   9   6   1        159.07        169.10         4.81 o                         
  10   6   1         32.80         35.45         3.01 o                         
  11   6   1         14.59         10.96         2.15 o                         
  12   6   1         29.04         30.26         3.72 o                         
  -8   7   1          3.71         -2.96         2.96 o                         
  -7   7   1         80.18         74.70         6.12 o                         
  -6   7   1         19.55         17.26         2.89 o                         
  -5   7   1         18.79         14.17         3.12 o                         
  -4   7   1          4.84          5.24         1.46 o                         
  -3   7   1        217.14        227.65         4.96 o                         
  -2   7   1          8.09          7.54         0.92 o                         
  -1   7   1        120.99        122.35         3.13 o                         
   0   7   1        417.09        424.60         7.22 o                         
   1   7   1        430.07        408.35         6.32 o                         
   2   7   1        210.93        199.99         3.60 o                         
   3   7   1        733.84        718.05         8.47 o                         
   4   7   1         36.62         31.65         1.78 o                         
   5   7   1        601.99        592.15         9.29 o                         
   6   7   1          1.66          1.93         1.16 o                         
   7   7   1          2.95          3.46         1.57 o                         
   8   7   1        109.88        112.93         4.96 o                         
   9   7   1        103.58        119.60         6.16 o                         
  10   7   1         34.13         34.81         3.22 o                         
  11   7   1         27.11         27.86         3.31 o                         
  12   7   1          5.53          6.14         2.32 o                         
  -8   8   1          0.46         -0.49         4.42 o                         
  -7   8   1          3.85          3.85         3.03 o                         
  -6   8   1         30.05         28.82         5.03 o                         
  -5   8   1          4.09          0.93         1.21 o                         
  -4   8   1         32.60         32.84         2.44 o                         
  -3   8   1        210.08        217.72         6.29 o                         
  -2   8   1         58.12         62.00         2.65 o                         
  -1   8   1        117.15        111.49         3.95 o                         
   0   8   1         11.96         13.72         1.66 o                         
   1   8   1          8.90          9.28         1.29 o                         
   2   8   1        232.93        224.32         5.13 o                         
   3   8   1        322.11        320.03         5.75 o                         
   4   8   1        459.77        448.58         6.49 o                         
   5   8   1          6.13          5.62         1.24 o                         
   6   8   1        286.69        289.06         6.92 o                         
   7   8   1         47.37         41.51         2.86 o                         
   8   8   1        132.75        128.82         5.11 o                         
   9   8   1         25.16         25.06         2.51 o                         
  10   8   1         20.63         12.86         1.95 o                         
  11   8   1          1.41         -0.79         2.28 o                         
  12   8   1          0.69         -2.24         2.24 o                         
  -7   9   1         16.74          9.42         6.71 o                         
  -6   9   1         10.40          5.81         2.07 o                         
  -5   9   1         46.00         45.81         4.21 o                         
  -4   9   1        123.22        137.35         5.95 o                         
  -3   9   1        152.82        153.58         8.45 o                         
  -2   9   1        185.36        185.45         3.94 o                         
  -1   9   1         11.14         13.32         1.42 o                         
   0   9   1        260.80        257.95         5.94 o                         
   1   9   1        370.77        397.62         9.35 o                         
   2   9   1         33.25         40.57         2.29 o                         
   3   9   1          3.19          4.84         1.19 o                         
   4   9   1        226.95        225.99         4.51 o                         
   5   9   1          3.63          3.50         1.26 o                         
   6   9   1         49.04         53.09         3.35 o                         
   7   9   1         24.70         28.44         2.63 o                         
   8   9   1        206.95        218.62         6.54 o                         
   9   9   1         37.56         36.11         3.38 o                         
  10   9   1          9.63          5.61         1.85 o                         
  11   9   1         15.83         14.64         2.57 o                         
  12   9   1         10.06          7.38         2.82 o                         
  -6  10   1          3.18          5.15         4.77 o                         
  -5  10   1         50.50         53.27         4.99 o                         
  -4  10   1         25.47         16.59         2.34 o                         
  -3  10   1         17.57         20.21         2.65 o                         
  -2  10   1          0.52         -1.02         1.02 o                         
  -1  10   1         55.05         58.25         2.59 o                         
   0  10   1        120.26        134.27         5.03 o                         
   1  10   1        359.76        382.04        10.04 o                         
   2  10   1          9.12         15.56         2.32 o                         
   3  10   1          5.63          7.53         1.27 o                         
   4  10   1        199.58        193.08         5.01 o                         
   5  10   1        109.24        107.10         4.02 o                         
   6  10   1         21.62         21.22         2.62 o                         
   7  10   1         15.26         15.47         2.40 o                         
   8  10   1         65.15         72.56         4.41 o                         
   9  10   1          4.05          4.95         2.07 o                         
  10  10   1         14.53         12.59         2.26 o                         
  11  10   1         16.17         12.33         2.62 o                         
  12  10   1         17.21          8.45         2.79 o                         
  -5  11   1          9.07          3.16         3.80 o                         
  -4  11   1          9.30          7.41         3.14 o                         
  -3  11   1          0.11         -2.09         2.09 o                         
  -2  11   1         21.24         21.91         2.49 o                         
  -1  11   1          7.68          6.80         1.52 o                         
   0  11   1        158.74        174.83         5.23 o                         
   1  11   1         91.23         94.74         5.03 o                         
   2  11   1         18.44         21.76         2.11 o                         
   3  11   1          0.30          1.68         1.49 o                         
   4  11   1         13.90         15.82         1.63 o                         
   5  11   1          1.98          1.89         1.57 o                         
   6  11   1         27.96         25.24         2.60 o                         
   7  11   1          1.15          2.50         1.85 o                         
   8  11   1         45.95         45.02         3.67 o                         
   9  11   1         12.83         10.75         2.26 o                         
  10  11   1          5.15          2.40         2.08 o                         
  11  11   1          2.74         -0.73         2.47 o                         
  -4  12   1         21.14         14.62         4.65 o                         
  -3  12   1         13.91         21.02         4.47 o                         
  -2  12   1         13.63         12.27         3.44 o                         
  -1  12   1          3.50          0.18         1.60 o                         
   0  12   1         21.41         20.15         2.82 o                         
   1  12   1         18.38         21.75         3.31 o                         
   2  12   1         21.93         21.41         2.67 o                         
   3  12   1          0.16         -0.40         1.46 o                         
   4  12   1          0.46         -1.24         1.56 o                         
   5  12   1          8.05         12.33         1.71 o                         
   6  12   1        121.77        144.04         7.65 o                         
   7  12   1         28.41         33.11         4.14 o                         
   8  12   1         29.71         39.07         3.28 o                         
   9  12   1         37.01         40.36         3.32 o                         
  10  12   1          2.99          3.99         2.36 o                         
  11  12   1          3.44          4.20         2.84 o                         
  -2  13   1         13.43         10.21         3.67 o                         
  -1  13   1          1.91         -1.68         3.16 o                         
   0  13   1         33.42         32.98         4.21 o                         
   1  13   1          0.94         -1.32         1.97 o                         
   2  13   1         17.99         17.80         2.60 o                         
   3  13   1          2.53          3.96         2.04 o                         
   4  13   1         16.70         18.13         2.33 o                         
   5  13   1          0.67         -1.38         2.02 o                         
   6  13   1        100.42        111.87         6.10 o                         
   7  13   1         16.26         13.45         2.53 o                         
   8  13   1          6.27          2.28         2.57 o                         
   9  13   1          4.95          1.90         2.53 o                         
  10  13   1          9.62         10.79         3.29 o                         
  -1  14   1          5.06          0.56         3.98 o                         
   0  14   1         10.32          6.66         3.06 o                         
   1  14   1          0.85         -2.35         2.35 o                         
   2  14   1          1.41         -1.09         2.33 o                         
   3  14   1         13.74         16.83         3.07 o                         
   4  14   1        208.38        234.77         7.60 o                         
   5  14   1         13.57         10.84         2.97 o                         
   6  14   1         20.60         15.39         3.57 o                         
   7  14   1          2.44          0.64         2.64 o                         
   8  14   1          8.63          5.71         3.01 o                         
   9  14   1          1.83         -3.29         3.29 o                         
   2  15   1          0.28         -4.42         4.42 o                         
   3  15   1         10.50          4.16         3.07 o                         
   4  15   1         57.70         53.06         4.83 o                         
   5  15   1         10.16          9.17         3.59 o                         
   6  15   1          2.16         -4.45         4.45 o                         
   7  15   1          0.18         -2.97         2.97 o                         
  -5 -15   2         24.95         15.99         5.90 o                         
  -4 -15   2          1.76         -0.88         3.03 o                         
  -3 -15   2         13.03         -1.37         3.00 o                         
  -8 -14   2          3.63          3.08         4.57 o                         
  -7 -14   2          7.70         -2.34         2.94 o                         
  -6 -14   2          3.99         -0.72         3.11 o                         
  -5 -14   2         16.31         13.18         2.91 o                         
  -4 -14   2          1.38         -0.53         3.09 o                         
  -3 -14   2         19.48         19.68         2.75 o                         
  -2 -14   2         16.40          9.45         2.70 o                         
  -1 -14   2          3.94         -2.73         2.73 o                         
   0 -14   2          0.36         -3.33         3.33 o                         
  -9 -13   2         29.47         25.09         3.98 o                         
  -8 -13   2          0.13         -0.64         2.95 o                         
  -7 -13   2          8.74          7.72         2.91 o                         
  -6 -13   2          1.36         -1.73         2.12 o                         
  -5 -13   2          2.10         -0.10         2.79 o                         
  -4 -13   2          2.40          1.22         2.01 o                         
  -3 -13   2         21.31         20.89         2.64 o                         
  -2 -13   2          3.70         -0.09         2.78 o                         
  -1 -13   2          5.80          6.59         2.57 o                         
   0 -13   2          4.29          0.39         2.29 o                         
   1 -13   2         33.63         29.74         3.69 o                         
   2 -13   2         11.16          8.64         5.14 o                         
 -10 -12   2          0.14         -1.17         2.74 o                         
  -9 -12   2         16.29         13.35         3.07 o                         
  -8 -12   2         18.12         10.61         3.11 o                         
  -7 -12   2          9.49          9.35         2.78 o                         
  -6 -12   2          0.05         -1.07         2.23 o                         
  -5 -12   2         98.22        107.35         6.27 o                         
  -4 -12   2         60.05         63.67         4.21 o                         
  -3 -12   2         22.63         25.66         3.66 o                         
  -2 -12   2         52.48         54.15         4.10 o                         
  -1 -12   2         86.69         90.66         4.99 o                         
   0 -12   2          0.46         -1.88         1.88 o                         
   1 -12   2         73.29         76.54         5.57 o                         
   2 -12   2          0.16         -2.69         2.69 o                         
   3 -12   2         11.70          5.03         3.32 o                         
   4 -12   2          0.19          7.12         8.36 o                         
 -11 -11   2         12.01          5.51         3.16 o                         
 -10 -11   2          3.95          0.80         3.50 o                         
  -9 -11   2         14.95         11.37         3.13 o                         
  -8 -11   2         10.90          8.09         2.58 o                         
  -7 -11   2         10.11          9.15         3.17 o                         
  -6 -11   2          0.19          2.50         1.91 o                         
  -5 -11   2        206.11        220.91         7.07 o                         
  -4 -11   2          0.03         -0.22         1.53 o                         
  -3 -11   2         40.96         41.59         3.29 o                         
  -2 -11   2          0.04          1.62         1.66 o                         
  -1 -11   2        157.43        173.90         8.35 o                         
   0 -11   2          0.73          0.33         1.76 o                         
   1 -11   2         44.41         39.57         3.10 o                         
   2 -11   2          8.91          6.58         2.07 o                         
   3 -11   2         41.60         34.70         3.97 o                         
   4 -11   2          4.34          3.58         3.82 o                         
   5 -11   2         12.23          5.33         4.16 o                         
 -11 -10   2          3.11         -2.17         2.17 o                         
 -10 -10   2          1.89         -2.37         2.37 o                         
  -9 -10   2         38.49         34.17         4.13 o                         
  -8 -10   2          1.25         -1.88         1.88 o                         
  -7 -10   2         41.01         43.46         4.64 o                         
  -6 -10   2          0.10         -1.88         1.88 o                         
  -5 -10   2        240.24        254.64         6.92 o                         
  -4 -10   2         13.77          9.70         1.79 o                         
  -3 -10   2         74.33         80.66         4.21 o                         
  -2 -10   2        101.15         99.69         4.54 o                         
  -1 -10   2         51.52         55.66         3.40 o                         
   0 -10   2         16.01         15.42         1.94 o                         
   1 -10   2         88.65         80.65         3.89 o                         
   2 -10   2          1.68          0.12         1.47 o                         
   3 -10   2         80.78         86.78         4.75 o                         
   4 -10   2         18.39         11.64         3.05 o                         
   5 -10   2         22.11         24.92         3.46 o                         
   6 -10   2          0.12         -3.43         3.43 o                         
 -12  -9   2          4.98         -0.95         4.62 o                         
 -11  -9   2         28.60         20.65         2.81 o                         
 -10  -9   2          0.01         -1.98         1.98 o                         
  -9  -9   2         93.57        100.16         5.73 o                         
  -8  -9   2          3.36         -0.69         1.60 o                         
  -7  -9   2         44.27         44.42         2.88 o                         
  -6  -9   2         43.32         41.03         2.93 o                         
  -5  -9   2        188.64        193.50         5.78 o                         
  -4  -9   2         13.03         14.16         2.08 o                         
  -3  -9   2        302.72        321.33         7.70 o                         
  -2  -9   2          4.20          0.30         1.46 o                         
  -1  -9   2         20.23         24.63         2.42 o                         
   0  -9   2          2.19          0.88         1.17 o                         
   1  -9   2        263.39        280.12         6.05 o                         
   2  -9   2          0.29         -0.11         1.17 o                         
   3  -9   2         23.84         17.95         2.23 o                         
   4  -9   2         28.32         18.50         2.37 o                         
   5  -9   2        156.36        160.35         7.81 o                         
   6  -9   2          0.37          7.58         2.99 o                         
   7  -9   2          8.83          1.95         5.23 o                         
 -12  -8   2          1.93          1.63         2.41 o                         
 -11  -8   2         87.96         88.82         5.09 o                         
 -10  -8   2         10.75          8.72         1.95 o                         
  -9  -8   2         38.56         37.81         2.90 o                         
  -8  -8   2         12.81         12.66         2.14 o                         
  -7  -8   2        192.56        199.05         5.30 o                         
  -6  -8   2          6.16         11.62         1.79 o                         
  -5  -8   2        215.49        226.14         5.25 o                         
  -4  -8   2        106.94         96.91         4.58 o                         
  -3  -8   2        233.08        238.04         6.22 o                         
  -2  -8   2         50.15         54.73         4.15 o                         
  -1  -8   2        163.21        164.58         5.30 o                         
   0  -8   2        420.53        420.89         7.77 o                         
   1  -8   2        454.52        457.09         7.86 o                         
   2  -8   2         23.70         18.82         1.80 o                         
   3  -8   2         78.58         79.54         3.26 o                         
   4  -8   2         19.15         17.96         2.09 o                         
   5  -8   2        101.28        122.73         6.83 o                         
   6  -8   2          3.41          5.75         3.97 o                         
   7  -8   2          3.77         -3.15         3.15 o                         
   8  -8   2          2.73         -7.62         7.62 o                         
 -12  -7   2          0.48         -2.01         2.28 o                         
 -11  -7   2         52.51         46.98         3.76 o                         
 -10  -7   2         28.97         25.49         2.65 o                         
  -9  -7   2         48.84         45.79         3.08 o                         
  -8  -7   2         12.01         14.09         1.99 o                         
  -7  -7   2        227.32        231.95         5.62 o                         
  -6  -7   2        209.00        222.15         5.86 o                         
  -5  -7   2        194.70        195.28         5.52 o                         
  -4  -7   2         87.67         98.53         3.47 o                         
  -3  -7   2        401.21        393.99         6.41 o                         
  -2  -7   2         69.80         69.12         2.64 o                         
  -1  -7   2        989.35        982.45        13.21 o                         
   0  -7   2          3.65          2.66         1.02 o                         
   1  -7   2         68.98         70.74         2.79 o                         
   2  -7   2         33.51         35.57         2.22 o                         
   3  -7   2        251.63        245.82         5.52 o                         
   4  -7   2         35.59         36.62         2.19 o                         
   5  -7   2         49.96         45.65         3.98 o                         
   6  -7   2         23.87         23.80         3.11 o                         
   7  -7   2          8.66          2.23         3.73 o                         
   8  -7   2         33.81         35.41         4.74 o                         
 -12  -6   2          6.58          4.34         2.63 o                         
 -11  -6   2          9.82         11.21         2.65 o                         
 -10  -6   2         19.71         19.78         2.29 o                         
  -9  -6   2         48.05         45.02         3.07 o                         
  -8  -6   2          8.57          7.16         1.73 o                         
  -7  -6   2        188.89        193.27         4.99 o                         
  -6  -6   2        179.31        169.23         4.62 o                         
  -5  -6   2        347.38        353.97         6.40 o                         
  -4  -6   2         71.71         78.46         2.41 o                         
  -3  -6   2       1144.36       1114.09        12.29 o                         
  -2  -6   2        138.38        155.36         3.70 o                         
  -1  -6   2        675.14        679.87         9.19 o                         
   0  -6   2          8.30          9.85         1.06 o                         
   1  -6   2          7.36          8.54         1.04 o                         
   2  -6   2        156.89        163.58         3.64 o                         
   3  -6   2        452.90        457.64         8.05 o                         
   4  -6   2         89.24        100.69         3.49 o                         
   5  -6   2         71.97         73.06         3.57 o                         
   6  -6   2          0.93          0.57         1.91 o                         
   7  -6   2         23.42         27.64         3.47 o                         
   8  -6   2          8.57          2.80         2.62 o                         
   9  -6   2         19.65         14.02         4.73 o                         
 -12  -5   2          0.49         -1.12         2.73 o                         
 -11  -5   2         17.56         19.78         2.97 o                         
 -10  -5   2         17.00         18.84         2.08 o                         
  -9  -5   2          3.03          6.38         1.74 o                         
  -8  -5   2         91.85        100.01         4.14 o                         
  -7  -5   2         60.10         73.47         3.10 o                         
  -6  -5   2        101.95         95.17         3.02 o                         
  -5  -5   2         34.31         40.44         1.92 o                         
  -4  -5   2        341.92        316.85         5.33 o                         
  -3  -5   2        575.61        576.32         6.60 o                         
  -2  -5   2          2.70          1.10         0.68 o                         
  -1  -5   2        751.02        709.73         8.45 o                         
   0  -5   2         21.83         22.98         1.41 o                         
   1  -5   2        423.39        410.66         5.62 o                         
   2  -5   2         12.17         12.57         1.12 o                         
   3  -5   2        173.29        176.85         3.75 o                         
   4  -5   2        504.59        473.92         8.06 o                         
   5  -5   2        323.92        316.22         9.56 o                         
   6  -5   2          1.27         -1.59         1.61 o                         
   7  -5   2         49.04         49.39         4.47 o                         
   8  -5   2         10.69          8.77         3.34 o                         
   9  -5   2         38.14         31.22         4.87 o                         
 -12  -4   2          0.59         -2.28         2.30 o                         
 -11  -4   2          0.82         -0.58         2.12 o                         
 -10  -4   2          1.65          0.71         2.20 o                         
  -9  -4   2         61.37         63.50         4.17 o                         
  -8  -4   2        185.63        192.70         5.01 o                         
  -7  -4   2        249.92        261.46         5.51 o                         
  -6  -4   2        202.79        202.90         4.95 o                         
  -5  -4   2        400.76        376.79         7.05 o                         
  -4  -4   2          1.62          6.50         0.79 o                         
  -3  -4   2        788.44        796.42         8.82 o                         
  -2  -4   2        584.88        562.89         6.27 o                         
  -1  -4   2        416.24        377.71         4.80 o                         
   0  -4   2        751.60        751.61         9.71 o                         
   1  -4   2       1771.77       1781.59        18.09 o                         
   2  -4   2        211.82        200.27         3.28 o                         
   3  -4   2        402.90        387.95         5.79 o                         
   4  -4   2        461.84        478.48         7.58 o                         
   5  -4   2        362.66        347.70         6.53 o                         
   6  -4   2          1.32          1.17         1.09 o                         
   7  -4   2         63.70         59.43         3.32 o                         
   8  -4   2         63.53         72.63         6.59 o                         
   9  -4   2         20.65         12.08         3.74 o                         
  10  -4   2         34.18         29.66         5.61 o                         
 -12  -3   2         12.43         11.24         2.97 o                         
 -11  -3   2         42.27         44.35         3.53 o                         
 -10  -3   2          0.26         -0.97         1.92 o                         
  -9  -3   2        152.85        161.56         5.92 o                         
  -8  -3   2        230.76        234.57         5.45 o                         
  -7  -3   2          6.30          7.13         1.30 o                         
  -6  -3   2          9.37          9.85         1.22 o                         
  -5  -3   2         52.75         48.17         2.03 o                         
  -4  -3   2        430.91        456.17         5.84 o                         
  -3  -3   2       1910.32       1947.17        18.99 o                         
  -2  -3   2        183.59        178.40         2.56 o                         
  -1  -3   2         78.43         61.19         1.60 o                         
   0  -3   2          5.96          1.94         0.49 o                         
   1  -3   2       2276.65       2249.32        23.89 o                         
   2  -3   2         46.48         37.48         1.36 o                         
   3  -3   2         20.78         16.69         1.14 o                         
   4  -3   2        225.28        248.28         3.99 o                         
   5  -3   2        112.69        110.41         2.80 o                         
   6  -3   2        174.36        179.01         4.11 o                         
   7  -3   2         69.89         70.25         3.39 o                         
   8  -3   2        203.23        221.07         7.72 o                         
   9  -3   2         35.18         35.63         3.75 o                         
  10  -3   2          9.31          7.09         2.71 o                         
 -12  -2   2          6.32          5.03         2.51 o                         
 -11  -2   2         36.22         39.47         3.59 o                         
 -10  -2   2         66.21         73.44         4.78 o                         
  -9  -2   2         33.80         38.23         3.81 o                         
  -8  -2   2         53.21         59.03         4.14 o                         
  -7  -2   2         60.96         59.51         3.41 o                         
  -6  -2   2          1.00         -0.31         0.91 o                         
  -5  -2   2        310.95        311.46         4.70 o                         
  -4  -2   2       2180.23       2296.67        23.18 o                         
  -3  -2   2       3355.03       3384.67        37.14 o                         
  -2  -2   2       1166.56       1126.36        11.60 o                         
  -1  -2   2        176.06        166.71         2.30 o                         
   0  -2   2       2841.62       2826.35        71.81 o                         
   1  -2   2        371.46        372.77         3.94 o                         
   2  -2   2       2292.88       2301.21        20.35 o                         
   3  -2   2         47.42         60.67         1.42 o                         
   4  -2   2         83.78         88.86         2.01 o                         
   5  -2   2         41.77         43.47         1.81 o                         
   6  -2   2        415.81        414.97         6.50 o                         
   7  -2   2          1.22          2.41         1.19 o                         
   8  -2   2        158.84        156.48         5.32 o                         
   9  -2   2         17.04         20.36         3.61 o                         
  10  -2   2          1.46         -1.99         2.30 o                         
  11  -2   2         17.89         14.17         4.59 o                         
 -12  -1   2          0.14         -2.34         2.34 o                         
 -11  -1   2         12.26         12.15         2.64 o                         
 -10  -1   2        173.91        188.30         6.30 o                         
  -9  -1   2         34.96         43.52         3.37 o                         
  -8  -1   2          6.56          4.81         1.84 o                         
  -7  -1   2        363.54        354.61         8.05 o                         
  -6  -1   2        659.91        656.15        11.09 o                         
  -5  -1   2        837.11        795.36        10.08 o                         
  -4  -1   2       1869.42       1835.77        18.17 o                         
  -3  -1   2       2270.26       2215.01        24.71 o                         
  -2  -1   2       1930.24       1892.91        20.06 o                         
  -1  -1   2       2105.59       2010.22        32.58 o                         
   0  -1   2       2167.87       2234.66        79.89 o                         
   1  -1   2       2857.28       2877.53       241.18 o                         
   2  -1   2       4679.36       4323.01       151.43 o                         
   3  -1   2        508.58        507.11         5.38 o                         
   4  -1   2        699.17        656.74         7.46 o                         
   5  -1   2         70.55         64.65         1.88 o                         
   6  -1   2       1014.69       1007.03        12.16 o                         
   7  -1   2          1.00          1.29         1.04 o                         
   8  -1   2        226.17        233.85         5.77 o                         
   9  -1   2          1.98          3.61         1.87 o                         
  10  -1   2         24.34         29.76         2.98 o                         
  11  -1   2          0.28         -1.01         2.04 o                         
 -12   0   2          4.46         -3.56         3.56 o                         
 -11   0   2          0.26          2.34         2.43 o                         
 -10   0   2         27.38         24.99         2.92 o                         
  -9   0   2         41.54         48.99         3.54 o                         
  -8   0   2        159.05        166.32         6.07 o                         
  -7   0   2        201.11        198.18         6.96 o                         
  -6   0   2        555.03        579.49        12.58 o                         
  -5   0   2        644.85        611.88         8.14 o                         
  -4   0   2       1728.90       1718.21        17.80 o                         
  -3   0   2          5.39          6.05         0.69 o                         
  -2   0   2       1179.34       1160.80        11.69 o                         
  -1   0   2          7.01          7.72         0.48 o                         
   0   0   2       5202.91       5119.92       135.76 o                         
   1   0   2          0.46          1.22         0.33 o                         
   2   0   2          4.28          6.68         0.48 o                         
   3   0   2       1609.26       1591.21        13.66 o                         
   4   0   2        574.46        538.21         5.89 o                         
   5   0   2        219.70        196.19         3.19 o                         
   6   0   2          7.87          6.29         1.17 o                         
   7   0   2         11.02         14.40         1.73 o                         
   8   0   2         86.70         97.18         4.18 o                         
   9   0   2         29.29         26.36         2.92 o                         
  10   0   2         35.80         38.41         3.32 o                         
  11   0   2          0.03          0.46         1.92 o                         
  12   0   2         69.33         58.84         5.55 o                         
 -11   1   2          2.27          3.23         5.48 o                         
 -10   1   2         34.08         34.43         3.63 o                         
  -9   1   2         19.17         13.67         2.36 o                         
  -8   1   2        104.30        122.23         5.58 o                         
  -7   1   2         69.22         64.51         2.96 o                         
  -6   1   2        131.31        137.06         3.28 o                         
  -5   1   2         27.88         24.28         1.31 o                         
  -4   1   2       1347.26       1320.17        14.05 o                         
  -3   1   2          6.22          3.52         0.59 o                         
  -2   1   2         89.25         75.03         1.34 o                         
  -1   1   2       3527.82       3366.50       116.34 o                         
   0   1   2       4251.67       4174.75       113.34 o                         
   1   1   2        344.96        328.41         2.78 o                         
   2   1   2        574.48        518.35         4.95 o                         
   3   1   2          0.21          0.30         0.42 o                         
   4   1   2        555.53        507.47         5.90 o                         
   5   1   2        280.25        295.41         4.11 o                         
   6   1   2        218.80        199.02         4.03 o                         
   7   1   2         44.34         44.20         2.70 o                         
   8   1   2        109.56        110.82         4.07 o                         
   9   1   2          0.45          0.98         1.65 o                         
  10   1   2         28.42         27.66         3.03 o                         
  11   1   2          1.52          2.57         2.32 o                         
  12   1   2         17.10         16.85         3.02 o                         
 -11   2   2         16.16         15.11         3.50 o                         
 -10   2   2         59.89         63.93         5.91 o                         
  -9   2   2         29.72         30.47         2.78 o                         
  -8   2   2         21.78         25.17         2.08 o                         
  -7   2   2          8.68          8.96         1.65 o                         
  -6   2   2        689.06        686.39        10.91 o                         
  -5   2   2          0.85          0.31         0.79 o                         
  -4   2   2        419.08        398.56         5.31 o                         
  -3   2   2         18.01         39.19         1.25 o                         
  -2   2   2      10439.60      10358.92       323.82 o                         
  -1   2   2         32.97         29.95         0.73 o                         
   0   2   2       1620.08       1544.32        13.54 o                         
   1   2   2        127.78        129.86         1.44 o                         
   2   2   2       4984.37       4688.48       167.49 o                         
   3   2   2        199.29        205.25         2.85 o                         
   4   2   2        348.69        453.81         5.15 o                         
   5   2   2        142.17        127.40         2.48 o                         
   6   2   2       1332.08       1246.80        12.83 o                         
   7   2   2         14.50         12.29         1.44 o                         
   8   2   2         80.67         98.46         4.25 o                         
   9   2   2          5.46          3.26         1.73 o                         
  10   2   2        154.17        171.36         5.97 o                         
  11   2   2          8.98          8.39         2.39 o                         
  12   2   2          3.96          1.33         2.69 o                         
 -10   3   2         27.18         24.10         3.41 o                         
  -9   3   2          0.06          1.20         2.06 o                         
  -8   3   2         14.89         15.42         2.54 o                         
  -7   3   2         11.71         11.92         1.65 o                         
  -6   3   2        478.88        469.46         7.69 o                         
  -5   3   2          0.05          1.65         0.72 o                         
  -4   3   2        183.09        168.95         3.33 o                         
  -3   3   2        224.14        248.03         4.06 o                         
  -2   3   2       3564.88       3645.13        41.43 o                         
  -1   3   2        432.24        465.89         5.22 o                         
   0   3   2         62.34         66.30         1.36 o                         
   1   3   2          0.58          1.48         0.31 o                         
   2   3   2        102.19        120.46         1.81 o                         
   3   3   2         79.34         81.48         1.56 o                         
   4   3   2        362.05        303.94         3.86 o                         
   5   3   2        298.47        311.30         4.24 o                         
   6   3   2       1118.30       1106.21        11.44 o                         
   7   3   2          5.59          4.56         1.39 o                         
   8   3   2         70.23         85.87         3.78 o                         
   9   3   2          8.53         10.37         2.18 o                         
  10   3   2         84.85         90.32         4.81 o                         
  11   3   2          3.91          6.13         2.17 o                         
  12   3   2         21.83         18.70         3.00 o                         
 -10   4   2          6.02          2.10         3.37 o                         
  -9   4   2          2.40          6.82         3.06 o                         
  -8   4   2         30.94         37.37         3.99 o                         
  -7   4   2          3.29          4.77         1.42 o                         
  -6   4   2        211.77        211.29         4.95 o                         
  -5   4   2        106.99         98.25         2.72 o                         
  -4   4   2         82.53         83.06         2.88 o                         
  -3   4   2         37.92         38.53         1.62 o                         
  -2   4   2        962.86        917.86        10.38 o                         
  -1   4   2        282.44        321.62         4.34 o                         
   0   4   2       1986.67       1917.97        18.91 o                         
   1   4   2         34.79         35.95         1.00 o                         
   2   4   2        617.74        530.65         5.70 o                         
   3   4   2        134.01        151.63         2.57 o                         
   4   4   2       2938.36       2898.32        26.11 o                         
   5   4   2        571.52        507.07         8.40 o                         
   6   4   2        445.53        433.98         6.04 o                         
   7   4   2          0.01          1.43         1.12 o                         
   8   4   2        137.61        145.32         4.35 o                         
   9   4   2         57.43         54.14         3.42 o                         
  10   4   2         56.56         53.76         3.97 o                         
  11   4   2          1.65          5.05         2.19 o                         
  12   4   2        101.89        111.62         5.74 o                         
 -10   5   2          3.53         -4.67         4.67 o                         
  -9   5   2          1.02         -2.57         3.28 o                         
  -8   5   2         25.94         30.74         5.13 o                         
  -7   5   2          0.36          1.56         2.17 o                         
  -6   5   2         81.53         89.97         3.09 o                         
  -5   5   2          0.91          2.00         1.36 o                         
  -4   5   2        124.15        129.67         3.52 o                         
  -3   5   2          6.42          6.43         1.01 o                         
  -2   5   2        173.18        171.62         2.73 o                         
  -1   5   2          0.02         -0.17         0.45 o                         
   0   5   2       2538.44       2551.64        27.22 o                         
   1   5   2       1030.47       1167.06        12.00 o                         
   2   5   2        931.89        845.55         8.11 o                         
   3   5   2          4.28          6.74         0.79 o                         
   4   5   2       1305.94       1283.57        13.55 o                         
   5   5   2        154.34        156.45         3.13 o                         
   6   5   2        531.01        522.65         7.84 o                         
   7   5   2         76.21         62.53         2.84 o                         
   8   5   2        332.78        338.16         6.71 o                         
   9   5   2          4.43          3.85         1.80 o                         
  10   5   2        158.52        166.15         5.74 o                         
  11   5   2         53.53         55.77         4.51 o                         
  12   5   2        110.84        118.53         5.88 o                         
  -9   6   2          0.00         -1.82         4.80 o                         
  -8   6   2         32.34         32.73         4.50 o                         
  -7   6   2          4.10          2.99         3.10 o                         
  -6   6   2        172.25        176.30         5.21 o                         
  -5   6   2          2.02         -0.76         0.96 o                         
  -4   6   2        251.33        239.30         6.11 o                         
  -3   6   2          0.05         -0.76         0.76 o                         
  -2   6   2        146.66        145.50         3.43 o                         
  -1   6   2        134.28        127.44         2.68 o                         
   0   6   2        915.26        874.99        12.03 o                         
   1   6   2         12.90          9.70         0.78 o                         
   2   6   2         77.64         68.39         1.69 o                         
   3   6   2          1.28          4.02         0.67 o                         
   4   6   2        434.16        403.42         5.33 o                         
   5   6   2        174.35        181.15         3.70 o                         
   6   6   2          6.68          9.80         1.36 o                         
   7   6   2         83.88         84.44         4.02 o                         
   8   6   2        224.91        238.03         5.39 o                         
   9   6   2          2.95          3.34         2.07 o                         
  10   6   2        214.89        246.80         6.67 o                         
  11   6   2         49.38         55.23         3.76 o                         
  12   6   2         26.83         24.74         3.25 o                         
  -8   7   2          4.92         -3.05         3.05 o                         
  -7   7   2         73.32         77.07         6.18 o                         
  -6   7   2         84.54         85.65         4.86 o                         
  -5   7   2          0.86         -1.45         1.45 o                         
  -4   7   2         33.64         33.13         2.71 o                         
  -3   7   2         11.13          7.68         1.06 o                         
  -2   7   2       1566.88       1557.85        18.97 o                         
  -1   7   2        540.84        507.23         8.12 o                         
   0   7   2          1.39          2.97         0.59 o                         
   1   7   2        167.92        164.55         3.63 o                         
   2   7   2        616.11        598.98         7.42 o                         
   3   7   2        115.67        109.47         2.31 o                         
   4   7   2        790.53        766.49         8.73 o                         
   5   7   2        326.55        318.65         6.41 o                         
   6   7   2         61.35         56.16         3.03 o                         
   7   7   2        126.47        122.56         4.98 o                         
   8   7   2        194.95        208.26         6.00 o                         
   9   7   2         63.83         66.49         3.39 o                         
  10   7   2          9.52          8.45         2.21 o                         
  11   7   2          8.44         10.36         2.27 o                         
  12   7   2          2.37         -1.15         2.12 o                         
  -8   8   2         20.85         23.58        11.73 o                         
  -7   8   2         18.60         15.20         3.81 o                         
  -6   8   2         91.27        100.89         5.60 o                         
  -5   8   2          0.32         -2.73         2.73 o                         
  -4   8   2         42.74         43.39         2.38 o                         
  -3   8   2        273.39        262.27         7.15 o                         
  -2   8   2        898.31        896.53        12.18 o                         
  -1   8   2         10.21         10.10         0.89 o                         
   0   8   2         20.52         15.87         1.86 o                         
   1   8   2        379.41        386.30         8.13 o                         
   2   8   2        641.02        620.29         8.81 o                         
   3   8   2        111.91        117.75         2.82 o                         
   4   8   2         62.02         69.40         2.55 o                         
   5   8   2         70.38         71.45         2.92 o                         
   6   8   2         16.63         19.16         2.25 o                         
   7   8   2         71.74         71.97         3.98 o                         
   8   8   2        191.92        217.43         6.32 o                         
   9   8   2         38.27         36.03         3.09 o                         
  10   8   2          0.81         -1.40         1.40 o                         
  11   8   2          2.67         -0.09         1.90 o                         
  12   8   2         14.23          7.59         2.53 o                         
  -7   9   2          0.05         -4.21         4.21 o                         
  -6   9   2         24.99         25.95         4.26 o                         
  -5   9   2          2.20          0.01         1.79 o                         
  -4   9   2         61.78         66.93         4.38 o                         
  -3   9   2         57.56         50.50         2.64 o                         
  -2   9   2        165.19        163.64         4.33 o                         
  -1   9   2         91.50         91.87         2.95 o                         
   0   9   2        154.36        164.41         5.00 o                         
   1   9   2         97.54         96.49         3.98 o                         
   2   9   2        449.44        440.80         8.02 o                         
   3   9   2         69.65         70.55         2.46 o                         
   4   9   2         61.12         63.24         2.82 o                         
   5   9   2         11.98         13.82         1.55 o                         
   6   9   2         56.25         58.95         3.34 o                         
   7   9   2         80.23         89.31         4.54 o                         
   8   9   2         58.47         67.07         4.16 o                         
   9   9   2          7.49         10.45         2.13 o                         
  10   9   2          5.15          4.41         1.78 o                         
  11   9   2          2.63         -1.43         1.92 o                         
  12   9   2         39.90         42.95         3.79 o                         
  -6  10   2         21.40         18.19         3.60 o                         
  -5  10   2          1.81         -2.12         2.12 o                         
  -4  10   2         12.59          9.13         2.52 o                         
  -3  10   2         21.12         21.32         2.76 o                         
  -2  10   2          6.73          6.49         1.40 o                         
  -1  10   2         52.08         50.36         2.38 o                         
   0  10   2        114.74        128.14         4.66 o                         
   1  10   2         46.66         47.77         3.59 o                         
   2  10   2        272.48        276.09         7.78 o                         
   3  10   2         33.53         42.71         2.92 o                         
   4  10   2        128.45        129.25         3.58 o                         
   5  10   2          0.74         -0.12         1.20 o                         
   6  10   2         17.77         20.90         2.29 o                         
   7  10   2         90.37         94.25         4.46 o                         
   8  10   2         16.41         15.93         2.45 o                         
   9  10   2         24.15         30.24         2.94 o                         
  10  10   2         28.64         17.23         2.89 o                         
  11  10   2          8.50          6.76         2.24 o                         
  12  10   2         16.06          8.98         2.85 o                         
  -5  11   2          8.38          8.85         8.16 o                         
  -4  11   2          6.15          4.00         2.33 o                         
  -3  11   2         44.06         45.76         4.18 o                         
  -2  11   2          2.47         -1.11         1.11 o                         
  -1  11   2          0.93         -0.05         1.05 o                         
   0  11   2         47.79         51.65         3.11 o                         
   1  11   2         13.43         15.67         2.47 o                         
   2  11   2          3.36          6.80         1.80 o                         
   3  11   2         77.90         89.22         5.08 o                         
   4  11   2         42.40         48.20         3.19 o                         
   5  11   2          5.42          6.64         1.33 o                         
   6  11   2          0.58         -1.30         1.55 o                         
   7  11   2         73.38         73.16         3.61 o                         
   8  11   2        103.75        101.21         4.89 o                         
   9  11   2          1.08         -0.40         1.68 o                         
  10  11   2         10.32          8.25         2.66 o                         
  11  11   2         10.87          8.42         2.73 o                         
  -4  12   2          7.10         -6.42         6.42 o                         
  -3  12   2         29.53         31.91         4.67 o                         
  -2  12   2          5.73          6.63         3.97 o                         
  -1  12   2         18.91         18.76         1.98 o                         
   0  12   2          8.79          5.11         1.85 o                         
   1  12   2         90.09         99.95         5.01 o                         
   2  12   2          6.42          6.32         2.04 o                         
   3  12   2         14.00         14.47         2.68 o                         
   4  12   2         12.26         10.18         1.91 o                         
   5  12   2         10.12         10.22         2.19 o                         
   6  12   2         24.45         21.42         3.08 o                         
   7  12   2         28.20         28.37         2.64 o                         
   8  12   2         36.60         37.81         3.13 o                         
   9  12   2          3.75          1.35         2.03 o                         
  10  12   2          1.21         -2.29         2.29 o                         
  11  12   2         24.81         24.49         4.83 o                         
  -2  13   2         28.51         27.56         4.80 o                         
  -1  13   2          7.76          1.45         2.50 o                         
   0  13   2          7.40          2.36         1.88 o                         
   1  13   2         12.49          7.25         2.34 o                         
   2  13   2         34.35         39.47         3.67 o                         
   3  13   2         19.22         19.15         2.90 o                         
   4  13   2          1.79          1.44         1.97 o                         
   5  13   2         68.55         74.47         4.47 o                         
   6  13   2         43.85         47.03         4.55 o                         
   7  13   2         53.84         58.84         4.65 o                         
   8  13   2          2.64          3.15         2.55 o                         
   9  13   2          0.15         -2.24         2.24 o                         
  10  13   2          4.10          1.02         2.60 o                         
  -1  14   2         46.20         41.26         6.20 o                         
   0  14   2          8.55          2.72         4.06 o                         
   1  14   2          3.37         -2.10         2.10 o                         
   2  14   2          5.64          4.06         2.25 o                         
   3  14   2          3.21         -2.02         2.37 o                         
   4  14   2          7.38          8.89         2.92 o                         
   5  14   2          4.73          6.43         2.64 o                         
   6  14   2          2.76          2.56         2.93 o                         
   7  14   2         44.58         46.14         4.85 o                         
   8  14   2         12.18         12.07         3.20 o                         
   9  14   2          1.85         -2.08         3.62 o                         
   2  15   2          6.63         -0.20         3.72 o                         
   3  15   2          7.04          7.30         2.67 o                         
   4  15   2          2.57         -2.12         2.46 o                         
   5  15   2         29.23         26.41         3.78 o                         
   6  15   2          1.33         -4.15         4.15 o                         
   7  15   2         14.50          6.49         4.26 o                         
  -4 -15   3          0.18         -3.87         8.99 o                         
  -8 -14   3          6.99         -2.15         3.55 o                         
  -7 -14   3         13.07          9.79         3.42 o                         
  -6 -14   3          1.86         -1.75         2.68 o                         
  -5 -14   3          3.92         -2.61         2.61 o                         
  -4 -14   3          3.18          0.34         2.30 o                         
  -3 -14   3          0.59         -2.12         2.12 o                         
  -2 -14   3         10.02         11.32         2.61 o                         
  -1 -14   3          5.26          7.62         2.74 o                         
   0 -14   3         16.22         14.62         3.99 o                         
  -9 -13   3         44.12         43.92         6.69 o                         
  -8 -13   3          2.49         -1.29         2.61 o                         
  -7 -13   3          0.65         -1.43         2.66 o                         
  -6 -13   3          0.16         -1.74         2.32 o                         
  -5 -13   3          1.95         -1.22         2.13 o                         
  -4 -13   3         41.17         34.23         3.21 o                         
  -3 -13   3          3.33          4.44         2.45 o                         
  -2 -13   3         19.06         15.41         2.83 o                         
  -1 -13   3          4.40          4.35         2.68 o                         
   0 -13   3         16.13         14.04         2.90 o                         
   1 -13   3          0.05         -1.17         2.68 o                         
   2 -13   3         17.45         10.98         5.05 o                         
 -10 -12   3         32.59         35.17         6.42 o                         
  -9 -12   3         32.78         36.76         4.16 o                         
  -8 -12   3          0.20         -2.35         2.35 o                         
  -7 -12   3          0.72         -2.28         2.28 o                         
  -6 -12   3         15.74         16.98         2.99 o                         
  -5 -12   3         10.58         10.61         2.69 o                         
  -4 -12   3         39.60         44.16         3.74 o                         
  -3 -12   3          0.05         -0.14         1.94 o                         
  -2 -12   3        181.77        179.35         6.98 o                         
  -1 -12   3         35.66         38.94         3.70 o                         
   0 -12   3         22.16         20.45         3.17 o                         
   1 -12   3          1.46          4.65         2.55 o                         
   2 -12   3         44.09         43.78         3.88 o                         
   3 -12   3          0.64         -1.20         3.55 o                         
 -11 -11   3          9.56          2.62         2.94 o                         
 -10 -11   3         11.72          8.21         3.22 o                         
  -9 -11   3          0.17         -2.46         2.46 o                         
  -8 -11   3         11.71         13.81         2.98 o                         
  -7 -11   3         11.48         11.05         2.99 o                         
  -6 -11   3        119.69        132.31         6.45 o                         
  -5 -11   3         42.92         45.22         3.95 o                         
  -4 -11   3         27.23         29.22         2.77 o                         
  -3 -11   3         21.11         21.22         3.50 o                         
  -2 -11   3        198.69        209.00         7.03 o                         
  -1 -11   3         19.28         16.55         2.41 o                         
   0 -11   3          2.11          4.26         2.12 o                         
   1 -11   3          3.06          1.95         1.87 o                         
   2 -11   3         96.92        107.71         8.01 o                         
   3 -11   3          0.02         -2.45         2.45 o                         
   4 -11   3         24.47         19.08         3.58 o                         
   5 -11   3          4.18         -1.11         3.38 o                         
 -11 -10   3         10.06          7.34         3.04 o                         
 -10 -10   3         12.73         11.46         2.60 o                         
  -9 -10   3         13.88         17.69         3.03 o                         
  -8 -10   3         12.11          8.77         2.45 o                         
  -7 -10   3          3.90          3.82         2.12 o                         
  -6 -10   3         95.52        102.48         5.58 o                         
  -5 -10   3         16.78         29.19         3.54 o                         
  -4 -10   3        169.52        178.43         5.55 o                         
  -3 -10   3         31.13         29.12         3.31 o                         
  -2 -10   3         97.27        113.03         5.60 o                         
  -1 -10   3         78.32         79.06         4.73 o                         
   0 -10   3         39.91         42.42         2.91 o                         
   1 -10   3         16.86         19.45         2.74 o                         
   2 -10   3         22.90         26.24         2.70 o                         
   3 -10   3         10.55         15.64         2.59 o                         
   4 -10   3         12.22         13.47         3.54 o                         
   5 -10   3          1.88          1.40         3.59 o                         
   6 -10   3         17.33          9.28         5.98 o                         
 -12  -9   3         20.38         19.75         4.08 o                         
 -11  -9   3          5.07          2.33         2.83 o                         
 -10  -9   3         44.58         52.55         3.55 o                         
  -9  -9   3          7.55         14.32         2.23 o                         
  -8  -9   3          4.63          3.32         1.72 o                         
  -7  -9   3         38.56         31.21         3.20 o                         
  -6  -9   3        179.63        194.66         6.56 o                         
  -5  -9   3         26.96         24.55         2.79 o                         
  -4  -9   3        457.19        474.52        10.31 o                         
  -3  -9   3         67.16         67.60         3.92 o                         
  -2  -9   3         29.90         24.32         2.51 o                         
  -1  -9   3          0.01         -1.32         1.32 o                         
   0  -9   3        529.47        543.55        10.48 o                         
   1  -9   3         14.56         13.17         1.81 o                         
   2  -9   3          0.57          0.29         1.42 o                         
   3  -9   3          3.59          2.79         2.12 o                         
   4  -9   3          8.50         10.12         2.05 o                         
   5  -9   3         11.84         10.63         2.37 o                         
   6  -9   3          5.75          4.81         3.05 o                         
   7  -9   3          0.49         -2.17         3.96 o                         
 -12  -8   3         27.81         29.36         4.37 o                         
 -11  -8   3          0.34         -1.68         1.68 o                         
 -10  -8   3         64.09         70.48         3.96 o                         
  -9  -8   3          0.19         -0.84         1.49 o                         
  -8  -8   3          0.97         -1.33         1.33 o                         
  -7  -8   3         59.18         61.47         4.56 o                         
  -6  -8   3        347.23        366.99         7.31 o                         
  -5  -8   3         46.15         50.27         3.16 o                         
  -4  -8   3         13.27          9.80         2.27 o                         
  -3  -8   3          1.27          1.35         1.39 o                         
  -2  -8   3        424.72        421.79         9.38 o                         
  -1  -8   3          3.72          1.78         1.24 o                         
   0  -8   3        434.88        455.81         8.31 o                         
   1  -8   3         12.27         12.27         1.63 o                         
   2  -8   3        145.32        160.23         5.47 o                         
   3  -8   3          0.01         -1.18         1.18 o                         
   4  -8   3         46.38         41.44         2.77 o                         
   5  -8   3          5.43          6.14         2.08 o                         
   6  -8   3        115.11        107.91         6.61 o                         
   7  -8   3          6.07          5.18         3.47 o                         
 -12  -7   3          8.05         10.13         2.59 o                         
 -11  -7   3          0.22          1.97         2.62 o                         
 -10  -7   3         20.20         16.24         2.27 o                         
  -9  -7   3          5.73          9.01         1.89 o                         
  -8  -7   3         33.48         28.42         2.34 o                         
  -7  -7   3        121.05        108.04         3.91 o                         
  -6  -7   3       1080.01       1097.90        16.42 o                         
  -5  -7   3        124.61        122.96         3.65 o                         
  -4  -7   3         19.15         20.70         2.45 o                         
  -3  -7   3         16.06         15.66         1.66 o                         
  -2  -7   3        736.43        741.02        10.88 o                         
  -1  -7   3         45.80         46.66         2.60 o                         
   0  -7   3         63.68         54.36         2.69 o                         
   1  -7   3        386.43        393.91         7.29 o                         
   2  -7   3        196.35        190.55         4.62 o                         
   3  -7   3          0.48          1.73         1.02 o                         
   4  -7   3         96.91         95.00         4.11 o                         
   5  -7   3         11.92         10.16         1.57 o                         
   6  -7   3        140.76        145.20         7.46 o                         
   7  -7   3         11.28          7.25         2.88 o                         
   8  -7   3          1.54         -1.54         3.45 o                         
 -12  -6   3         20.34         21.57         3.25 o                         
 -11  -6   3         11.78         10.22         2.03 o                         
 -10  -6   3         11.68         12.05         2.20 o                         
  -9  -6   3         13.03         24.11         2.31 o                         
  -8  -6   3         86.67         92.92         3.64 o                         
  -7  -6   3          8.39          6.20         1.47 o                         
  -6  -6   3        192.18        193.92         4.88 o                         
  -5  -6   3         29.86         31.32         2.07 o                         
  -4  -6   3         22.67         28.99         1.60 o                         
  -3  -6   3          0.33          0.64         0.80 o                         
  -2  -6   3        270.22        255.77         5.05 o                         
  -1  -6   3        107.30        104.77         2.75 o                         
   0  -6   3        228.80        221.84         4.16 o                         
   1  -6   3         94.78         97.77         2.68 o                         
   2  -6   3        401.82        405.35         8.11 o                         
   3  -6   3         85.43         88.45         3.60 o                         
   4  -6   3        645.47        620.27        11.28 o                         
   5  -6   3         56.99         53.01         2.89 o                         
   6  -6   3         36.44         30.82         3.72 o                         
   7  -6   3          4.82          5.98         2.73 o                         
   8  -6   3         20.30         14.49         3.38 o                         
   9  -6   3          3.15          2.50         3.79 o                         
 -12  -5   3         25.09         21.01         3.35 o                         
 -11  -5   3         17.52         10.59         2.59 o                         
 -10  -5   3          6.07          5.90         1.64 o                         
  -9  -5   3         40.07         33.78         2.66 o                         
  -8  -5   3        277.28        274.85         6.33 o                         
  -7  -5   3         28.44         24.99         2.01 o                         
  -6  -5   3         97.57        110.16         3.36 o                         
  -5  -5   3          0.16         -0.21         0.67 o                         
  -4  -5   3        189.59        194.60         4.29 o                         
  -3  -5   3        192.42        219.47         3.41 o                         
  -2  -5   3         11.86          6.34         0.87 o                         
  -1  -5   3        252.21        259.55         4.17 o                         
   0  -5   3        722.11        706.05         8.85 o                         
   1  -5   3          1.01         -0.14         0.56 o                         
   2  -5   3        994.65       1034.32        11.76 o                         
   3  -5   3         62.52         65.76         2.41 o                         
   4  -5   3       1102.46       1075.65        15.82 o                         
   5  -5   3          0.78          1.45         1.10 o                         
   6  -5   3         40.74         45.68         3.15 o                         
   7  -5   3          3.07          0.30         2.08 o                         
   8  -5   3         86.88         81.13         7.93 o                         
   9  -5   3         14.68         11.57         4.61 o                         
 -12  -4   3          9.82          8.78         2.59 o                         
 -11  -4   3          3.91          1.07         2.00 o                         
 -10  -4   3         42.19         48.54         4.19 o                         
  -9  -4   3          4.40          1.67         1.26 o                         
  -8  -4   3        556.69        538.92         9.51 o                         
  -7  -4   3         13.64          7.29         1.57 o                         
  -6  -4   3         90.25        102.65         3.17 o                         
  -5  -4   3         63.46         66.21         2.32 o                         
  -4  -4   3        620.54        613.46         7.75 o                         
  -3  -4   3        420.05        444.02         5.60 o                         
  -2  -4   3        980.38        973.84        11.39 o                         
  -1  -4   3        310.54        292.23         4.04 o                         
   0  -4   3        698.92        659.23         8.39 o                         
   1  -4   3         90.38         78.30         1.94 o                         
   2  -4   3        200.38        188.78         3.36 o                         
   3  -4   3        205.64        210.24         3.64 o                         
   4  -4   3        286.15        298.36         6.01 o                         
   5  -4   3          1.81          2.00         1.12 o                         
   6  -4   3          2.85          3.93         1.56 o                         
   7  -4   3          6.77          5.67         2.08 o                         
   8  -4   3         60.16         70.51         5.70 o                         
   9  -4   3         14.48          5.41         4.80 o                         
  10  -4   3         19.15         20.46         4.75 o                         
 -12  -3   3          6.44         -1.91         2.18 o                         
 -11  -3   3          0.23         -0.20         1.93 o                         
 -10  -3   3         79.96         85.06         5.48 o                         
  -9  -3   3         51.42         45.21         3.23 o                         
  -8  -3   3        534.86        530.75         9.21 o                         
  -7  -3   3         12.05         15.73         1.77 o                         
  -6  -3   3        105.78        111.49         3.28 o                         
  -5  -3   3         56.19         58.53         2.01 o                         
  -4  -3   3        407.78        399.90         5.81 o                         
  -3  -3   3       1867.69       1940.64        19.02 o                         
  -2  -3   3       1515.95       1471.04        14.01 o                         
  -1  -3   3       1029.04       1006.25        10.29 o                         
   0  -3   3       1075.14       1071.81        12.20 o                         
   1  -3   3        521.31        520.42         5.93 o                         
   2  -3   3        374.48        374.73         4.90 o                         
   3  -3   3       1115.87       1175.91        11.87 o                         
   4  -3   3        208.31        202.77         3.59 o                         
   5  -3   3         17.34         19.01         1.60 o                         
   6  -3   3         41.60         48.07         2.62 o                         
   7  -3   3         35.32         30.94         2.63 o                         
   8  -3   3          1.76          1.68         1.65 o                         
   9  -3   3         58.36         64.17         4.97 o                         
  10  -3   3          4.41          1.11         3.12 o                         
 -12  -2   3         12.09          8.07         2.42 o                         
 -11  -2   3         29.36         28.15         3.18 o                         
 -10  -2   3        101.86        119.49         5.76 o                         
  -9  -2   3         61.61         61.29         4.16 o                         
  -8  -2   3        157.48        166.85         5.48 o                         
  -7  -2   3         96.54        108.87         3.45 o                         
  -6  -2   3         93.00         95.17         3.14 o                         
  -5  -2   3        215.97        220.12         4.35 o                         
  -4  -2   3          1.22          4.05         0.74 o                         
  -3  -2   3       2604.49       2667.51        29.75 o                         
  -2  -2   3       1688.12       1616.37        17.37 o                         
  -1  -2   3       1682.64       1672.77        15.94 o                         
   0  -2   3      10228.37       9993.82       301.20 o                         
   1  -2   3       1982.06       1838.04        18.10 o                         
   2  -2   3       5615.85       5309.57       187.49 o                         
   3  -2   3        189.07        177.79         2.61 o                         
   4  -2   3        389.43        403.70         5.13 o                         
   5  -2   3        242.55        232.77         3.75 o                         
   6  -2   3        296.46        289.57         5.08 o                         
   7  -2   3        184.18        188.33         4.47 o                         
   8  -2   3         15.77         20.24         2.08 o                         
   9  -2   3        146.33        162.01         5.87 o                         
  10  -2   3          6.78          3.37         2.56 o                         
  11  -2   3          7.19          5.71         3.52 o                         
 -12  -1   3         12.44          6.70         3.19 o                         
 -11  -1   3         13.42         13.27         2.86 o                         
 -10  -1   3         77.19         84.91         5.05 o                         
  -9  -1   3         18.21         15.88         2.55 o                         
  -8  -1   3        105.89        109.82         4.89 o                         
  -7  -1   3         26.89         25.51         2.30 o                         
  -6  -1   3        891.60        900.67        16.93 o                         
  -5  -1   3        270.55        254.75         4.28 o                         
  -4  -1   3        836.24        803.03         9.26 o                         
  -3  -1   3       3508.75       3442.80        37.86 o                         
  -2  -1   3        494.01        434.13         5.33 o                         
   0  -1   3          7.62          5.85         0.45 o                         
   1  -1   3      11465.97      11625.85       332.91 o                         
   2  -1   3       1889.09       1792.07        16.42 o                         
   3  -1   3         38.70         28.26         1.12 o                         
   4  -1   3        380.93        377.14         4.62 o                         
   5  -1   3          4.12          4.28         0.69 o                         
   6  -1   3         14.53         17.66         1.40 o                         
   7  -1   3         21.83         23.64         1.94 o                         
   8  -1   3          7.24         10.72         1.97 o                         
   9  -1   3         28.58         28.29         3.06 o                         
  10  -1   3         23.39         24.05         2.83 o                         
  11  -1   3         34.99         39.12         3.81 o                         
 -11   0   3          3.79          1.37         2.36 o                         
 -10   0   3         36.36         45.41         4.01 o                         
  -9   0   3         35.89         34.87         2.60 o                         
  -8   0   3         34.23         35.73         3.03 o                         
  -7   0   3        149.13        143.39         4.75 o                         
  -6   0   3         43.30         41.88         3.21 o                         
  -5   0   3       1856.44       1819.88        19.16 o                         
  -4   0   3        108.52        109.29         2.33 o                         
  -3   0   3        305.50        300.29         4.33 o                         
  -2   0   3       1541.46       1500.58        16.22 o                         
  -1   0   3       1789.85       1734.93        16.17 o                         
   0   0   3          2.97          6.24         0.38 o                         
   1   0   3         59.06         56.58         0.86 o                         
   2   0   3       7720.19       7273.38       234.61 o                         
   3   0   3        642.81        567.40         6.07 o                         
   4   0   3          5.03          2.01         0.49 o                         
   5   0   3        454.03        456.43         5.76 o                         
   6   0   3          5.33          7.24         1.06 o                         
   7   0   3        390.63        387.82         7.59 o                         
   8   0   3        109.74        109.66         4.27 o                         
   9   0   3         26.68         25.49         2.40 o                         
  10   0   3         17.87         22.33         3.06 o                         
  11   0   3          8.82          4.49         2.21 o                         
  12   0   3          7.74          0.49         3.23 o                         
 -11   1   3          4.78         -0.35         2.75 o                         
 -10   1   3         26.14         22.25         2.57 o                         
  -9   1   3         39.56         42.83         3.51 o                         
  -8   1   3         75.76         80.86         3.85 o                         
  -7   1   3         43.10         41.04         2.13 o                         
  -6   1   3        411.51        404.56         6.63 o                         
  -5   1   3       1504.59       1519.04        19.60 o                         
  -4   1   3        106.83         93.46         2.25 o                         
  -3   1   3       1764.78       1751.79        17.04 o                         
  -2   1   3        722.83        770.89         8.82 o                         
  -1   1   3       1089.66       1126.88         9.82 o                         
   0   1   3         46.02         49.78         0.98 o                         
   1   1   3       2400.27       2375.63        48.79 o                         
   2   1   3       2103.86       2032.43        16.36 o                         
   3   1   3         15.48         29.27         1.05 o                         
   4   1   3        220.96        296.85         3.95 o                         
   5   1   3       1457.07       1418.82        13.84 o                         
   6   1   3        530.13        524.93         7.99 o                         
   7   1   3        174.40        171.97         4.63 o                         
   8   1   3        135.29        134.16         4.51 o                         
   9   1   3        175.80        192.74         5.85 o                         
  10   1   3         71.41         74.48         4.41 o                         
  11   1   3          1.88         -1.62         1.98 o                         
  12   1   3          0.06          5.11         2.64 o                         
 -11   2   3         14.53          8.87         3.49 o                         
 -10   2   3          7.73          7.07         2.47 o                         
  -9   2   3         31.14         26.01         2.92 o                         
  -8   2   3         40.02         38.89         2.83 o                         
  -7   2   3        145.00        161.91         5.09 o                         
  -6   2   3          6.82          8.72         1.43 o                         
  -5   2   3        721.26        694.88        11.23 o                         
  -4   2   3        786.57        766.21         9.67 o                         
  -3   2   3       1774.68       1725.99        16.72 o                         
  -2   2   3          3.61         11.04         0.74 o                         
  -1   2   3       1259.51       1176.79        12.13 o                         
   0   2   3       4262.03       4069.60       101.78 o                         
   1   2   3       8910.35       8893.56       251.21 o                         
   2   2   3       3744.18       3451.91       123.34 o                         
   3   2   3          8.63          3.67         0.52 o                         
   4   2   3        318.56        405.53         4.93 o                         
   5   2   3       1262.97       1280.17        12.27 o                         
   6   2   3        115.02        114.36         2.65 o                         
   7   2   3         77.24         82.33         3.49 o                         
   8   2   3         42.15         47.28         2.82 o                         
   9   2   3         91.81        100.71         4.95 o                         
  10   2   3         53.84         56.87         3.98 o                         
  11   2   3          2.58          2.10         2.06 o                         
  12   2   3          0.42         -0.18         3.75 o                         
 -10   3   3          0.66         -2.28         2.28 o                         
  -9   3   3         59.44         66.62         5.36 o                         
  -8   3   3          5.27          2.98         2.58 o                         
  -7   3   3         71.47         76.49         3.26 o                         
  -6   3   3        142.72        148.48         6.04 o                         
  -5   3   3        365.70        370.91         6.53 o                         
  -4   3   3        267.00        263.97         4.14 o                         
  -3   3   3        101.22        137.27         2.34 o                         
  -2   3   3        960.82        953.22        10.14 o                         
  -1   3   3       1315.67       1233.00        11.99 o                         
   0   3   3          2.86          1.85         0.38 o                         
   1   3   3         63.82         48.54         1.07 o                         
   2   3   3        199.93        186.03         2.42 o                         
   3   3   3       1380.25       1313.88        11.32 o                         
   4   3   3        645.99        694.42         7.52 o                         
   5   3   3        384.40        369.67         4.58 o                         
   6   3   3        415.42        420.52         5.76 o                         
   7   3   3        706.75        741.58        10.83 o                         
   8   3   3          6.73          4.07         1.57 o                         
   9   3   3         78.10         86.15         4.35 o                         
  10   3   3          1.94          2.04         2.02 o                         
  11   3   3         64.13         68.29         4.43 o                         
  12   3   3          1.49          2.57         2.42 o                         
 -10   4   3          0.84         -2.05         2.82 o                         
  -9   4   3         47.99         50.38         5.18 o                         
  -8   4   3          0.29          2.02         1.99 o                         
  -7   4   3         24.61         31.73         3.11 o                         
  -6   4   3         27.51         27.60         1.75 o                         
  -5   4   3        166.07        168.90         3.19 o                         
  -4   4   3          3.57          0.86         0.68 o                         
  -3   4   3        132.01        117.13         2.37 o                         
  -2   4   3        413.04        427.05         4.84 o                         
  -1   4   3        327.63        283.12         3.36 o                         
   0   4   3         25.31         26.58         0.95 o                         
   1   4   3        539.41        499.11         5.84 o                         
   2   4   3       1900.25       1928.59        16.89 o                         
   3   4   3        713.68        652.88         6.71 o                         
   4   4   3         62.13         71.72         1.71 o                         
   5   4   3       1392.68       1320.51        14.45 o                         
   6   4   3         48.98         55.11         2.10 o                         
   7   4   3        827.84        807.28        11.54 o                         
   8   4   3         34.61         33.60         2.43 o                         
   9   4   3         76.54         72.77         3.63 o                         
  10   4   3          0.01         -1.51         1.72 o                         
  11   4   3         93.53         99.29         5.65 o                         
  12   4   3          1.60          6.81         2.48 o                         
  -9   5   3         25.62         31.39         5.22 o                         
  -8   5   3          3.62          1.08         2.95 o                         
  -7   5   3         89.87         90.76         6.32 o                         
  -6   5   3         32.04         37.14         3.94 o                         
  -5   5   3        451.87        429.02         8.88 o                         
  -4   5   3        108.30         93.36         2.63 o                         
  -3   5   3        288.44        281.05         5.12 o                         
  -2   5   3          0.90          1.88         0.45 o                         
  -1   5   3        733.82        642.81         7.09 o                         
   0   5   3         13.91         20.37         1.10 o                         
   1   5   3       3286.70       3216.26        29.25 o                         
   2   5   3         23.15         26.17         0.91 o                         
   3   5   3        546.48        505.22         5.82 o                         
   4   5   3         90.79         80.49         2.12 o                         
   5   5   3       2698.65       2622.74        31.12 o                         
   6   5   3         43.90         45.14         2.57 o                         
   7   5   3         24.92         19.64         1.61 o                         
   8   5   3          6.58          7.62         1.50 o                         
   9   5   3         65.55         76.53         3.73 o                         
  10   5   3          0.00          1.97         1.79 o                         
  11   5   3         83.11         89.27         6.30 o                         
  12   5   3          0.14          5.33         2.27 o                         
  -9   6   3         10.08         13.70         3.81 o                         
  -8   6   3          2.47          4.00         3.14 o                         
  -7   6   3        100.04        107.55         8.41 o                         
  -6   6   3          1.64          0.00         1.32 o                         
  -5   6   3         65.01         65.77         4.78 o                         
  -4   6   3         42.38         38.06         2.87 o                         
  -3   6   3         61.64         69.54         2.31 o                         
  -2   6   3        180.26        157.16         3.04 o                         
  -1   6   3        367.84        360.16         4.67 o                         
   0   6   3         13.63         11.66         0.96 o                         
   1   6   3        794.96        780.37         8.66 o                         
   2   6   3         66.17         70.74         1.83 o                         
   3   6   3        697.91        638.18         7.01 o                         
   4   6   3        239.75        237.63         3.88 o                         
   5   6   3       3593.65       3371.29        32.68 o                         
   6   6   3        467.25        434.95         7.03 o                         
   7   6   3        151.55        137.27         4.09 o                         
   8   6   3          0.05          1.92         1.07 o                         
   9   6   3        130.26        139.68         4.71 o                         
  10   6   3          1.68          4.51         1.96 o                         
  11   6   3          6.19          1.73         2.08 o                         
  12   6   3         34.34         33.18         4.32 o                         
  -8   7   3          0.31         -2.83         2.83 o                         
  -7   7   3        228.16        282.97        11.79 o                         
  -6   7   3          8.85          4.59         2.36 o                         
  -5   7   3         26.58         31.45         2.93 o                         
  -4   7   3         30.53         23.93         3.30 o                         
  -3   7   3        225.46        231.43         5.29 o                         
  -2   7   3        151.27        153.78         4.04 o                         
  -1   7   3        165.16        176.73         4.66 o                         
   0   7   3        806.92        764.16        10.70 o                         
   1   7   3        537.79        533.23         7.14 o                         
   2   7   3          5.24          6.53         0.95 o                         
   3   7   3        452.66        455.03         5.53 o                         
   4   7   3        465.39        453.50         6.14 o                         
   5   7   3        678.60        664.38        10.60 o                         
   6   7   3        222.98        213.23         5.19 o                         
   7   7   3          3.17          3.32         1.53 o                         
   8   7   3          9.85         11.23         1.75 o                         
   9   7   3        115.81        116.41         4.18 o                         
  10   7   3         35.86         40.31         3.56 o                         
  11   7   3          1.57         -1.50         1.95 o                         
  12   7   3         26.25         15.81         3.20 o                         
  -8   8   3          9.21          3.57         3.84 o                         
  -7   8   3         19.21         12.36         3.73 o                         
  -6   8   3          5.33          2.82         1.97 o                         
  -5   8   3          4.21          5.60         2.38 o                         
  -4   8   3          0.46          0.54         1.57 o                         
  -3   8   3        182.16        187.89         6.62 o                         
  -2   8   3        179.93        175.32         3.93 o                         
  -1   8   3        735.99        759.95        11.20 o                         
   0   8   3        189.76        193.61         4.77 o                         
   1   8   3       1171.55       1164.30        16.00 o                         
   2   8   3         42.89         37.38         2.24 o                         
   3   8   3        751.53        698.88         8.55 o                         
   4   8   3         40.98         46.73         2.00 o                         
   5   8   3          3.05          0.97         1.02 o                         
   6   8   3        115.64        116.61         3.82 o                         
   7   8   3        244.14        254.88         6.18 o                         
   8   8   3         22.89         25.35         2.50 o                         
   9   8   3         41.07         47.81         3.42 o                         
  10   8   3         22.48         16.72         2.74 o                         
  11   8   3         10.36          8.93         2.46 o                         
  12   8   3          6.61          6.03         2.36 o                         
  -7   9   3          6.25          3.42         5.01 o                         
  -6   9   3          1.35          2.24         2.21 o                         
  -5   9   3         13.89          7.31         2.05 o                         
  -4   9   3          0.84          0.17         1.83 o                         
  -3   9   3         26.28         31.49         3.26 o                         
  -2   9   3         38.42         46.35         2.17 o                         
  -1   9   3         47.19         52.24         2.42 o                         
   0   9   3         40.48         41.98         2.42 o                         
   1   9   3        352.37        354.44         6.72 o                         
   2   9   3          0.80          0.98         1.03 o                         
   3   9   3        564.39        537.32        10.05 o                         
   4   9   3        104.27         94.06         2.53 o                         
   5   9   3         42.19         48.41         2.75 o                         
   6   9   3          6.07          7.02         1.67 o                         
   7   9   3        101.40        100.96         4.31 o                         
   8   9   3        113.50        124.72         4.88 o                         
   9   9   3         69.50         64.01         3.91 o                         
  10   9   3          7.52          4.20         1.72 o                         
  11   9   3         34.29         31.28         3.30 o                         
  12   9   3          0.87          1.20         2.44 o                         
  -6  10   3          0.38         -7.79         7.79 o                         
  -5  10   3         14.65          7.47         2.72 o                         
  -4  10   3         45.82         54.67         4.45 o                         
  -3  10   3         70.19         68.99         4.86 o                         
  -2  10   3          7.25          3.87         2.21 o                         
  -1  10   3         46.66         42.12         1.84 o                         
   0  10   3          8.71          8.50         1.45 o                         
   1  10   3         13.56         14.30         2.11 o                         
   2  10   3         41.10         42.68         3.28 o                         
   3  10   3         55.88         68.99         3.66 o                         
   4  10   3         21.94         26.11         2.24 o                         
   5  10   3         43.13         51.65         2.62 o                         
   6  10   3         18.58         19.06         1.91 o                         
   7  10   3         14.60         16.93         2.02 o                         
   8  10   3         39.25         48.66         3.37 o                         
   9  10   3         52.95         48.42         3.45 o                         
  10  10   3          0.41         -1.86         1.86 o                         
  11  10   3         29.04         19.36         3.17 o                         
  12  10   3          3.63         -2.49         2.49 o                         
  -5  11   3         10.50         10.31         4.57 o                         
  -4  11   3         34.54         36.17         4.88 o                         
  -3  11   3         15.74         20.36         3.03 o                         
  -2  11   3          7.72          2.39         1.50 o                         
  -1  11   3          9.77          9.63         1.69 o                         
   0  11   3         35.00         39.32         4.00 o                         
   1  11   3         35.04         46.27         3.57 o                         
   2  11   3         24.81         26.30         2.99 o                         
   3  11   3         73.38         85.17         4.67 o                         
   4  11   3         14.79         16.29         2.10 o                         
   5  11   3         27.54         33.48         2.79 o                         
   6  11   3          0.34         -0.36         1.13 o                         
   7  11   3         21.55         26.20         2.52 o                         
   8  11   3         15.13         19.34         2.42 o                         
   9  11   3         28.72         28.34         2.92 o                         
  10  11   3          4.44          2.32         2.58 o                         
  11  11   3         23.71         20.94         3.03 o                         
  -4  12   3         15.72         12.92         4.35 o                         
  -3  12   3         43.65         44.12         6.25 o                         
  -2  12   3          1.25         -2.54         2.91 o                         
  -1  12   3         16.81         13.73         2.79 o                         
   0  12   3          4.74          7.01         1.97 o                         
   1  12   3        152.16        173.10         6.45 o                         
   2  12   3          4.31          5.30         2.00 o                         
   3  12   3          9.46          7.36         2.32 o                         
   4  12   3         28.76         30.76         3.04 o                         
   5  12   3         67.50         73.79         4.20 o                         
   6  12   3         20.52         12.12         2.74 o                         
   7  12   3         25.42         14.27         2.13 o                         
   8  12   3         33.17         37.04         2.97 o                         
   9  12   3         25.54         22.90         2.79 o                         
  10  12   3          4.49         -1.84         2.07 o                         
  11  12   3          2.96         -1.87         2.42 o                         
  -3  13   3         17.37          1.75         8.49 o                         
  -2  13   3         19.29         18.38         4.24 o                         
  -1  13   3         17.80         20.30         3.31 o                         
   0  13   3          4.36         -0.35         2.05 o                         
   1  13   3         12.40         11.08         2.53 o                         
   2  13   3         26.62         28.46         3.08 o                         
   3  13   3          6.78          6.79         2.33 o                         
   4  13   3          0.77          2.19         2.15 o                         
   5  13   3          7.78          8.38         2.55 o                         
   6  13   3         58.73         61.38         5.30 o                         
   7  13   3         27.70         22.64         3.22 o                         
   8  13   3          7.53          7.64         2.40 o                         
   9  13   3         12.83          8.66         3.16 o                         
  10  13   3         10.86          8.87         4.73 o                         
  -1  14   3         50.21         46.80        10.02 o                         
   0  14   3          1.90         -0.42         2.71 o                         
   1  14   3          2.43         -0.47         2.46 o                         
   2  14   3          7.76          6.70         2.47 o                         
   3  14   3         13.80         13.01         3.42 o                         
   4  14   3         30.48         34.48         3.80 o                         
   5  14   3          0.09         -2.40         2.40 o                         
   6  14   3         79.27         97.82         6.87 o                         
   7  14   3         53.23         53.65         5.03 o                         
   8  14   3          9.78          5.68         3.07 o                         
   9  14   3          4.58          3.70         3.98 o                         
   1  15   3          4.95          4.36         3.60 o                         
   2  15   3          5.07          5.77         4.42 o                         
   3  15   3          8.82          5.05         2.64 o                         
   4  15   3         33.66         20.29         4.91 o                         
   5  15   3         22.44         16.75         3.39 o                         
   6  15   3         12.89          6.97         4.79 o                         
   7  15   3         15.30         18.49         6.36 o                         
  -7 -14   4          0.63         -2.28         3.65 o                         
  -6 -14   4          0.19         -2.61         2.61 o                         
  -5 -14   4         25.68         21.02         3.52 o                         
  -4 -14   4         16.35         17.46         3.26 o                         
  -3 -14   4          6.82          6.91         3.72 o                         
  -2 -14   4         11.56          8.06         3.59 o                         
  -1 -14   4          1.69         -3.18         3.18 o                         
   0 -14   4          2.49          5.93         7.16 o                         
  -9 -13   4         11.88          4.48         3.30 o                         
  -8 -13   4         16.91         17.50         3.61 o                         
  -7 -13   4          3.66         -2.26         2.70 o                         
  -6 -13   4          9.51         11.77         3.24 o                         
  -5 -13   4         17.97         17.43         3.04 o                         
  -4 -13   4         20.17         18.04         3.76 o                         
  -3 -13   4         27.93         26.20         3.31 o                         
  -2 -13   4         41.08         44.87         4.55 o                         
  -1 -13   4         11.45         11.30         3.00 o                         
   0 -13   4          4.62          0.59         2.99 o                         
   1 -13   4         32.60         29.56         4.49 o                         
   2 -13   4          8.41          6.37         3.87 o                         
 -10 -12   4          4.16          0.60         2.94 o                         
  -9 -12   4         11.81          7.12         3.05 o                         
  -8 -12   4          3.81          4.76         2.77 o                         
  -7 -12   4         68.82         70.44         5.08 o                         
  -6 -12   4          1.82          1.23         2.37 o                         
  -5 -12   4         37.29         41.04         4.33 o                         
  -4 -12   4         81.68         83.22         5.16 o                         
  -3 -12   4         31.37         31.70         3.33 o                         
  -2 -12   4         16.90         17.46         3.15 o                         
  -1 -12   4          3.70          3.48         2.62 o                         
   0 -12   4          3.13          0.87         2.57 o                         
   1 -12   4         30.08         20.04         4.38 o                         
   2 -12   4          5.05          0.18         2.99 o                         
   3 -12   4         14.35         12.02         3.48 o                         
 -10 -11   4          9.92          8.84         2.91 o                         
  -9 -11   4         13.33         16.84         3.18 o                         
  -8 -11   4          1.69         -1.68         2.10 o                         
  -7 -11   4         12.14          9.92         3.19 o                         
  -6 -11   4          1.29          1.96         2.29 o                         
  -5 -11   4         37.87         42.74         4.22 o                         
  -4 -11   4         58.85         55.49         4.11 o                         
  -3 -11   4        127.70        125.66         5.99 o                         
  -2 -11   4         47.84         47.66         4.08 o                         
  -1 -11   4          3.24          6.09         2.22 o                         
   0 -11   4          2.43          1.69         2.12 o                         
   1 -11   4         39.87         41.42         3.46 o                         
   2 -11   4         16.17         12.73         2.72 o                         
   3 -11   4         15.63         12.39         2.60 o                         
   4 -11   4          0.07         -1.86         3.48 o                         
 -11 -10   4          5.02         -0.58         2.60 o                         
 -10 -10   4          9.22          8.19         2.43 o                         
  -9 -10   4         41.60         44.50         4.12 o                         
  -8 -10   4          0.07         -0.89         2.08 o                         
  -7 -10   4          0.90         -1.85         2.20 o                         
  -6 -10   4         19.90         22.86         2.97 o                         
  -5 -10   4        291.44        311.46         9.36 o                         
  -4 -10   4          0.87          0.52         2.13 o                         
  -3 -10   4        214.98        233.95         6.91 o                         
  -2 -10   4         93.45         99.10         4.59 o                         
  -1 -10   4          4.62          2.43         1.69 o                         
   0 -10   4         23.15         18.73         2.73 o                         
   1 -10   4         14.31         12.29         2.31 o                         
   2 -10   4          1.12          0.34         2.10 o                         
   3 -10   4         40.98         44.07         3.71 o                         
   4 -10   4          6.23          9.72         3.23 o                         
   5 -10   4         13.61          5.54         2.92 o                         
   6 -10   4          6.28         -5.12         8.86 o                         
 -11  -9   4         19.49         13.65         2.88 o                         
 -10  -9   4          9.75         10.04         2.50 o                         
  -9  -9   4        122.86        134.87         6.94 o                         
  -8  -9   4          9.84         15.62         2.70 o                         
  -7  -9   4         61.08         60.17         4.84 o                         
  -6  -9   4          5.67          7.25         2.16 o                         
  -5  -9   4        162.71        188.63         7.60 o                         
  -4  -9   4         22.39         28.60         2.89 o                         
  -3  -9   4          7.19          9.44         1.97 o                         
  -2  -9   4          5.66          5.34         1.75 o                         
  -1  -9   4         26.08         29.73         2.69 o                         
   0  -9   4         17.18         16.89         2.09 o                         
   1  -9   4        118.57        121.38         5.72 o                         
   2  -9   4          0.35         -0.20         1.71 o                         
   3  -9   4         52.86         56.52         3.60 o                         
   4  -9   4          2.13         -1.79         1.79 o                         
   5  -9   4         75.74         81.86         5.81 o                         
   6  -9   4          0.92         -2.78         2.78 o                         
 -12  -8   4          1.38         -3.68         3.68 o                         
 -11  -8   4         26.05         25.99         4.18 o                         
 -10  -8   4          3.23          1.82         1.71 o                         
  -9  -8   4         44.03         43.38         3.00 o                         
  -8  -8   4          5.84          6.78         1.49 o                         
  -7  -8   4        611.96        607.91        11.80 o                         
  -6  -8   4         98.03         99.68         5.04 o                         
  -5  -8   4        146.98        152.45         6.64 o                         
  -4  -8   4        170.87        174.35         6.06 o                         
  -3  -8   4          5.41          4.85         1.59 o                         
  -2  -8   4          0.24         -0.81         1.34 o                         
  -1  -8   4          9.93          6.89         1.66 o                         
   0  -8   4         70.73         71.57         3.55 o                         
   1  -8   4        505.09        515.71        11.76 o                         
   2  -8   4         37.42         41.83         3.03 o                         
   3  -8   4         19.23         18.48         2.25 o                         
   4  -8   4         15.87         11.65         1.92 o                         
   5  -8   4        172.05        169.72         7.84 o                         
   6  -8   4         32.05         30.41         3.10 o                         
   7  -8   4          0.87         -2.69         2.69 o                         
 -12  -7   4          8.26         -2.95         2.95 o                         
 -11  -7   4         56.36         54.88         4.10 o                         
 -10  -7   4          1.21          0.26         2.08 o                         
  -9  -7   4         35.92         38.55         2.71 o                         
  -8  -7   4          0.38          0.83         1.25 o                         
  -7  -7   4        212.80        228.35         5.57 o                         
  -6  -7   4         94.33        105.86         3.58 o                         
  -5  -7   4        114.04        110.25         4.14 o                         
  -4  -7   4        413.48        421.08        10.51 o                         
  -3  -7   4          4.95          2.97         1.18 o                         
  -2  -7   4         12.19         13.45         1.73 o                         
  -1  -7   4        706.44        698.57        10.97 o                         
   0  -7   4         59.57         59.57         2.93 o                         
   1  -7   4        473.60        488.35         9.12 o                         
   2  -7   4          3.64          2.01         1.27 o                         
   3  -7   4        219.78        224.37         5.55 o                         
   4  -7   4          1.53          0.16         1.19 o                         
   5  -7   4         77.26         65.28         3.42 o                         
   6  -7   4          0.00          1.77         2.29 o                         
   7  -7   4         18.07         13.82         3.44 o                         
   8  -7   4          3.31         -0.36         3.26 o                         
 -12  -6   4          4.72          2.43         2.44 o                         
 -11  -6   4         69.75         61.10         3.44 o                         
 -10  -6   4          0.38         -1.65         1.65 o                         
  -9  -6   4         94.81        104.50         5.20 o                         
  -8  -6   4          0.88         -0.07         1.34 o                         
  -7  -6   4         96.62         99.09         4.11 o                         
  -6  -6   4         48.69         45.83         2.40 o                         
  -5  -6   4        448.75        445.66         8.31 o                         
  -4  -6   4         85.28         83.72         3.08 o                         
  -3  -6   4         19.61         22.78         1.40 o                         
  -2  -6   4        333.99        334.59         5.56 o                         
  -1  -6   4        756.45        756.54         9.12 o                         
   0  -6   4         37.37         42.26         2.03 o                         
   1  -6   4          1.64          2.20         0.89 o                         
   2  -6   4         34.99         35.95         2.51 o                         
   3  -6   4        493.96        482.13         9.45 o                         
   4  -6   4         64.08         57.93         3.57 o                         
   5  -6   4         83.90         94.55         4.77 o                         
   6  -6   4          0.13          1.45         1.96 o                         
   7  -6   4        165.79        181.96         8.31 o                         
   8  -6   4          1.71         -2.94         3.01 o                         
   9  -6   4          8.55          6.36         4.86 o                         
 -12  -5   4          8.61          9.30         2.78 o                         
 -11  -5   4         53.75         57.95         4.65 o                         
 -10  -5   4          0.47         -0.67         1.36 o                         
  -9  -5   4         25.57         30.67         2.61 o                         
  -8  -5   4          0.04          1.45         1.22 o                         
  -7  -5   4        215.59        215.68         5.02 o                         
  -6  -5   4         32.02         26.67         1.90 o                         
  -5  -5   4        273.40        271.29         4.98 o                         
  -4  -5   4          1.26          0.19         0.71 o                         
  -3  -5   4        815.93        835.95        10.67 o                         
  -2  -5   4         32.22         30.02         1.49 o                         
  -1  -5   4       2537.36       2583.59        25.25 o                         
   0  -5   4         66.65         72.68         2.20 o                         
   1  -5   4        631.18        630.24         8.89 o                         
   2  -5   4          0.86          0.76         0.74 o                         
   3  -5   4        718.66        765.49        13.28 o                         
   4  -5   4          1.02          1.30         1.14 o                         
   5  -5   4        109.38        113.36         4.10 o                         
   6  -5   4         52.96         56.47         3.75 o                         
   7  -5   4         29.51         31.45         3.73 o                         
   8  -5   4          0.17         -2.12         2.33 o                         
   9  -5   4         32.88         32.59         4.24 o                         
 -12  -4   4          8.61         10.67         2.48 o                         
 -11  -4   4         29.42         18.47         3.32 o                         
 -10  -4   4          0.19         -1.64         1.64 o                         
  -9  -4   4         23.52         23.88         2.12 o                         
  -8  -4   4          3.73          0.71         1.34 o                         
  -7  -4   4        349.40        350.25         6.99 o                         
  -6  -4   4          6.57          3.93         1.16 o                         
  -5  -4   4        172.34        163.12         3.18 o                         
  -4  -4   4        150.20        152.80         3.26 o                         
  -3  -4   4       1569.09       1578.25        16.75 o                         
  -2  -4   4          0.80          1.77         0.53 o                         
  -1  -4   4       1054.52       1025.21        10.52 o                         
   0  -4   4         34.21         35.64         1.68 o                         
   1  -4   4        492.97        459.45         5.97 o                         
   2  -4   4         68.91         75.75         2.07 o                         
   3  -4   4        579.40        565.53         7.60 o                         
   4  -4   4         94.61         90.86         3.23 o                         
   5  -4   4         71.20         64.75         3.04 o                         
   6  -4   4         20.08         18.67         1.89 o                         
   7  -4   4         17.65         18.44         2.79 o                         
   8  -4   4          0.72          2.96         2.72 o                         
   9  -4   4         36.67         34.82         4.25 o                         
  10  -4   4          6.19          3.25         4.54 o                         
 -12  -3   4          7.90          1.34         2.23 o                         
 -11  -3   4         25.68         24.74         3.17 o                         
 -10  -3   4          2.53          1.10         1.87 o                         
  -9  -3   4        201.72        220.28         6.23 o                         
  -8  -3   4          0.65          0.76         1.07 o                         
  -7  -3   4        304.75        312.33         6.37 o                         
  -6  -3   4         23.50         21.78         1.74 o                         
  -5  -3   4         42.66         35.88         1.60 o                         
  -4  -3   4        642.22        688.90         9.08 o                         
  -3  -3   4        614.30        569.83         6.61 o                         
  -2  -3   4       2725.94       2799.14        28.69 o                         
  -1  -3   4        913.88        842.24         8.62 o                         
   0  -3   4        550.63        531.12         6.57 o                         
   1  -3   4       3521.57       3460.88        31.26 o                         
   2  -3   4         65.96         61.29         1.70 o                         
   3  -3   4         55.91         62.11         1.88 o                         
   4  -3   4        135.96        134.81         2.89 o                         
   5  -3   4         68.35         73.10         2.77 o                         
   6  -3   4         93.75         92.72         3.21 o                         
   7  -3   4         33.24         33.70         2.53 o                         
   8  -3   4        152.99        159.60         6.26 o                         
   9  -3   4         84.93         88.49         5.49 o                         
  10  -3   4          7.28          7.46         2.75 o                         
 -12  -2   4          0.52         -2.40         2.40 o                         
 -11  -2   4         33.59         34.97         2.98 o                         
 -10  -2   4          5.92          1.62         1.95 o                         
  -9  -2   4        147.91        171.74         8.22 o                         
  -8  -2   4          8.49          5.35         1.87 o                         
  -7  -2   4        352.31        373.33         8.19 o                         
  -6  -2   4         61.08         59.32         2.43 o                         
  -5  -2   4        805.79        771.98        11.35 o                         
  -4  -2   4        116.49        121.85         2.83 o                         
  -3  -2   4       1496.43       1475.04        16.67 o                         
  -2  -2   4        783.26        792.94         9.48 o                         
  -1  -2   4       5740.92       5787.47       224.71 o                         
   0  -2   4        652.74        596.64         7.16 o                         
   1  -2   4        945.64        899.10         9.16 o                         
   2  -2   4       1971.91       2055.07        18.45 o                         
   3  -2   4        939.77        964.14         9.58 o                         
   4  -2   4        139.33        133.40         2.56 o                         
   5  -2   4        340.34        346.95         5.09 o                         
   6  -2   4        116.55        116.64         3.09 o                         
   7  -2   4         62.47         67.26         2.88 o                         
   8  -2   4        184.13        193.35         5.95 o                         
   9  -2   4        160.19        188.31         6.23 o                         
  10  -2   4          6.20          9.12         2.88 o                         
  11  -2   4         20.37          9.66         4.88 o                         
 -12  -1   4          0.15         -3.15         3.15 o                         
 -11  -1   4         29.58         32.70         3.61 o                         
 -10  -1   4         34.31         34.21         2.99 o                         
  -9  -1   4         20.84         24.04         3.14 o                         
  -8  -1   4          6.79         10.04         2.14 o                         
  -7  -1   4          9.08          8.83         1.71 o                         
  -6  -1   4        382.22        377.70         6.92 o                         
  -5  -1   4        126.86        141.45         3.52 o                         
  -4  -1   4        130.24        154.18         2.91 o                         
  -3  -1   4       1319.06       1299.20        14.27 o                         
  -2  -1   4        681.12        686.32         7.82 o                         
  -1  -1   4      11420.83      11431.77       326.20 o                         
   0  -1   4       7827.83       7783.11       394.04 o                         
   1  -1   4       8202.95       8484.36       365.01 o                         
   2  -1   4       3392.27       3296.25        33.98 o                         
   3  -1   4       2210.65       2160.47        18.90 o                         
   4  -1   4        168.49        165.77         2.72 o                         
   5  -1   4          1.61          1.65         0.64 o                         
   6  -1   4        422.78        404.76         6.63 o                         
   7  -1   4        245.95        244.70         4.89 o                         
   8  -1   4         28.22         28.34         2.49 o                         
   9  -1   4         73.11         72.20         4.20 o                         
  10  -1   4          0.31          1.26         1.82 o                         
  11  -1   4         12.38         14.08         2.66 o                         
 -11   0   4          7.20          6.82         2.39 o                         
 -10   0   4         23.41         24.95         2.99 o                         
  -9   0   4         48.27         47.37         3.10 o                         
  -8   0   4        137.48        142.76         5.37 o                         
  -7   0   4         13.78         13.16         1.99 o                         
  -6   0   4        654.99        648.86        11.03 o                         
  -5   0   4        744.54        740.84         9.48 o                         
  -4   0   4        650.97        636.39         7.87 o                         
  -3   0   4       1294.12       1258.85        13.23 o                         
  -2   0   4       2576.77       2564.55        26.76 o                         
  -1   0   4        267.84        281.69         2.98 o                         
   0   0   4       7620.47       7565.23       205.98 o                         
   1   0   4       9958.13       9816.58       275.01 o                         
   2   0   4        777.48        797.55         7.33 o                         
   3   0   4         43.20         32.04         1.10 o                         
   4   0   4        661.94        653.12         6.98 o                         
   5   0   4         67.21         55.66         1.57 o                         
   6   0   4        302.98        292.90         5.81 o                         
   7   0   4        872.53        864.17        15.49 o                         
   8   0   4         21.43         28.59         2.47 o                         
   9   0   4         82.54         79.84         3.87 o                         
  10   0   4          0.83         -1.50         1.85 o                         
  11   0   4          2.82          1.14         2.08 o                         
  12   0   4         17.09          6.39         3.50 o                         
 -11   1   4          0.27         -1.21         2.48 o                         
 -10   1   4         10.70          9.36         1.95 o                         
  -9   1   4         39.10         40.23         3.08 o                         
  -8   1   4        201.89        216.09         5.80 o                         
  -7   1   4         22.96         25.82         1.73 o                         
  -6   1   4         55.33         51.57         2.04 o                         
  -5   1   4       1831.08       1770.64        17.90 o                         
  -4   1   4       1299.72       1315.85        13.57 o                         
  -3   1   4        227.28        207.62         3.37 o                         
  -2   1   4          1.23          1.47         0.34 o                         
  -1   1   4        396.09        368.20         3.95 o                         
   0   1   4       2450.52       2305.18        31.14 o                         
   2   1   4        264.66        250.34         2.74 o                         
   3   1   4         28.82         13.95         0.69 o                         
   4   1   4       1747.16       1822.13        15.86 o                         
   5   1   4         12.46         12.03         1.08 o                         
   6   1   4        426.61        420.91         6.12 o                         
   7   1   4        376.93        364.70         6.88 o                         
   8   1   4         61.10         65.77         3.38 o                         
   9   1   4         48.39         55.84         4.00 o                         
  10   1   4          0.73          2.55         1.92 o                         
  11   1   4          8.14          8.21         2.56 o                         
  12   1   4         33.80         31.97         3.86 o                         
 -11   2   4         10.57          5.26         4.02 o                         
 -10   2   4         45.54         52.73         6.03 o                         
  -9   2   4         17.38         12.34         1.92 o                         
  -8   2   4        141.33        158.67         6.90 o                         
  -7   2   4         23.50         24.10         2.03 o                         
  -6   2   4        630.40        649.73        12.43 o                         
  -5   2   4        590.18        611.58        10.44 o                         
  -4   2   4         46.01         47.65         1.75 o                         
  -3   2   4          0.84          2.35         0.60 o                         
  -2   2   4        346.10        443.89         5.30 o                         
  -1   2   4          5.69          5.46         0.33 o                         
   0   2   4          8.23          9.77         0.46 o                         
   1   2   4       1403.81       1353.87        11.10 o                         
   2   2   4       2881.33       2742.30        28.41 o                         
   3   2   4        629.91        651.94         6.04 o                         
   4   2   4         20.71         15.94         0.96 o                         
   5   2   4        555.43        587.07         6.77 o                         
   6   2   4        356.94        353.03         5.19 o                         
   7   2   4        172.38        178.66         4.71 o                         
   8   2   4         53.02         56.56         3.38 o                         
   9   2   4         26.33         28.35         2.50 o                         
  10   2   4         12.53         16.04         2.77 o                         
  11   2   4          0.23         -0.19         1.92 o                         
  12   2   4         36.08         30.51         4.11 o                         
 -10   3   4         25.20         22.86         3.65 o                         
  -9   3   4          6.95          5.60         2.45 o                         
  -8   3   4          3.75          5.16         2.13 o                         
  -7   3   4         84.78         94.54         4.84 o                         
  -6   3   4        225.37        233.29         4.94 o                         
  -5   3   4        131.79        139.23         4.23 o                         
  -4   3   4         18.21         17.15         1.36 o                         
  -3   3   4        959.45        998.88        12.09 o                         
  -2   3   4        964.93        844.50        10.12 o                         
  -1   3   4        426.75        405.11         4.79 o                         
   0   3   4        779.16        733.79         7.00 o                         
   1   3   4       1275.12       1250.51        10.65 o                         
   2   3   4       8968.47       8706.07       272.24 o                         
   3   3   4         57.02         55.16         1.36 o                         
   4   3   4         31.02         19.45         0.92 o                         
   5   3   4        568.72        583.30         6.63 o                         
   6   3   4        939.61        886.96        10.18 o                         
   7   3   4         31.74         39.11         2.48 o                         
   8   3   4        266.79        261.09         5.54 o                         
   9   3   4         75.64         81.85         4.20 o                         
  10   3   4         28.79         32.06         3.27 o                         
  11   3   4         11.46          7.36         2.33 o                         
  12   3   4         57.76         57.19         4.25 o                         
 -10   4   4         19.44         19.45         3.92 o                         
  -9   4   4          0.09         -2.46         2.46 o                         
  -8   4   4         21.76         23.10         3.16 o                         
  -7   4   4         18.17         19.19         2.57 o                         
  -6   4   4        137.09        142.74         5.30 o                         
  -5   4   4        276.30        248.37         6.31 o                         
  -4   4   4        111.40        118.17         3.32 o                         
  -3   4   4        136.02        133.63         3.07 o                         
  -2   4   4         57.05         43.30         1.38 o                         
  -1   4   4        187.76        171.14         2.66 o                         
   0   4   4       2721.67       2598.78        25.16 o                         
   1   4   4        336.52        353.62         4.29 o                         
   2   4   4       2901.21       2969.65        25.32 o                         
   3   4   4       1565.00       1575.72        13.82 o                         
   4   4   4       1217.89       1203.53        11.15 o                         
   5   4   4        808.34        809.00         9.59 o                         
   6   4   4        750.08        712.66         7.74 o                         
   7   4   4        184.03        179.14         4.11 o                         
   8   4   4        203.43        218.77         5.38 o                         
   9   4   4          1.02          4.43         1.93 o                         
  10   4   4         19.52         23.72         2.75 o                         
  11   4   4          0.04         -0.65         3.02 o                         
  12   4   4        100.26         91.94         5.20 o                         
  -9   5   4          1.07          1.43         3.34 o                         
  -8   5   4         41.74         47.97         5.52 o                         
  -7   5   4          0.52          2.86         2.59 o                         
  -6   5   4        160.26        185.16         7.45 o                         
  -5   5   4        146.86        135.25         4.66 o                         
  -4   5   4         38.71         51.04         2.84 o                         
  -3   5   4         16.83         12.92         1.56 o                         
  -2   5   4         70.04         79.86         1.90 o                         
  -1   5   4        109.04         95.46         1.87 o                         
   0   5   4       1693.09       1684.88        17.79 o                         
   1   5   4        231.40        235.37         3.59 o                         
   2   5   4        356.32        370.24         4.17 o                         
   3   5   4        960.07        962.07         9.65 o                         
   4   5   4       2100.68       1991.89        18.07 o                         
   5   5   4        199.71        195.01         3.62 o                         
   6   5   4        386.91        380.50         6.22 o                         
   7   5   4          2.15          1.98         1.30 o                         
   8   5   4         22.61         32.76         2.40 o                         
   9   5   4          0.03         -1.04         1.46 o                         
  10   5   4         20.66         23.12         2.83 o                         
  11   5   4          0.03          4.21         2.15 o                         
  12   5   4         76.67         78.10         4.90 o                         
  -9   6   4         16.93          7.82         5.11 o                         
  -8   6   4         50.45         50.81         6.85 o                         
  -7   6   4         50.39         48.93         6.05 o                         
  -6   6   4        130.74        150.55         7.71 o                         
  -5   6   4         21.67         25.07         2.36 o                         
  -4   6   4        125.21        127.15         4.57 o                         
  -3   6   4          2.15          7.57         1.41 o                         
  -2   6   4        467.79        477.92         7.83 o                         
  -1   6   4         37.36         35.41         1.24 o                         
   0   6   4        946.47        907.05        10.54 o                         
   1   6   4          4.58          9.78         0.97 o                         
   2   6   4        306.74        253.22         3.75 o                         
   3   6   4         19.01         23.59         1.22 o                         
   4   6   4       1596.92       1519.71        14.80 o                         
   5   6   4          3.93          8.88         1.11 o                         
   6   6   4        163.24        176.88         4.22 o                         
   7   6   4        127.28        125.27         3.80 o                         
   8   6   4         49.73         53.11         2.46 o                         
   9   6   4         27.68         21.05         2.19 o                         
  10   6   4        175.74        182.79         6.11 o                         
  11   6   4         17.64         21.00         2.56 o                         
  12   6   4         35.37         27.02         3.77 o                         
  -8   7   4          9.54          8.50         3.77 o                         
  -7   7   4         21.80         34.77         4.46 o                         
  -6   7   4          8.56          4.11         2.81 o                         
  -5   7   4          0.25          0.50         1.43 o                         
  -4   7   4         39.92         45.77         3.49 o                         
  -3   7   4         38.25         31.48         2.69 o                         
  -2   7   4       1522.57       1430.31        23.81 o                         
  -1   7   4         15.37         12.05         1.03 o                         
   0   7   4        808.90        770.06         9.44 o                         
   1   7   4         58.45         62.87         2.24 o                         
   2   7   4        592.38        588.60         7.92 o                         
   3   7   4         25.86         19.36         0.88 o                         
   4   7   4         72.91         72.39         2.18 o                         
   5   7   4        684.51        657.99         9.00 o                         
   6   7   4         51.61         47.39         2.33 o                         
   7   7   4         48.32         44.23         2.65 o                         
   8   7   4        185.27        178.50         4.99 o                         
   9   7   4          7.20          6.20         1.07 o                         
  10   7   4        269.01        295.17         9.30 o                         
  11   7   4         17.56         20.82         2.91 o                         
  12   7   4          0.89         -1.06         2.01 o                         
  -8   8   4         30.01         24.62         5.50 o                         
  -7   8   4          3.73          0.73         2.99 o                         
  -6   8   4         82.48         88.74         6.58 o                         
  -5   8   4          1.28         -2.88         2.88 o                         
  -4   8   4         28.30         24.25         2.68 o                         
  -3   8   4         70.32         64.79         3.45 o                         
  -2   8   4        436.17        428.46         8.80 o                         
  -1   8   4         26.90         28.13         1.78 o                         
   0   8   4         71.95         76.03         2.90 o                         
   1   8   4         39.44         33.72         2.39 o                         
   2   8   4        293.99        284.43         5.11 o                         
   3   8   4          3.99          5.83         1.06 o                         
   4   8   4         92.04         92.74         2.33 o                         
   5   8   4          0.08         -0.85         0.85 o                         
   6   8   4        150.52        148.47         3.84 o                         
   7   8   4          2.94          0.62         1.41 o                         
   8   8   4        218.04        211.17         6.08 o                         
   9   8   4        109.34        118.04         5.02 o                         
  10   8   4        162.57        173.84         6.34 o                         
  11   8   4         16.93         14.49         3.44 o                         
  12   8   4          6.47          1.79         2.57 o                         
  -7   9   4          0.69          6.64         5.78 o                         
  -6   9   4         15.54          6.87         2.15 o                         
  -5   9   4          0.03         -0.17         1.91 o                         
  -4   9   4         93.36         95.00         6.28 o                         
  -3   9   4         10.78         12.70         2.32 o                         
  -2   9   4        200.29        216.29         5.71 o                         
  -1   9   4         13.06         12.03         1.11 o                         
   0   9   4        247.03        265.79         5.71 o                         
   1   9   4         47.32         44.95         2.76 o                         
   2   9   4          8.62          9.24         1.62 o                         
   3   9   4         82.47         76.36         3.76 o                         
   4   9   4        197.25        197.99         4.64 o                         
   5   9   4          1.07          0.74         1.13 o                         
   6   9   4        116.58        125.62         4.27 o                         
   7   9   4         16.38         19.42         2.16 o                         
   8   9   4        120.41        122.62         4.88 o                         
   9   9   4          0.94          0.55         1.72 o                         
  10   9   4         32.35         25.12         2.41 o                         
  11   9   4          0.49         -1.78         1.78 o                         
  12   9   4         22.82         19.82         3.03 o                         
  -6  10   4          4.00          0.54         6.78 o                         
  -5  10   4         25.33         14.70         2.38 o                         
  -4  10   4         58.73         61.90         6.95 o                         
  -3  10   4          2.91         -1.68         1.68 o                         
  -2  10   4          8.96          3.00         2.04 o                         
  -1  10   4         22.50         26.57         2.25 o                         
   0  10   4         25.67         25.00         1.92 o                         
   1  10   4          6.27          5.69         1.66 o                         
   2  10   4         20.01         22.75         2.37 o                         
   3  10   4          4.90          3.81         1.55 o                         
   4  10   4         76.18         75.39         3.57 o                         
   5  10   4         17.50         17.08         1.74 o                         
   6  10   4         80.78         87.11         3.46 o                         
   7  10   4          3.28          3.73         1.54 o                         
   8  10   4         89.96         99.96         4.54 o                         
   9  10   4          8.51          8.38         2.14 o                         
  10  10   4          9.97          5.61         2.22 o                         
  11  10   4          0.81         -2.38         2.38 o                         
  12  10   4         19.31         16.05         3.22 o                         
  -5  11   4         25.25         21.81         6.03 o                         
  -4  11   4         91.40         85.16         5.84 o                         
  -3  11   4          2.55         -2.14         2.27 o                         
  -2  11   4         25.67         22.17         3.78 o                         
  -1  11   4         11.39          7.58         2.69 o                         
   0  11   4         78.12         79.88         3.29 o                         
   1  11   4          0.59         -0.93         1.73 o                         
   2  11   4         62.52         71.71         4.07 o                         
   3  11   4          2.55          4.38         1.90 o                         
   4  11   4         50.51         63.50         3.72 o                         
   5  11   4         32.56         36.86         2.97 o                         
   6  11   4         88.90         89.22         3.57 o                         
   7  11   4         32.10         36.22         2.52 o                         
   8  11   4        175.25        201.11         6.94 o                         
   9  11   4          1.82          1.00         1.91 o                         
  10  11   4         23.95         27.38         3.20 o                         
  11  11   4          1.87         -2.28         2.77 o                         
  -4  12   4         64.00         62.07        10.19 o                         
  -3  12   4          0.41         -3.42         3.42 o                         
  -2  12   4         22.36         16.20         4.21 o                         
  -1  12   4          8.24          5.09         2.30 o                         
   0  12   4         17.05         16.65         2.68 o                         
   1  12   4         10.70         14.69         2.77 o                         
   2  12   4         30.41         22.81         2.88 o                         
   3  12   4         48.78         52.52         3.82 o                         
   4  12   4        108.34        123.29         5.39 o                         
   5  12   4         29.38         33.63         3.33 o                         
   6  12   4         80.57         98.47         7.25 o                         
   7  12   4         13.16         12.48         1.93 o                         
   8  12   4         61.38         58.63         3.84 o                         
   9  12   4          4.40          3.62         2.12 o                         
  10  12   4         34.33         29.20         3.29 o                         
  11  12   4          1.30         -1.99         2.31 o                         
  -3  13   4          0.98         -8.24         8.49 o                         
  -2  13   4         64.65         62.85         6.74 o                         
  -1  13   4          6.63          2.94         4.19 o                         
   0  13   4          0.81         -2.54         2.54 o                         
   1  13   4         31.31         35.22         3.39 o                         
   2  13   4         41.14         44.82         3.70 o                         
   3  13   4         31.36         34.82         3.42 o                         
   4  13   4          1.15         -1.98         1.98 o                         
   5  13   4         87.01        101.74         6.64 o                         
   6  13   4         65.29         68.51         5.73 o                         
   7  13   4          5.61          3.26         2.41 o                         
   8  13   4         22.84         27.29         3.46 o                         
   9  13   4          7.70          6.07         2.89 o                         
  10  13   4         19.24         11.70         3.62 o                         
  -1  14   4          6.54          4.78         4.50 o                         
   0  14   4          0.32         -2.45         2.45 o                         
   1  14   4         27.15         24.74         5.07 o                         
   2  14   4         70.56         85.88         6.79 o                         
   3  14   4          8.72          5.39         2.44 o                         
   4  14   4         23.32         25.25         3.27 o                         
   5  14   4          5.98          7.78         3.18 o                         
   6  14   4         63.36         71.73         8.90 o                         
   7  14   4          7.81          6.58         2.84 o                         
   8  14   4          9.70          8.85         3.75 o                         
   9  14   4         14.80         14.50         4.50 o                         
   1  15   4         21.55         16.94         4.25 o                         
   2  15   4          8.12          4.84         6.16 o                         
   3  15   4          4.31         -1.68         2.96 o                         
   4  15   4          4.49          2.98         2.63 o                         
   5  15   4         12.10          6.25         2.88 o                         
   6  15   4         13.49          3.35         4.13 o                         
   7  15   4          0.32         -2.81         2.81 o                         
  -7 -14   5         27.67         29.05         5.95 o                         
  -6 -14   5          0.06         -2.82         2.82 o                         
  -5 -14   5          9.32          0.43         3.38 o                         
  -4 -14   5          0.35         -2.95         3.17 o                         
  -3 -14   5         12.23         15.35         3.38 o                         
  -2 -14   5          6.24          0.46         2.96 o                         
  -1 -14   5         12.85          7.03         3.34 o                         
  -8 -13   5         16.04         13.08         3.35 o                         
  -7 -13   5         26.88         22.81         3.62 o                         
  -6 -13   5          6.93          1.07         2.55 o                         
  -5 -13   5          5.66          7.40         2.74 o                         
  -4 -13   5         28.31         26.17         4.62 o                         
  -3 -13   5         30.18         26.60         5.00 o                         
  -2 -13   5          6.30          5.29         2.61 o                         
  -1 -13   5          5.39          2.55         2.83 o                         
   0 -13   5         11.73          9.64         2.96 o                         
   1 -13   5          9.69          0.22         4.40 o                         
  -9 -12   5         32.15         27.88         3.82 o                         
  -8 -12   5          9.48          4.86         2.68 o                         
  -7 -12   5          3.81          2.05         2.51 o                         
  -6 -12   5          7.32          1.99         2.54 o                         
  -5 -12   5         11.91          9.71         3.66 o                         
  -4 -12   5         23.94         25.46         4.17 o                         
  -3 -12   5         36.28         33.51         3.20 o                         
  -2 -12   5         17.37         24.61         3.30 o                         
  -1 -12   5         21.50         14.89         3.05 o                         
   0 -12   5          9.61          8.13         3.07 o                         
   1 -12   5         13.30         13.31         2.99 o                         
   2 -12   5         14.68          3.15         3.96 o                         
   3 -12   5          5.86          4.36         4.71 o                         
 -10 -11   5         10.65          6.64         2.73 o                         
  -9 -11   5         16.74         14.61         3.11 o                         
  -8 -11   5          4.45          2.75         2.34 o                         
  -7 -11   5          0.23          1.99         2.89 o                         
  -6 -11   5         17.24         11.15         3.18 o                         
  -5 -11   5          6.21          1.54         2.30 o                         
  -4 -11   5         49.73         45.90         4.43 o                         
  -3 -11   5        105.05        116.28         5.31 o                         
  -2 -11   5         21.11         21.01         3.07 o                         
  -1 -11   5          9.44         11.20         2.63 o                         
   0 -11   5          1.93         -1.18         2.11 o                         
   1 -11   5          2.79         -0.30         1.95 o                         
   2 -11   5         15.74         12.47         3.17 o                         
   3 -11   5          0.79          0.59         2.27 o                         
   4 -11   5         10.84          5.41         3.65 o                         
 -11 -10   5          6.41          6.30         2.93 o                         
 -10 -10   5         78.13         63.93         5.79 o                         
  -9 -10   5          7.93          7.62         2.91 o                         
  -8 -10   5         19.24         30.21         3.67 o                         
  -7 -10   5          6.07          1.00         2.35 o                         
  -6 -10   5         41.91         39.79         3.83 o                         
  -5 -10   5         51.85         58.94         5.13 o                         
  -4 -10   5         36.04         38.57         4.20 o                         
  -3 -10   5          0.85          0.56         1.62 o                         
  -2 -10   5        103.16        106.41         5.35 o                         
  -1 -10   5          0.47          1.11         1.95 o                         
   0 -10   5         45.70         46.32         3.63 o                         
   1 -10   5          6.62          5.16         1.91 o                         
   2 -10   5         73.16         83.54         5.26 o                         
   3 -10   5         11.35         14.73         2.56 o                         
   4 -10   5          4.83          3.58         2.19 o                         
   5 -10   5          0.37         -2.90         2.90 o                         
 -11  -9   5          0.46         -2.50         2.50 o                         
 -10  -9   5         38.72         35.08         3.70 o                         
  -9  -9   5          7.20          7.21         2.53 o                         
  -8  -9   5         65.86         58.40         4.81 o                         
  -7  -9   5         37.67         41.27         3.95 o                         
  -6  -9   5         82.22         86.79         5.35 o                         
  -5  -9   5         85.25        102.50         6.14 o                         
  -4  -9   5        317.05        338.35        11.74 o                         
  -3  -9   5          0.20         -0.01         1.50 o                         
  -2  -9   5          2.84          0.06         1.44 o                         
  -1  -9   5          4.63          2.19         1.60 o                         
   0  -9   5        185.22        192.42         6.39 o                         
   1  -9   5          0.12         -1.54         1.54 o                         
   2  -9   5         32.91         34.10         3.22 o                         
   3  -9   5        127.32        133.56         5.76 o                         
   4  -9   5         11.66         12.09         2.44 o                         
   5  -9   5         10.61          8.57         3.09 o                         
   6  -9   5          1.44         -2.63         2.63 o                         
 -12  -8   5         20.05          5.90         5.76 o                         
 -11  -8   5          1.82         -1.91         2.18 o                         
 -10  -8   5          6.82          6.34         2.26 o                         
  -9  -8   5          0.26         -1.76         1.76 o                         
  -8  -8   5         66.76         61.00         4.32 o                         
  -7  -8   5        108.36        105.77         5.63 o                         
  -6  -8   5          6.64          4.27         2.49 o                         
  -5  -8   5         35.38         33.60         3.81 o                         
  -4  -8   5        469.57        481.81        11.19 o                         
  -3  -8   5        376.54        395.37         8.12 o                         
  -2  -8   5          1.29         -0.49         1.23 o                         
  -1  -8   5         11.52          9.79         1.80 o                         
   0  -8   5        491.81        501.68         9.17 o                         
   1  -8   5         93.51         94.26         4.80 o                         
   2  -8   5        175.12        190.89         6.13 o                         
   3  -8   5         41.70         46.19         3.55 o                         
   4  -8   5         18.58         18.01         3.72 o                         
   5  -8   5          0.45          1.26         2.39 o                         
   6  -8   5          7.90          7.41         2.91 o                         
   7  -8   5          3.97          1.75         3.00 o                         
 -12  -7   5          5.81          0.27         3.69 o                         
 -11  -7   5         11.63         13.04         2.49 o                         
 -10  -7   5          8.48          1.30         1.68 o                         
  -9  -7   5          0.35         -1.03         1.27 o                         
  -8  -7   5         29.58         34.61         2.57 o                         
  -7  -7   5          1.91          1.95         1.36 o                         
  -6  -7   5        109.91        114.28         5.59 o                         
  -5  -7   5        169.43        178.03         6.78 o                         
  -4  -7   5        367.94        397.05         9.43 o                         
  -3  -7   5        234.13        229.11         5.46 o                         
  -2  -7   5        344.92        350.97         7.03 o                         
  -1  -7   5         46.69         48.46         2.83 o                         
   0  -7   5         88.61         94.94         3.48 o                         
   1  -7   5        203.37        204.09         5.07 o                         
   2  -7   5        223.26        241.53         6.17 o                         
   3  -7   5          3.42          6.45         1.73 o                         
   4  -7   5         26.83         27.59         2.60 o                         
   5  -7   5         11.58         10.75         2.45 o                         
   6  -7   5        228.60        238.79        12.10 o                         
   7  -7   5          2.26         -0.93         2.37 o                         
   8  -7   5         10.09          8.11         3.81 o                         
 -12  -6   5          5.58          8.94         5.32 o                         
 -11  -6   5          9.81         12.05         2.88 o                         
 -10  -6   5          1.44         -0.90         1.90 o                         
  -9  -6   5          5.63          4.71         1.81 o                         
  -8  -6   5         22.61         24.51         2.15 o                         
  -7  -6   5          0.90          0.22         1.45 o                         
  -6  -6   5        118.70        123.63         4.15 o                         
  -5  -6   5         51.92         52.85         4.06 o                         
  -4  -6   5        190.23        193.94         5.04 o                         
  -3  -6   5          5.47          3.89         0.93 o                         
  -2  -6   5        878.48        879.72        13.46 o                         
  -1  -6   5         48.03         52.39         2.20 o                         
   0  -6   5       1432.13       1460.98        16.27 o                         
   1  -6   5        196.45        206.98         5.31 o                         
   2  -6   5         32.91         33.07         2.23 o                         
   3  -6   5          2.64          4.02         1.36 o                         
   4  -6   5        169.33        174.37         5.41 o                         
   5  -6   5         14.26         12.03         2.12 o                         
   6  -6   5         98.57         90.39         7.29 o                         
   7  -6   5          9.09         12.41         2.55 o                         
   8  -6   5         28.52         25.10         3.16 o                         
   9  -6   5          0.01         -0.25         4.78 o                         
 -12  -5   5         50.54         45.42         4.92 o                         
 -11  -5   5         26.59         32.65         3.53 o                         
 -10  -5   5          3.61          1.22         1.51 o                         
  -9  -5   5         24.21         21.92         2.32 o                         
  -8  -5   5        139.17        135.72         4.35 o                         
  -7  -5   5         12.12         11.02         1.50 o                         
  -6  -5   5        245.79        245.78         5.15 o                         
  -5  -5   5          4.38          4.45         1.08 o                         
  -4  -5   5        403.19        412.31         7.22 o                         
  -3  -5   5          5.52          9.19         1.19 o                         
  -2  -5   5        522.05        502.56         7.22 o                         
  -1  -5   5         32.11         38.12         1.73 o                         
   0  -5   5       1146.97       1126.00        15.07 o                         
   1  -5   5         43.58         44.75         2.09 o                         
   2  -5   5          5.86          5.37         1.20 o                         
   3  -5   5         10.67         11.18         1.60 o                         
   4  -5   5        411.71        401.18         8.86 o                         
   5  -5   5         27.54         29.79         2.62 o                         
   6  -5   5         60.34         62.28         3.52 o                         
   7  -5   5          0.32          0.15         2.36 o                         
   8  -5   5         33.84         25.17         3.62 o                         
   9  -5   5          4.64         -0.21         3.15 o                         
 -12  -4   5         50.71         56.85         4.96 o                         
 -11  -4   5          5.60          3.56         2.54 o                         
 -10  -4   5         27.97         28.08         3.17 o                         
  -9  -4   5          1.55          1.49         1.76 o                         
  -8  -4   5        187.94        196.89         5.43 o                         
  -7  -4   5         64.52         62.89         3.21 o                         
  -6  -4   5         88.19         96.14         3.00 o                         
  -5  -4   5         17.91         15.72         1.20 o                         
  -4  -4   5        776.36        777.19         9.99 o                         
  -3  -4   5         80.06         81.63         2.41 o                         
  -2  -4   5       1022.38       1002.91        11.08 o                         
  -1  -4   5        362.00        392.33         4.98 o                         
   0  -4   5       1882.59       1930.56        21.46 o                         
   1  -4   5          6.28          6.00         0.84 o                         
   2  -4   5        865.61        851.32         9.96 o                         
   3  -4   5          0.03          1.07         0.72 o                         
   4  -4   5         37.39         35.43         2.13 o                         
   5  -4   5        391.82        417.94         9.17 o                         
   6  -4   5        142.74        140.79         5.59 o                         
   7  -4   5         45.83         45.42         3.81 o                         
   8  -4   5         19.00         16.19         3.80 o                         
   9  -4   5         10.75          8.50         2.85 o                         
  10  -4   5         38.61         38.69         5.63 o                         
 -12  -3   5         21.77         16.30         3.16 o                         
 -11  -3   5          1.09         -1.31         2.04 o                         
 -10  -3   5         11.37         11.69         2.52 o                         
  -9  -3   5          1.87          4.24         1.65 o                         
  -8  -3   5        140.68        144.36         4.13 o                         
  -7  -3   5         33.76         28.69         2.08 o                         
  -6  -3   5        340.52        360.03         6.41 o                         
  -5  -3   5         93.28        102.96         2.52 o                         
  -4  -3   5       1791.67       1852.84        22.10 o                         
  -3  -3   5          1.12          0.99         0.67 o                         
  -2  -3   5        617.30        606.25         7.94 o                         
  -1  -3   5          9.87         12.35         1.00 o                         
   0  -3   5       2718.16       2728.46        27.72 o                         
   1  -3   5         58.64         60.94         1.55 o                         
   2  -3   5        289.60        272.15         4.04 o                         
   3  -3   5         23.92         24.77         1.42 o                         
   4  -3   5        156.94        152.37         3.16 o                         
   5  -3   5        162.50        157.88         4.01 o                         
   6  -3   5        326.19        324.87         6.37 o                         
   7  -3   5          0.52         -0.52         1.35 o                         
   8  -3   5         41.58         43.81         3.42 o                         
   9  -3   5          5.54          3.51         2.23 o                         
  10  -3   5        112.76        106.91         6.87 o                         
 -12  -2   5         22.19         17.35         3.19 o                         
 -11  -2   5          0.04         -0.08         1.71 o                         
 -10  -2   5          7.15          6.28         2.09 o                         
  -9  -2   5          0.80          2.02         1.83 o                         
  -8  -2   5        243.40        261.85         7.18 o                         
  -7  -2   5         65.80         68.51         2.95 o                         
  -6  -2   5        955.61        924.09        13.25 o                         
  -5  -2   5        131.74        132.03         3.00 o                         
  -4  -2   5        530.42        567.96         7.69 o                         
  -3  -2   5          0.20          0.59         0.43 o                         
  -2  -2   5       3909.38       4057.51        44.16 o                         
  -1  -2   5         46.89         42.65         1.14 o                         
   0  -2   5        237.49        181.90         2.87 o                         
   1  -2   5        832.75        757.91         7.97 o                         
   2  -2   5        477.91        462.71         5.29 o                         
   3  -2   5        180.49        183.19         2.83 o                         
   4  -2   5        201.97        206.12         3.16 o                         
   5  -2   5        200.03        203.46         3.86 o                         
   6  -2   5        208.40        211.19         5.50 o                         
   7  -2   5         19.47         20.21         2.08 o                         
   8  -2   5          3.99          5.60         1.65 o                         
   9  -2   5         30.96         28.30         3.18 o                         
  10  -2   5         53.58         56.98         4.31 o                         
  11  -2   5          1.53         -0.41         2.85 o                         
 -12  -1   5         15.94          9.55         3.10 o                         
 -11  -1   5          0.02         -2.83         2.83 o                         
 -10  -1   5         17.03         14.13         2.28 o                         
  -9  -1   5         14.85         18.40         2.45 o                         
  -8  -1   5        236.02        251.56         7.55 o                         
  -7  -1   5        422.32        436.00         8.70 o                         
  -6  -1   5         88.14         90.69         3.21 o                         
  -5  -1   5        179.56        166.99         3.26 o                         
  -4  -1   5        246.63        241.24         4.01 o                         
  -3  -1   5         24.28         21.71         1.19 o                         
  -2  -1   5       3341.10       3305.72        31.93 o                         
  -1  -1   5       1454.75       1496.49        14.33 o                         
   0  -1   5       3396.06       3448.71        73.29 o                         
   1  -1   5        158.74        199.70         2.62 o                         
   2  -1   5        878.80        840.63         8.15 o                         
   3  -1   5         47.70         45.38         1.35 o                         
   4  -1   5        637.25        591.52         6.46 o                         
   5  -1   5         60.46         63.90         1.99 o                         
   6  -1   5        606.94        582.15         8.62 o                         
   7  -1   5         19.30         18.04         2.22 o                         
   8  -1   5        118.42        126.51         5.03 o                         
   9  -1   5         49.75         51.40         3.53 o                         
  10  -1   5         12.77         13.68         2.30 o                         
  11  -1   5          7.01          3.02         2.54 o                         
 -11   0   5          0.87         -0.48         2.86 o                         
 -10   0   5         16.02         15.74         2.61 o                         
  -9   0   5        157.01        169.93         9.19 o                         
  -8   0   5        157.13        168.84         4.87 o                         
  -7   0   5         25.32         26.19         2.15 o                         
  -6   0   5         86.11         78.45         2.75 o                         
  -5   0   5        271.80        260.71         4.35 o                         
  -4   0   5       1159.57       1122.18        12.01 o                         
  -3   0   5        128.73        145.06         2.31 o                         
  -2   0   5       1439.27       1338.45        13.21 o                         
  -1   0   5       5418.97       5258.86       164.09 o                         
   0   0   5       1372.40       1352.54        12.41 o                         
   1   0   5         11.11         11.96         0.54 o                         
   2   0   5       1819.65       1770.52        15.27 o                         
   3   0   5        216.08        204.47         2.79 o                         
   4   0   5        175.93        158.56         2.53 o                         
   5   0   5         21.50         20.62         1.00 o                         
   6   0   5          1.75          3.53         1.00 o                         
   7   0   5         45.73         61.24         3.31 o                         
   8   0   5        171.20        174.08         6.42 o                         
   9   0   5          7.72          9.64         1.92 o                         
  10   0   5         19.11         14.64         2.72 o                         
  11   0   5          0.74         -1.92         1.92 o                         
  12   0   5         32.21         44.86         9.54 o                         
 -11   1   5          0.60         -1.72         2.64 o                         
 -10   1   5         41.58         37.95         3.23 o                         
  -9   1   5        120.19        128.38         8.71 o                         
  -8   1   5        156.84        174.00         5.58 o                         
  -7   1   5          1.80          0.00         1.22 o                         
  -6   1   5         19.08         23.13         1.50 o                         
  -5   1   5        739.82        719.60        10.30 o                         
  -4   1   5       1553.02       1447.07        15.43 o                         
  -3   1   5       1456.60       1433.72        14.92 o                         
  -2   1   5        153.29        130.40         2.14 o                         
  -1   1   5       1584.83       1530.54        14.13 o                         
   0   1   5        842.38        809.09         7.12 o                         
   1   1   5        501.49        488.89         4.57 o                         
   2   1   5       2578.10       2533.46        22.79 o                         
   3   1   5        747.32        713.37         6.38 o                         
   4   1   5       1015.24       1027.71         9.85 o                         
   5   1   5          3.22          6.82         0.83 o                         
   6   1   5        163.72        158.28         3.73 o                         
   7   1   5        132.24        148.56         4.04 o                         
   8   1   5         19.80         24.30         2.21 o                         
   9   1   5         97.46        102.39         4.32 o                         
  10   1   5         28.00         32.16         3.19 o                         
  11   1   5          1.41          1.33         1.98 o                         
  12   1   5         13.53          7.27         3.67 o                         
 -11   2   5          2.08         -1.54         4.11 o                         
 -10   2   5         13.31         12.80         2.91 o                         
  -9   2   5          1.85          0.25         1.42 o                         
  -8   2   5         68.46         59.66         2.63 o                         
  -7   2   5         10.06         12.43         1.29 o                         
  -6   2   5         72.42         73.58         2.63 o                         
  -5   2   5          0.51          1.32         0.74 o                         
  -4   2   5        441.85        423.30         5.92 o                         
  -3   2   5       1471.41       1389.91        15.19 o                         
  -2   2   5         98.50         87.32         1.59 o                         
  -1   2   5       1134.19       1187.64        10.52 o                         
   0   2   5       5055.73       4864.29       170.53 o                         
   1   2   5        765.35        728.98         6.81 o                         
   2   2   5       2229.97       2149.93        17.02 o                         
   3   2   5        127.97        104.07         1.68 o                         
   4   2   5       1379.40       1314.98        11.85 o                         
   5   2   5        423.45        401.70         6.40 o                         
   6   2   5        435.92        425.42         6.26 o                         
   7   2   5         87.26         83.99         3.44 o                         
   8   2   5         35.44         46.43         2.83 o                         
   9   2   5        207.20        209.84         5.65 o                         
  10   2   5         47.30         43.24         4.41 o                         
  11   2   5         32.97         32.50         3.34 o                         
  12   2   5         10.83         13.65         3.07 o                         
 -10   3   5          5.64          5.32         3.85 o                         
  -9   3   5          1.54          1.52         2.46 o                         
  -8   3   5          0.33         -1.66         1.66 o                         
  -7   3   5         72.71         85.94         4.73 o                         
  -6   3   5        113.77        105.53         4.32 o                         
  -5   3   5         32.77         38.93         2.37 o                         
  -4   3   5         72.95         75.50         2.60 o                         
  -3   3   5         34.06         25.43         1.20 o                         
  -2   3   5        169.34        165.90         2.93 o                         
  -1   3   5         83.40         67.11         1.27 o                         
   0   3   5       1501.76       1451.72        12.34 o                         
   1   3   5       3622.59       3492.89        37.63 o                         
   2   3   5       1814.91       1810.65        14.27 o                         
   3   3   5       1014.23       1003.80         9.15 o                         
   4   3   5         32.75         36.63         1.19 o                         
   5   3   5        708.78        707.65         8.50 o                         
   6   3   5        533.11        504.56         7.08 o                         
   7   3   5        163.18        162.68         4.01 o                         
   8   3   5         14.58         17.67         1.98 o                         
   9   3   5        105.51        107.42         5.82 o                         
  10   3   5         11.52          7.57         2.06 o                         
  11   3   5        101.71        107.68         5.65 o                         
  12   3   5         15.83         14.63         3.05 o                         
 -10   4   5         25.99         20.42         5.34 o                         
  -9   4   5         15.44         13.86         3.74 o                         
  -8   4   5          0.19         -1.73         2.36 o                         
  -7   4   5         49.78         54.30         3.74 o                         
  -6   4   5        314.94        303.53         7.75 o                         
  -5   4   5        167.00        168.29         4.63 o                         
  -4   4   5         36.95         39.48         2.62 o                         
  -3   4   5         27.67         27.53         1.62 o                         
  -2   4   5        666.01        608.52         7.78 o                         
  -1   4   5       2638.30       2666.57        26.02 o                         
   0   4   5        173.16        163.29         2.36 o                         
   1   4   5       4730.16       4748.78        51.00 o                         
   2   4   5       2782.62       2905.99        24.16 o                         
   3   4   5        172.07        141.74         2.17 o                         
   4   4   5        100.66        107.80         2.02 o                         
   5   4   5         77.88         78.57         1.86 o                         
   6   4   5        383.67        376.21         6.05 o                         
   7   4   5        503.73        507.31         8.44 o                         
   8   4   5         16.99          9.76         1.69 o                         
   9   4   5         57.69         60.18         3.07 o                         
  10   4   5         20.84         21.73         2.54 o                         
  11   4   5        117.34        126.61         6.76 o                         
  12   4   5         10.60          2.20         2.70 o                         
  -9   5   5          9.65          7.67         3.83 o                         
  -8   5   5         10.48         11.75         3.79 o                         
  -7   5   5         34.47         43.73         4.75 o                         
  -6   5   5         15.05         20.68         3.17 o                         
  -5   5   5        314.79        311.12        12.50 o                         
  -4   5   5         67.62         68.18         3.01 o                         
  -3   5   5        106.65        104.01         3.20 o                         
  -2   5   5        171.18        172.78         3.38 o                         
  -1   5   5        331.91        337.44         4.63 o                         
   0   5   5        248.52        249.86         3.42 o                         
   1   5   5        118.18        101.39         2.14 o                         
   2   5   5         87.80         84.89         1.86 o                         
   3   5   5        199.12        244.29         3.24 o                         
   4   5   5        999.24        926.52         9.10 o                         
   5   5   5        448.60        430.53         6.16 o                         
   6   5   5          1.80          0.29         0.70 o                         
   7   5   5        482.32        487.03         8.80 o                         
   8   5   5         48.57         46.07         2.82 o                         
   9   5   5         69.62         70.62         3.55 o                         
  10   5   5          0.75          0.45         1.55 o                         
  11   5   5         83.27         81.09         4.66 o                         
  12   5   5          7.19          3.82         2.64 o                         
  -9   6   5          4.19          3.42         4.13 o                         
  -8   6   5         28.41         29.57         4.45 o                         
  -7   6   5          2.21          5.28         2.64 o                         
  -6   6   5          3.09         -0.97         2.19 o                         
  -5   6   5        178.73        190.35         5.70 o                         
  -4   6   5         64.70         65.80         3.28 o                         
  -3   6   5        692.60        687.57        11.22 o                         
  -2   6   5         42.33         39.21         2.06 o                         
  -1   6   5       1705.83       1651.61        18.64 o                         
   0   6   5        452.77        455.40         6.13 o                         
   1   6   5        521.89        497.60         6.40 o                         
   2   6   5          2.39          2.20         0.65 o                         
   3   6   5         48.96         47.15         1.53 o                         
   4   6   5         20.15         18.17         1.13 o                         
   5   6   5        743.58        748.07         9.33 o                         
   6   6   5        894.00        857.40        11.67 o                         
   7   6   5        140.05        140.10         3.93 o                         
   8   6   5         18.69         19.21         2.06 o                         
   9   6   5         95.49         98.42         4.23 o                         
  10   6   5          4.82          3.36         1.91 o                         
  11   6   5          4.49         -0.85         1.73 o                         
  12   6   5         12.19         19.43         3.27 o                         
  -8   7   5          0.99         -3.10         3.10 o                         
  -7   7   5         85.41         99.45         7.01 o                         
  -6   7   5          1.72          0.94         2.68 o                         
  -5   7   5        120.28        130.37         5.49 o                         
  -4   7   5         13.04         18.69         2.19 o                         
  -3   7   5        304.74        281.74         6.22 o                         
  -2   7   5          2.25          3.01         1.82 o                         
  -1   7   5        501.60        507.13         7.91 o                         
   0   7   5        121.35        127.14         3.02 o                         
   1   7   5        382.10        373.68         5.47 o                         
   2   7   5        252.36        220.62         3.96 o                         
   3   7   5        646.33        630.32         7.92 o                         
   4   7   5         45.62         42.90         1.76 o                         
   5   7   5        382.38        393.71         6.39 o                         
   6   7   5         49.94         49.30         2.38 o                         
   7   7   5         94.58         95.87         3.63 o                         
   8   7   5          5.92          6.03         1.31 o                         
   9   7   5        116.91        122.38         5.42 o                         
  10   7   5         19.09         18.09         2.91 o                         
  11   7   5         27.73         25.60         3.32 o                         
  12   7   5          0.02          0.92         2.63 o                         
  -7   8   5         47.78         43.39         6.07 o                         
  -6   8   5         25.74         28.35         4.12 o                         
  -5   8   5         41.52         37.01         3.56 o                         
  -4   8   5         15.35         19.94         2.97 o                         
  -3   8   5         41.34         37.97         3.29 o                         
  -2   8   5         14.83         13.99         1.36 o                         
  -1   8   5        422.07        419.67         7.83 o                         
   0   8   5        185.77        186.04         4.32 o                         
   1   8   5         42.83         44.86         2.57 o                         
   2   8   5          2.19         -0.78         0.94 o                         
   3   8   5        528.85        480.93         7.40 o                         
   4   8   5        201.46        186.60         3.58 o                         
   5   8   5          6.74          7.62         1.26 o                         
   6   8   5        105.16        109.08         3.65 o                         
   7   8   5        112.41        126.96         4.49 o                         
   8   8   5         18.69         19.62         2.12 o                         
   9   8   5         61.92         57.97         3.24 o                         
  10   8   5          5.78          5.70         2.20 o                         
  11   8   5         91.52         97.84         5.66 o                         
  12   8   5          0.02         -0.09         2.21 o                         
  -7   9   5         20.49         14.60         3.45 o                         
  -6   9   5          0.75         -2.81         4.25 o                         
  -5   9   5         14.97         14.46         2.72 o                         
  -4   9   5          1.93         -0.14         1.94 o                         
  -3   9   5         11.80         12.82         2.68 o                         
  -2   9   5          0.49         -0.59         1.06 o                         
  -1   9   5        176.97        179.03         4.57 o                         
   0   9   5         36.24         30.82         2.09 o                         
   1   9   5          1.02         -0.45         1.03 o                         
   2   9   5        222.27        195.86         4.66 o                         
   3   9   5        649.83        623.29        10.27 o                         
   4   9   5        122.33         95.04         3.69 o                         
   5   9   5         67.58         78.88         2.91 o                         
   6   9   5         20.63         16.45         2.64 o                         
   7   9   5        118.69        118.70         4.54 o                         
   8   9   5         27.61         32.06         2.84 o                         
   9   9   5         40.91         41.15         3.38 o                         
  10   9   5          5.84          5.89         2.31 o                         
  11   9   5         20.42         19.22         3.16 o                         
  12   9   5          0.83         -2.31         2.31 o                         
  -6  10   5          0.47          0.42         6.27 o                         
  -5  10   5         10.20          3.61         2.84 o                         
  -4  10   5         19.19         11.81         3.34 o                         
  -3  10   5         93.14        102.31         5.53 o                         
  -2  10   5          0.65         -0.63         1.75 o                         
  -1  10   5        161.22        163.27         7.17 o                         
   0  10   5          0.39         -1.23         1.23 o                         
   1  10   5         27.23         30.95         2.43 o                         
   2  10   5          3.41          2.11         1.46 o                         
   3  10   5        124.31        134.09         4.47 o                         
   4  10   5          0.57         -0.11         1.35 o                         
   5  10   5         91.73         99.47         4.52 o                         
   6  10   5          1.80          0.92         1.35 o                         
   7  10   5        139.34        157.27         5.63 o                         
   8  10   5          3.40          4.49         1.80 o                         
   9  10   5         88.66         87.03         4.82 o                         
  10  10   5          0.37         -1.70         1.72 o                         
  11  10   5         17.03         21.14         3.05 o                         
  12  10   5          2.29          2.65         2.77 o                         
  -5  11   5         39.15         25.78         8.18 o                         
  -4  11   5          0.22         -2.38         2.38 o                         
  -3  11   5         39.45         36.61         4.90 o                         
  -2  11   5          0.28         -2.48         2.48 o                         
  -1  11   5         54.26         55.66         4.19 o                         
   0  11   5          3.31          3.82         1.28 o                         
   1  11   5         12.96         10.51         1.93 o                         
   2  11   5          3.66          4.60         1.89 o                         
   3  11   5        141.25        151.08         5.56 o                         
   4  11   5         13.77         12.90         2.09 o                         
   5  11   5        290.86        313.44         8.12 o                         
   6  11   5         17.25         15.53         2.46 o                         
   7  11   5         74.14         78.12         3.47 o                         
   8  11   5          3.17          2.46         2.10 o                         
   9  11   5         27.04         29.20         3.22 o                         
  10  11   5          2.82         -0.06         2.07 o                         
  11  11   5         18.60         13.90         2.84 o                         
  -4  12   5          3.12          1.91         3.90 o                         
  -3  12   5         29.42         20.27         5.52 o                         
  -2  12   5          2.87         -0.05         2.61 o                         
  -1  12   5         71.00         84.72         6.39 o                         
   0  12   5          0.33         -2.24         2.24 o                         
   1  12   5         68.21         70.84         4.10 o                         
   2  12   5          7.32          7.34         2.16 o                         
   3  12   5         74.04         85.36         4.60 o                         
   4  12   5         39.38         49.43         3.56 o                         
   5  12   5         71.85         70.19         4.59 o                         
   6  12   5         12.76         12.66         2.70 o                         
   7  12   5          6.80          5.80         2.65 o                         
   8  12   5         21.81         19.09         2.43 o                         
   9  12   5         28.96         27.48         3.04 o                         
  10  12   5          0.64          1.48         2.47 o                         
  11  12   5          0.66         -2.77         2.77 o                         
  -2  13   5          6.99          7.77         3.83 o                         
  -1  13   5          3.49          0.25         3.02 o                         
   0  13   5          0.07         -2.25         2.25 o                         
   1  13   5         49.55         52.32         4.34 o                         
   2  13   5         15.78         10.70         2.97 o                         
   3  13   5        177.01        200.85         7.94 o                         
   4  13   5         25.56         25.69         3.02 o                         
   5  13   5          1.06         -0.11         2.07 o                         
   6  13   5         26.29         40.26         4.06 o                         
   7  13   5         40.15         32.27         3.70 o                         
   8  13   5          5.87          1.99         2.51 o                         
   9  13   5         28.12         31.53         3.73 o                         
  10  13   5         16.98         11.86         3.93 o                         
  -1  14   5         33.93         41.47         6.36 o                         
   0  14   5          5.33         -0.44         2.95 o                         
   1  14   5         21.02         16.50         3.46 o                         
   2  14   5         34.05         32.99         3.50 o                         
   3  14   5        106.94        121.23         7.11 o                         
   4  14   5         27.98         29.83         3.31 o                         
   5  14   5         18.40         17.15         4.96 o                         
   6  14   5         21.40         22.17         3.33 o                         
   7  14   5         39.68         45.81         4.74 o                         
   8  14   5          6.03          0.99         2.69 o                         
   9  14   5          1.95         -2.93         2.93 o                         
   1  15   5          2.39         -2.94         2.94 o                         
   2  15   5         11.53          7.38         7.17 o                         
   3  15   5         13.47          6.25         3.03 o                         
   4  15   5          7.82          2.49         2.68 o                         
   5  15   5          9.97          8.31         3.10 o                         
   6  15   5          0.62          5.00         3.09 o                         
   7  15   5          3.78          1.21         6.03 o                         
  -6 -14   6          1.46         -2.99         2.99 o                         
  -5 -14   6          6.08         -3.48         3.49 o                         
  -4 -14   6         11.52          7.13         6.09 o                         
  -3 -14   6          3.66          6.19         3.83 o                         
  -2 -14   6         13.61          8.67         3.65 o                         
  -8 -13   6         15.50         14.84         4.37 o                         
  -7 -13   6          0.77         -2.88         2.88 o                         
  -6 -13   6         25.09         26.78         3.51 o                         
  -5 -13   6          0.48         -0.57         2.65 o                         
  -4 -13   6          4.79          6.73         3.30 o                         
  -3 -13   6         30.32         24.42         4.05 o                         
  -2 -13   6         60.72         53.37         6.82 o                         
  -1 -13   6          0.09         -2.38         2.38 o                         
   0 -13   6          4.65          8.08         3.15 o                         
   1 -13   6          4.74          1.31         3.39 o                         
  -9 -12   6          0.03         -3.19         3.19 o                         
  -8 -12   6         10.64          4.92         3.18 o                         
  -7 -12   6         21.17         19.38         3.54 o                         
  -6 -12   6         17.87         13.79         2.96 o                         
  -5 -12   6          1.18         -2.22         2.22 o                         
  -4 -12   6         11.73         15.69         3.45 o                         
  -3 -12   6         29.17         28.33         3.75 o                         
  -2 -12   6         79.70         89.50         5.51 o                         
  -1 -12   6          5.19          3.62         2.79 o                         
   0 -12   6          5.53          3.86         3.12 o                         
   1 -12   6          0.07         -2.30         2.30 o                         
   2 -12   6          1.95         -1.77         3.01 o                         
   3 -12   6          8.78          1.06         3.60 o                         
 -10 -11   6         22.47         14.16         3.69 o                         
  -9 -11   6          7.78          8.62         3.13 o                         
  -8 -11   6         16.19         17.45         2.96 o                         
  -7 -11   6         54.15         46.67         4.33 o                         
  -6 -11   6         12.77         16.72         3.80 o                         
  -5 -11   6          0.33         -1.15         2.43 o                         
  -4 -11   6         24.15         24.83         3.49 o                         
  -3 -11   6         29.03         25.50         2.93 o                         
  -2 -11   6          0.50         -1.64         2.17 o                         
  -1 -11   6         33.07         31.51         3.40 o                         
   0 -11   6         36.99         35.75         3.72 o                         
   1 -11   6          8.76          6.42         2.48 o                         
   2 -11   6          9.43         12.83         2.94 o                         
   3 -11   6         13.22         10.16         2.56 o                         
   4 -11   6          6.92         -0.41         3.90 o                         
 -11 -10   6         13.72          5.22         3.74 o                         
 -10 -10   6         35.60         35.51         3.59 o                         
  -9 -10   6         29.31         31.33         3.88 o                         
  -8 -10   6          0.67         -1.09         2.29 o                         
  -7 -10   6         34.15         33.32         3.90 o                         
  -6 -10   6         33.84         34.81         3.81 o                         
  -5 -10   6         47.81         45.97         4.59 o                         
  -4 -10   6          3.30          5.24         2.46 o                         
  -3 -10   6         42.39         43.21         3.31 o                         
  -2 -10   6          6.64         12.55         2.39 o                         
  -1 -10   6         94.00        101.06         5.45 o                         
   0 -10   6         26.74         29.70         2.99 o                         
   1 -10   6          2.14          0.67         1.91 o                         
   2 -10   6          9.37         11.96         2.36 o                         
   3 -10   6         19.90         16.11         2.62 o                         
   4 -10   6         30.81         27.36         4.23 o                         
   5 -10   6          1.94         -2.97         2.97 o                         
 -11  -9   6          4.07         -2.57         2.57 o                         
 -10  -9   6          0.70          0.15         2.09 o                         
  -9  -9   6         25.65         28.21         3.10 o                         
  -8  -9   6          7.70         16.00         3.05 o                         
  -7  -9   6          0.84          0.19         2.00 o                         
  -6  -9   6         55.48         61.54         4.67 o                         
  -5  -9   6        102.93         98.30         7.40 o                         
  -4  -9   6        128.27        143.76         6.49 o                         
  -3  -9   6          5.00          3.43         1.64 o                         
  -2  -9   6         66.20         74.29         4.41 o                         
  -1  -9   6        219.12        243.04         7.24 o                         
   0  -9   6         34.00         40.53         3.32 o                         
   1  -9   6         46.12         50.57         3.67 o                         
   2  -9   6          6.57          6.27         2.06 o                         
   3  -9   6        169.43        199.82         6.89 o                         
   4  -9   6         65.17         62.14         4.59 o                         
   5  -9   6          0.57         -2.06         2.06 o                         
   6  -9   6          4.43          0.50         2.94 o                         
 -11  -8   6          5.00         -2.49         2.58 o                         
 -10  -8   6          3.12         -0.11         2.12 o                         
  -9  -8   6          2.27          1.89         1.92 o                         
  -8  -8   6         38.26         45.67         4.06 o                         
  -7  -8   6         29.60         31.32         3.37 o                         
  -6  -8   6          7.09          2.93         2.30 o                         
  -5  -8   6        131.37        136.73         6.60 o                         
  -4  -8   6        200.12        231.13         8.03 o                         
  -3  -8   6         82.90         97.67         4.12 o                         
  -2  -8   6          0.25          1.04         1.41 o                         
  -1  -8   6         22.49         18.32         2.17 o                         
   0  -8   6         86.44         82.53         4.51 o                         
   1  -8   6         71.49         80.86         4.65 o                         
   2  -8   6         13.11         15.13         2.47 o                         
   3  -8   6         84.09         88.50         4.70 o                         
   4  -8   6         87.52         89.35         5.43 o                         
   5  -8   6        122.23        139.57         9.03 o                         
   6  -8   6         11.50          7.06         5.01 o                         
   7  -8   6         34.49         23.74         4.46 o                         
 -12  -7   6          8.79         -4.50         5.55 o                         
 -11  -7   6         42.20         35.24         5.08 o                         
 -10  -7   6         36.35         41.18         4.21 o                         
  -9  -7   6          4.43          3.01         2.20 o                         
  -8  -7   6          5.52          3.49         2.01 o                         
  -7  -7   6         63.11         70.55         4.46 o                         
  -6  -7   6         66.86         68.09         5.00 o                         
  -5  -7   6         44.84         45.21         3.98 o                         
  -4  -7   6         82.12         81.94         4.94 o                         
  -3  -7   6          7.67          7.84         1.26 o                         
  -2  -7   6         37.84         39.26         2.56 o                         
  -1  -7   6         77.00         82.76         3.61 o                         
   0  -7   6         30.55         26.08         2.07 o                         
   1  -7   6        679.89        710.92        13.03 o                         
   2  -7   6         28.84         28.31         2.86 o                         
   3  -7   6         74.81         83.78         4.79 o                         
   4  -7   6         19.44         18.08         2.53 o                         
   5  -7   6         42.08         39.91         3.63 o                         
   6  -7   6         18.86         17.91         2.71 o                         
   7  -7   6         11.93          8.20         3.20 o                         
   8  -7   6          9.99          8.87         5.46 o                         
 -12  -6   6          4.32         -0.52         2.90 o                         
 -11  -6   6         90.30         86.34         5.63 o                         
 -10  -6   6         56.05         55.80         3.45 o                         
  -9  -6   6         47.73         40.75         2.89 o                         
  -8  -6   6         20.55         17.17         1.93 o                         
  -7  -6   6         26.10         26.58         1.75 o                         
  -6  -6   6        142.87        147.07         6.79 o                         
  -5  -6   6        158.87        171.24         6.41 o                         
  -4  -6   6         99.36         94.28         4.13 o                         
  -3  -6   6         10.71         10.39         1.17 o                         
  -2  -6   6        130.91        120.19         3.69 o                         
  -1  -6   6       1203.45       1201.81        15.06 o                         
   0  -6   6         96.54        111.13         3.33 o                         
   1  -6   6        296.15        300.59         6.05 o                         
   2  -6   6         25.58         29.45         2.65 o                         
   3  -6   6        593.53        599.40        11.35 o                         
   4  -6   6         27.87         26.86         2.60 o                         
   5  -6   6          2.85          2.52         2.03 o                         
   6  -6   6          1.24          0.36         2.35 o                         
   7  -6   6        113.98         94.13         9.36 o                         
   8  -6   6          0.72         -2.95         3.26 o                         
   9  -6   6          1.95         -9.43         9.43 o                         
 -12  -5   6          2.00         -2.79         2.89 o                         
 -11  -5   6         76.38         69.18         6.10 o                         
 -10  -5   6         36.70         36.23         3.59 o                         
  -9  -5   6        127.30        119.40         4.12 o                         
  -8  -5   6        119.65        121.72         4.03 o                         
  -7  -5   6        118.46        102.36         3.70 o                         
  -6  -5   6        136.46        125.50         3.84 o                         
  -5  -5   6        117.10        126.89         9.73 o                         
  -4  -5   6          0.23          0.51         0.93 o                         
  -3  -5   6        555.35        564.39         8.35 o                         
  -2  -5   6         28.27         33.40         2.03 o                         
  -1  -5   6       1135.50       1132.02        12.46 o                         
   0  -5   6          1.91          3.15         0.87 o                         
   1  -5   6        159.90        159.90         3.32 o                         
   2  -5   6          3.30          4.58         1.07 o                         
   3  -5   6        142.09        141.49         4.70 o                         
   4  -5   6         79.84         77.70         3.70 o                         
   5  -5   6          3.10          3.71         1.80 o                         
   6  -5   6          6.02          3.51         1.82 o                         
   7  -5   6         73.74         79.42         5.82 o                         
   8  -5   6          2.80          2.18         2.75 o                         
   9  -5   6         20.17         16.61         4.03 o                         
 -12  -4   6          7.99         -2.93         2.93 o                         
 -11  -4   6         53.95         55.52         5.92 o                         
 -10  -4   6          1.07         -0.37         1.76 o                         
  -9  -4   6        102.63        114.09         3.99 o                         
  -8  -4   6         13.29         13.92         1.92 o                         
  -7  -4   6        166.79        166.81         4.51 o                         
  -6  -4   6         40.38         31.43         2.06 o                         
  -5  -4   6        427.73        442.41         6.77 o                         
  -4  -4   6         87.09         83.10         3.05 o                         
  -3  -4   6        729.27        736.36        10.03 o                         
  -2  -4   6        142.11        145.07         3.08 o                         
  -1  -4   6       1569.87       1594.01        16.30 o                         
   0  -4   6         67.37         79.14         2.22 o                         
   1  -4   6        383.89        367.60         5.24 o                         
   2  -4   6         49.41         60.37         2.25 o                         
   3  -4   6        118.30        125.53         2.99 o                         
   4  -4   6          6.94          8.34         1.62 o                         
   5  -4   6        440.56        446.52         8.91 o                         
   6  -4   6         30.23         30.33         2.90 o                         
   7  -4   6         23.66         29.49         3.49 o                         
   8  -4   6          0.02          1.13         2.47 o                         
   9  -4   6         26.18         30.60         3.89 o                         
  10  -4   6          0.60         -3.82         3.82 o                         
 -12  -3   6          2.03         -1.14         2.32 o                         
 -11  -3   6         27.89         28.88         3.07 o                         
 -10  -3   6          8.44          3.75         1.88 o                         
  -9  -3   6         22.57         28.01         2.77 o                         
  -8  -3   6          8.20         10.06         1.53 o                         
  -7  -3   6        306.38        304.53         6.53 o                         
  -6  -3   6         99.51         98.35         3.19 o                         
  -5  -3   6        859.21        879.99        12.28 o                         
  -4  -3   6        338.42        335.32         4.96 o                         
  -3  -3   6        107.28         91.38         2.41 o                         
  -2  -3   6        119.07        127.72         2.70 o                         
  -1  -3   6       6071.53       6062.43        88.77 o                         
   0  -3   6        114.85        113.94         2.29 o                         
   1  -3   6       2596.52       2515.17        23.33 o                         
   2  -3   6         10.48         12.47         0.98 o                         
   3  -3   6       1247.67       1228.12        14.04 o                         
   4  -3   6          5.87          5.83         0.98 o                         
   5  -3   6        633.60        628.64        10.33 o                         
   6  -3   6          0.71          4.72         1.44 o                         
   7  -3   6          0.72         -0.16         1.53 o                         
   8  -3   6          0.04         -1.05         1.93 o                         
   9  -3   6         12.14         14.05         2.87 o                         
  10  -3   6          0.97          1.07         2.92 o                         
 -12  -2   6          1.13         -2.78         2.78 o                         
 -11  -2   6         33.44         32.05         2.90 o                         
 -10  -2   6         10.33          7.94         2.04 o                         
  -9  -2   6          8.07          7.31         1.69 o                         
  -8  -2   6          0.56          1.24         1.59 o                         
  -7  -2   6        423.14        424.02         7.70 o                         
  -6  -2   6        177.87        180.78         4.46 o                         
  -5  -2   6        273.73        281.17         4.73 o                         
  -4  -2   6         62.83         58.29         1.83 o                         
  -3  -2   6        142.94        118.61         2.06 o                         
  -2  -2   6        279.38        300.14         4.31 o                         
  -1  -2   6        680.94        602.32         6.10 o                         
   0  -2   6         18.87         21.66         1.10 o                         
   1  -2   6          9.66         22.35         0.95 o                         
   2  -2   6        121.70        124.72         2.16 o                         
   3  -2   6        373.28        354.64         4.60 o                         
   4  -2   6          8.46          8.70         0.87 o                         
   5  -2   6        483.94        488.36         7.38 o                         
   6  -2   6         92.50         92.90         2.74 o                         
   7  -2   6         74.57         79.50         4.19 o                         
   8  -2   6         24.46         25.62         2.69 o                         
   9  -2   6         74.38         82.81         5.30 o                         
  10  -2   6          5.32         -0.34         2.29 o                         
  11  -2   6         24.24         12.62         3.52 o                         
 -11  -1   6         26.41         23.60         2.96 o                         
 -10  -1   6          9.22          4.46         1.96 o                         
  -9  -1   6         67.44         67.05         3.73 o                         
  -8  -1   6         13.77         13.17         1.88 o                         
  -7  -1   6        103.72        118.42         5.79 o                         
  -6  -1   6        246.87        252.86         5.50 o                         
  -5  -1   6          9.14         11.57         1.00 o                         
  -4  -1   6        171.90        157.20         3.06 o                         
  -3  -1   6        629.32        624.17         7.11 o                         
  -2  -1   6       1632.39       1703.63        15.59 o                         
  -1  -1   6       3110.90       2998.93        28.85 o                         
   0  -1   6        383.73        381.11         4.49 o                         
   1  -1   6          4.51         12.76         0.90 o                         
   2  -1   6         68.89         61.79         1.36 o                         
   3  -1   6       1354.29       1304.99        12.38 o                         
   4  -1   6         32.37         43.10         1.59 o                         
   5  -1   6          5.34          2.69         0.86 o                         
   6  -1   6         18.24         19.32         1.48 o                         
   7  -1   6        269.14        278.54         6.40 o                         
   8  -1   6         12.07         11.16         2.22 o                         
   9  -1   6        108.53        112.77         5.48 o                         
  10  -1   6          4.14          1.20         1.83 o                         
  11  -1   6         26.48         24.25         3.60 o                         
 -11   0   6         30.47         25.75         3.77 o                         
 -10   0   6          1.45         -0.09         1.92 o                         
  -9   0   6        126.33        136.07         5.93 o                         
  -8   0   6         17.25         18.55         2.01 o                         
  -7   0   6         13.45         16.11         1.75 o                         
  -6   0   6        125.84        141.94         3.67 o                         
  -5   0   6         19.77         21.52         1.47 o                         
  -4   0   6         10.96         10.69         0.62 o                         
  -3   0   6       1454.36       1370.33        13.47 o                         
  -2   0   6        130.88        135.64         2.29 o                         
  -1   0   6       2944.55       2905.76        26.92 o                         
   0   0   6        837.21        888.71         8.86 o                         
   1   0   6       1516.76       1401.32        11.96 o                         
   2   0   6        889.26        853.45         8.14 o                         
   3   0   6       3942.10       3892.26        32.88 o                         
   4   0   6        309.38        304.22         3.91 o                         
   5   0   6        377.76        373.41         4.68 o                         
   6   0   6        143.43        141.82         3.32 o                         
   7   0   6        601.81        605.40         9.89 o                         
   8   0   6         84.86         92.35         4.91 o                         
   9   0   6         80.30         89.42         5.17 o                         
  10   0   6          1.77          1.81         1.98 o                         
  11   0   6          3.05         -0.22         2.01 o                         
 -11   1   6          6.03         -1.11         3.56 o                         
 -10   1   6          0.46         -0.35         1.72 o                         
  -9   1   6         68.30         70.66         4.17 o                         
  -8   1   6         89.28         95.79         4.32 o                         
  -7   1   6        188.84        177.95         7.01 o                         
  -6   1   6        141.92        138.49         3.38 o                         
  -5   1   6        431.28        448.13         7.50 o                         
  -4   1   6        253.77        260.50         4.30 o                         
  -3   1   6       1656.32       1665.40        17.78 o                         
  -2   1   6         20.27         34.29         1.19 o                         
  -1   1   6        178.96        226.13         2.87 o                         
   0   1   6       1962.93       1911.68        16.92 o                         
   1   1   6        202.43        193.89         2.28 o                         
   2   1   6        168.87        189.42         2.27 o                         
   3   1   6        295.75        265.24         3.01 o                         
   4   1   6         13.73         15.01         0.77 o                         
   5   1   6        745.72        735.60         7.85 o                         
   6   1   6         19.24         15.09         1.37 o                         
   7   1   6        173.65        188.36         4.62 o                         
   8   1   6         85.03         81.87         3.69 o                         
   9   1   6        138.34        143.16         5.43 o                         
  10   1   6          0.16          0.66         1.71 o                         
  11   1   6         10.57         11.11         2.66 o                         
  12   1   6         16.91         16.19         3.99 o                         
 -11   2   6          0.80          1.52         3.69 o                         
 -10   2   6          3.58          0.58         2.51 o                         
  -9   2   6         17.38         13.39         2.65 o                         
  -8   2   6         39.15         41.23         3.05 o                         
  -7   2   6        124.72        131.44         4.59 o                         
  -6   2   6        106.59        101.44         4.77 o                         
  -5   2   6        431.00        437.00         8.36 o                         
  -4   2   6        233.87        230.92         3.73 o                         
  -3   2   6       1855.30       1916.80        21.32 o                         
  -2   2   6       1077.49       1344.59        12.41 o                         
  -1   2   6         92.13        126.50         1.76 o                         
   0   2   6        991.10       1016.72        10.06 o                         
   1   2   6       1944.97       1850.26        16.02 o                         
   2   2   6        564.06        568.51         5.04 o                         
   3   2   6       1824.22       1779.74        14.92 o                         
   4   2   6       1218.31       1194.37        11.31 o                         
   5   2   6        998.25        998.09         9.98 o                         
   6   2   6        191.91        193.84         4.13 o                         
   7   2   6        190.97        204.60         4.59 o                         
   8   2   6        143.61        130.67         4.18 o                         
   9   2   6         37.66         34.94         2.91 o                         
  10   2   6         22.03         21.84         2.74 o                         
  11   2   6         11.35          7.71         2.57 o                         
  12   2   6         34.08         32.25         3.86 o                         
 -10   3   6         35.89         39.20         4.96 o                         
  -9   3   6         19.23         17.68         2.95 o                         
  -8   3   6          3.92          4.74         2.00 o                         
  -7   3   6        180.34        200.33         7.85 o                         
  -6   3   6         19.55         23.03         2.47 o                         
  -5   3   6         86.04         91.84         3.40 o                         
  -4   3   6          5.03          5.90         1.17 o                         
  -3   3   6        651.87        636.44         8.30 o                         
  -2   3   6         17.61          9.52         0.71 o                         
  -1   3   6         61.61         93.36         1.56 o                         
   0   3   6          5.15         14.30         0.68 o                         
   1   3   6       8728.15       8604.28       244.79 o                         
   2   3   6       2545.90       2540.06        21.15 o                         
   3   3   6       1505.67       1508.47        12.61 o                         
   4   3   6        122.43        102.33         1.94 o                         
   5   3   6        878.01        836.91         8.76 o                         
   6   3   6        192.80        191.84         3.98 o                         
   7   3   6         43.49         50.86         2.30 o                         
   8   3   6        178.04        171.12         4.93 o                         
   9   3   6         45.99         44.37         3.17 o                         
  10   3   6         48.40         55.55         3.87 o                         
  11   3   6         27.48         28.70         4.30 o                         
  12   3   6         16.37          8.74         3.06 o                         
 -10   4   6         18.01         16.50         4.66 o                         
  -9   4   6         26.67         31.37         4.46 o                         
  -8   4   6         20.62         24.70         4.06 o                         
  -7   4   6         91.99        100.66         4.61 o                         
  -6   4   6        196.44        195.58         5.93 o                         
  -5   4   6        123.08        132.21         7.21 o                         
  -4   4   6        189.36        183.56         5.71 o                         
  -3   4   6        195.16        203.49         3.95 o                         
  -2   4   6        187.98        189.07         3.49 o                         
  -1   4   6        442.59        404.18         5.28 o                         
   0   4   6         58.75         51.56         1.17 o                         
   1   4   6         58.61         51.13         1.24 o                         
   2   4   6       1883.14       1919.82        15.58 o                         
   3   4   6         79.68         78.89         1.52 o                         
   4   4   6          9.87          7.29         0.70 o                         
   5   4   6        562.37        524.20         6.02 o                         
   6   4   6         27.71         24.04         1.61 o                         
   7   4   6        135.41        129.37         3.77 o                         
   8   4   6          2.66          4.72         1.18 o                         
   9   4   6         34.91         34.43         2.35 o                         
  10   4   6         27.12         22.46         2.26 o                         
  11   4   6         20.60         19.84         2.69 o                         
  12   4   6          8.66          0.86         2.71 o                         
  -9   5   6         33.19         29.43         4.68 o                         
  -8   5   6          9.82         10.88         3.39 o                         
  -7   5   6         51.89         65.44         5.63 o                         
  -6   5   6          9.46          6.93         2.43 o                         
  -5   5   6        241.33        238.74         7.04 o                         
  -4   5   6        162.91        164.22         4.32 o                         
  -3   5   6         68.50         73.83         3.85 o                         
  -2   5   6        456.71        426.27         6.81 o                         
  -1   5   6       2109.59       1995.41        23.85 o                         
   0   5   6       2456.52       2309.78        22.16 o                         
   1   5   6        179.59        213.96         3.04 o                         
   2   5   6        619.31        623.87         6.26 o                         
   3   5   6        533.25        546.00         5.68 o                         
   4   5   6        511.95        487.71         5.56 o                         
   5   5   6         53.44         49.42         1.82 o                         
   6   5   6        410.40        386.56         5.54 o                         
   7   5   6        392.92        397.08         7.05 o                         
   8   5   6          1.25          2.77         1.32 o                         
   9   5   6          8.36          5.55         1.42 o                         
  10   5   6         19.53         17.51         1.95 o                         
  11   5   6          8.01         10.57         2.84 o                         
  12   5   6          4.24         -1.59         2.60 o                         
  -9   6   6          9.51         12.10         5.19 o                         
  -8   6   6         62.95         58.63         5.50 o                         
  -7   6   6         29.43         30.56         4.12 o                         
  -6   6   6          9.64         24.42         3.50 o                         
  -5   6   6          3.99          3.95         2.26 o                         
  -4   6   6        133.28        131.34         5.86 o                         
  -3   6   6         46.17         47.54         2.89 o                         
  -2   6   6         70.72         77.35         3.12 o                         
  -1   6   6         83.20         80.48         2.62 o                         
   0   6   6       1860.12       1759.86        17.39 o                         
   1   6   6        861.12        848.60        10.03 o                         
   2   6   6         84.52         81.93         2.07 o                         
   3   6   6        290.87        284.94         3.98 o                         
   4   6   6        577.28        561.69         6.61 o                         
   5   6   6         63.53         65.03         2.29 o                         
   6   6   6        815.01        798.53        10.71 o                         
   7   6   6        256.62        269.38         5.17 o                         
   8   6   6         27.37         28.92         2.46 o                         
   9   6   6         10.42         12.08         1.92 o                         
  10   6   6         29.93         22.10         2.53 o                         
  11   6   6          0.40          0.18         1.69 o                         
  12   6   6         12.07         11.25         4.14 o                         
  -8   7   6         29.72         35.30         4.75 o                         
  -7   7   6        101.09        116.21         7.52 o                         
  -6   7   6          6.12          1.18         2.42 o                         
  -5   7   6         27.49         23.92         2.25 o                         
  -4   7   6        140.24        156.42         5.46 o                         
  -3   7   6         56.02         53.69         3.19 o                         
  -2   7   6         98.91        106.71         3.84 o                         
  -1   7   6        637.32        601.63        10.60 o                         
   0   7   6       1815.91       1775.04        22.25 o                         
   1   7   6        985.66        948.93        11.48 o                         
   2   7   6        283.59        294.54         4.90 o                         
   3   7   6         12.80         13.41         1.13 o                         
   4   7   6         18.26         20.59         1.37 o                         
   5   7   6        318.24        303.62         5.43 o                         
   6   7   6        136.70        149.04         3.91 o                         
   7   7   6         23.82         22.45         1.91 o                         
   8   7   6          1.47          3.27         1.30 o                         
   9   7   6         13.56         15.16         2.03 o                         
  10   7   6        110.75        115.71         5.92 o                         
  11   7   6         53.18         53.40         3.54 o                         
  12   7   6         28.07         24.34         4.16 o                         
  -7   8   6          4.13          7.11         3.48 o                         
  -6   8   6          5.91          5.98         3.20 o                         
  -5   8   6          0.97          1.42         1.74 o                         
  -4   8   6         15.94         13.19         2.04 o                         
  -3   8   6         35.63         30.10         2.69 o                         
  -2   8   6         12.75         13.12         1.32 o                         
  -1   8   6        142.92        142.53         4.07 o                         
   0   8   6         95.20         92.60         3.54 o                         
   1   8   6         91.52         96.32         3.19 o                         
   2   8   6        266.80        251.06         4.84 o                         
   3   8   6         57.82         58.69         2.49 o                         
   4   8   6        400.05        397.11         6.26 o                         
   5   8   6         59.33         60.55         2.50 o                         
   6   8   6        253.35        245.24         5.13 o                         
   7   8   6         11.47          8.95         1.70 o                         
   8   8   6         24.43         22.55         2.03 o                         
   9   8   6          8.38          4.33         2.04 o                         
  10   8   6        100.72        100.23         5.28 o                         
  11   8   6         31.34         34.22         3.43 o                         
  12   8   6         19.57         19.89         3.35 o                         
  -7   9   6          1.52         -0.52         2.89 o                         
  -6   9   6         18.32         15.81         3.49 o                         
  -5   9   6         23.27         21.75         3.63 o                         
  -4   9   6         66.04         73.55         5.60 o                         
  -3   9   6          6.14          2.28         1.50 o                         
  -2   9   6        104.13        108.81         4.09 o                         
  -1   9   6         17.38         19.96         2.31 o                         
   0   9   6         38.10         45.77         2.64 o                         
   1   9   6          8.65          7.91         1.46 o                         
   2   9   6         10.39         16.87         1.94 o                         
   3   9   6          6.76         12.04         1.73 o                         
   4   9   6        121.34        121.98         3.70 o                         
   5   9   6          0.64          1.03         0.75 o                         
   6   9   6         85.77         87.01         3.83 o                         
   7   9   6         24.90         26.33         2.40 o                         
   8   9   6        122.09        124.39         5.23 o                         
   9   9   6         23.60         21.63         2.54 o                         
  10   9   6         89.92         90.02         4.94 o                         
  11   9   6          1.61          2.48         2.27 o                         
  12   9   6         11.53          6.43         2.77 o                         
  -6  10   6         21.25         19.39         6.55 o                         
  -5  10   6          2.42         -1.99         1.99 o                         
  -4  10   6         81.18         87.46         6.04 o                         
  -3  10   6         29.73         34.55         3.28 o                         
  -2  10   6         76.75         78.66         4.59 o                         
  -1  10   6         21.02         20.54         2.68 o                         
   0  10   6         70.02         75.58         2.91 o                         
   1  10   6          0.44         -0.55         1.10 o                         
   2  10   6         90.48         98.99         4.31 o                         
   3  10   6          0.27          1.81         1.43 o                         
   4  10   6        210.17        211.52         5.33 o                         
   5  10   6          0.79          1.77         1.37 o                         
   6  10   6        215.05        228.48         5.59 o                         
   7  10   6         68.25         77.48         3.92 o                         
   8  10   6         37.63         40.90         3.62 o                         
   9  10   6          0.92          4.08         1.91 o                         
  10  10   6         74.34         76.68         4.64 o                         
  11  10   6          0.18         -1.45         2.16 o                         
  12  10   6          3.56         -3.02         3.20 o                         
  -5  11   6          5.11          5.37         5.19 o                         
  -4  11   6         23.42         18.94         5.07 o                         
  -3  11   6         16.12          8.89         3.13 o                         
  -2  11   6         76.53         87.46         6.33 o                         
  -1  11   6         11.22         11.58         3.39 o                         
   0  11   6        122.08        122.17         6.70 o                         
   1  11   6          8.76          5.04         1.67 o                         
   2  11   6        124.84        137.15         5.63 o                         
   3  11   6          2.99          5.19         1.93 o                         
   4  11   6        161.68        169.96         5.31 o                         
   5  11   6          0.19          0.60         1.87 o                         
   6  11   6        113.71        111.63         4.82 o                         
   7  11   6          1.00         -0.19         1.24 o                         
   8  11   6         21.58         18.35         2.59 o                         
   9  11   6         23.12         18.63         2.73 o                         
  10  11   6         49.77         43.58         3.89 o                         
  11  11   6          0.24         -2.19         2.19 o                         
  -4  12   6         14.02         11.39         4.29 o                         
  -3  12   6          0.22         -3.71         3.71 o                         
  -2  12   6         23.82         29.61         4.45 o                         
  -1  12   6          1.67          2.67         2.14 o                         
   0  12   6         17.00         15.63         3.44 o                         
   1  12   6          0.38         -1.31         1.31 o                         
   2  12   6         43.40         46.02         3.40 o                         
   3  12   6          0.03         -0.83         1.73 o                         
   4  12   6        135.85        156.29         6.09 o                         
   5  12   6          1.11          1.11         1.95 o                         
   6  12   6         38.06         43.33         4.20 o                         
   7  12   6          3.10         -1.36         2.08 o                         
   8  12   6         43.69         42.21         3.09 o                         
   9  12   6          9.49         15.21         2.87 o                         
  10  12   6         41.43         40.70         3.81 o                         
  11  12   6          1.82         -2.66         3.08 o                         
  -2  13   6         45.68         41.01         5.92 o                         
  -1  13   6          0.50         -2.75         3.18 o                         
   0  13   6         10.78         16.55         3.14 o                         
   1  13   6         13.07          6.88         2.90 o                         
   2  13   6        124.99        138.56         7.24 o                         
   3  13   6          2.22          6.53         2.93 o                         
   4  13   6         18.38         17.12         2.63 o                         
   5  13   6         12.94         16.37         2.89 o                         
   6  13   6         44.05         42.77         3.89 o                         
   7  13   6          7.54          7.04         2.55 o                         
   8  13   6         19.91         25.33         3.83 o                         
   9  13   6         15.41         19.31         3.18 o                         
  10  13   6         41.51         51.83         5.84 o                         
  -1  14   6          1.71          1.88         4.28 o                         
   0  14   6          0.31         -3.73         3.73 o                         
   1  14   6          7.05          5.18         2.85 o                         
   2  14   6         64.16         68.20         5.11 o                         
   3  14   6         28.35         35.54         3.47 o                         
   4  14   6         28.02         23.33         3.03 o                         
   5  14   6          5.68          8.33         2.67 o                         
   6  14   6         68.37         63.82         4.87 o                         
   7  14   6          1.60          4.41         2.88 o                         
   8  14   6          3.15          2.24         2.57 o                         
   9  14   6          0.41          2.80         4.55 o                         
   1  15   6          7.34          7.59         4.08 o                         
   2  15   6          1.50         -3.33         3.33 o                         
   3  15   6          8.62          5.19         3.10 o                         
   4  15   6          3.82         -0.79         2.72 o                         
   5  15   6          0.03         -3.36         3.36 o                         
   6  15   6          7.45          3.40         2.84 o                         
   7  15   6          6.85          1.86         3.56 o                         
  -5 -14   7         31.58         37.11         4.84 o                         
  -4 -14   7          0.03         -2.34         3.52 o                         
  -3 -14   7         21.08         16.34         4.62 o                         
  -2 -14   7          0.08         -8.49         8.49 o                         
  -8 -13   7         15.46          2.69         3.97 o                         
  -7 -13   7         39.11         38.76         6.01 o                         
  -6 -13   7          0.01         -2.53         2.53 o                         
  -5 -13   7          5.18          4.31         2.98 o                         
  -4 -13   7          5.20          3.38         2.87 o                         
  -3 -13   7         60.49         53.16         5.10 o                         
  -2 -13   7         13.29          5.07         4.68 o                         
  -1 -13   7          2.21         -3.35         3.35 o                         
   0 -13   7          0.74         -2.70         2.70 o                         
   1 -13   7         13.49         10.63         3.81 o                         
  -9 -12   7         12.02          6.85         5.64 o                         
  -8 -12   7          5.72          1.09         2.72 o                         
  -7 -12   7         22.67         27.79         3.63 o                         
  -6 -12   7          0.68         -0.65         2.53 o                         
  -5 -12   7          9.39          9.51         3.18 o                         
  -4 -12   7         10.91          7.86         2.86 o                         
  -3 -12   7         44.19         44.32         4.01 o                         
  -2 -12   7          1.10         -1.00         2.29 o                         
  -1 -12   7          0.73         -2.27         3.13 o                         
   0 -12   7          9.04          2.36         2.66 o                         
   1 -12   7         13.84          6.84         3.62 o                         
   2 -12   7          2.11         -1.44         3.28 o                         
 -10 -11   7          5.38         -2.06         2.84 o                         
  -9 -11   7         34.11         30.42         3.84 o                         
  -8 -11   7          9.30          5.61         2.82 o                         
  -7 -11   7         29.02         32.61         3.55 o                         
  -6 -11   7          3.57          3.79         2.40 o                         
  -5 -11   7          2.60          3.35         2.67 o                         
  -4 -11   7         61.64         46.60         4.86 o                         
  -3 -11   7         23.68         27.04         3.14 o                         
  -2 -11   7         13.49         15.85         3.15 o                         
  -1 -11   7         10.42         12.22         2.70 o                         
   0 -11   7          6.76          6.85         2.74 o                         
   1 -11   7         10.06          7.59         2.39 o                         
   2 -11   7          6.52          0.78         2.45 o                         
   3 -11   7          5.43          1.50         2.24 o                         
   4 -11   7          2.51         -4.06         4.06 o                         
 -10 -10   7         14.91          8.27         3.58 o                         
  -9 -10   7          2.23          3.86         2.35 o                         
  -8 -10   7         46.16         41.66         4.70 o                         
  -7 -10   7        122.10        121.65         6.68 o                         
  -6 -10   7          1.18          3.15         2.49 o                         
  -5 -10   7         12.29         11.18         2.65 o                         
  -4 -10   7          8.85          4.46         2.47 o                         
  -3 -10   7         45.12         48.01         3.60 o                         
  -2 -10   7          8.34         12.21         2.45 o                         
  -1 -10   7         32.29         32.52         3.43 o                         
   0 -10   7          8.64          6.67         2.14 o                         
   1 -10   7          2.99          0.01         1.89 o                         
   2 -10   7         90.94         91.35         5.16 o                         
   3 -10   7         57.39         51.57         3.93 o                         
   4 -10   7          8.06          9.06         2.74 o                         
   5 -10   7         15.67          7.86         3.59 o                         
 -11  -9   7          3.60         -3.40         3.40 o                         
 -10  -9   7          4.24          0.25         2.50 o                         
  -9  -9   7          8.86          6.03         2.31 o                         
  -8  -9   7         69.90         77.33         6.18 o                         
  -7  -9   7         74.33         85.10         5.44 o                         
  -6  -9   7          5.52          7.15         3.01 o                         
  -5  -9   7         45.80         42.26         4.01 o                         
  -4  -9   7          0.57         -1.10         1.88 o                         
  -3  -9   7        122.80        121.28         4.97 o                         
  -2  -9   7          0.54          2.73         1.74 o                         
  -1  -9   7         30.72         36.44         3.41 o                         
   0  -9   7          5.24          5.81         2.01 o                         
   1  -9   7          2.94          4.31         1.78 o                         
   2  -9   7         41.08         38.30         3.36 o                         
   3  -9   7         92.99        102.49         5.34 o                         
   4  -9   7         36.80         37.22         3.56 o                         
   5  -9   7         29.69         23.12         4.37 o                         
   6  -9   7          7.18          6.43         3.91 o                         
 -11  -8   7          3.89         -2.90         2.90 o                         
 -10  -8   7          2.12          1.44         2.36 o                         
  -9  -8   7         24.08         16.40         3.64 o                         
  -8  -8   7         75.93         79.66         4.81 o                         
  -7  -8   7        134.46        158.96         6.52 o                         
  -6  -8   7         70.24         65.61         4.98 o                         
  -5  -8   7        110.32        125.13         8.11 o                         
  -4  -8   7        282.56        279.71         8.26 o                         
  -3  -8   7        181.23        200.15         5.75 o                         
  -2  -8   7          1.54         -1.02         1.49 o                         
  -1  -8   7         32.90         27.21         2.54 o                         
   0  -8   7        469.78        515.95        11.07 o                         
   1  -8   7        102.05        107.74         4.93 o                         
   2  -8   7         15.62         13.37         2.36 o                         
   3  -8   7         35.27         43.62         3.70 o                         
   4  -8   7         32.12         30.31         3.17 o                         
   5  -8   7         14.24         13.49         2.65 o                         
   6  -8   7          0.47         -0.02         2.45 o                         
   7  -8   7          4.38          3.23         3.29 o                         
 -11  -7   7         16.03         13.15         2.98 o                         
 -10  -7   7         45.58         48.14         4.02 o                         
  -9  -7   7         23.23         24.82         3.05 o                         
  -8  -7   7          8.42         14.34         2.92 o                         
  -7  -7   7         62.46         65.57         4.42 o                         
  -6  -7   7          6.64          9.49         2.59 o                         
  -5  -7   7          0.37         -1.79         1.80 o                         
  -4  -7   7        160.21        163.56         5.95 o                         
  -3  -7   7        186.13        196.93         8.18 o                         
  -2  -7   7         25.56         27.23         2.36 o                         
  -1  -7   7         38.20         39.45         2.75 o                         
   0  -7   7         49.60         62.07         3.30 o                         
   1  -7   7        922.45        967.37        16.45 o                         
   2  -7   7         98.56         96.16         5.05 o                         
   3  -7   7         72.37         73.34         4.79 o                         
   4  -7   7          3.66          2.48         1.85 o                         
   5  -7   7          7.95         11.10         2.44 o                         
   6  -7   7         99.83         98.92         5.35 o                         
   8  -7   7         14.36         12.30         9.53 o                         
 -12  -6   7          3.53          6.69         4.69 o                         
 -11  -6   7         16.44         15.16         4.55 o                         
 -10  -6   7         54.68         42.93         2.96 o                         
  -9  -6   7         82.61         80.60         6.66 o                         
  -8  -6   7          4.73          4.73         2.04 o                         
  -7  -6   7         30.56         29.76         2.76 o                         
  -6  -6   7        332.38        342.70        10.67 o                         
  -5  -6   7         78.15         79.00         4.72 o                         
  -4  -6   7        209.06        229.01         7.33 o                         
  -3  -6   7         46.95         45.01         2.71 o                         
  -2  -6   7        579.83        603.52         8.75 o                         
  -1  -6   7        159.73        168.62         4.62 o                         
   0  -6   7        158.02        165.71         4.01 o                         
   1  -6   7        153.01        160.69         4.97 o                         
   2  -6   7        291.43        310.50         7.95 o                         
   3  -6   7          1.97          2.71         1.72 o                         
   4  -6   7         23.66         19.21         2.65 o                         
   5  -6   7          2.32          0.48         1.73 o                         
   6  -6   7         65.88         65.18         3.24 o                         
   7  -6   7          4.49          7.19         2.89 o                         
   8  -6   7          9.72          9.95         4.16 o                         
 -12  -5   7          1.70          2.68         4.68 o                         
 -11  -5   7         15.52         10.53         2.31 o                         
 -10  -5   7         24.98         20.11         2.04 o                         
  -9  -5   7         42.66         35.98         2.31 o                         
  -8  -5   7         10.22         13.06         1.57 o                         
  -7  -5   7          0.44          0.07         1.14 o                         
  -6  -5   7        257.67        236.04         6.84 o                         
  -5  -5   7        126.86        132.30         5.04 o                         
  -4  -5   7        675.14        715.27        12.67 o                         
  -3  -5   7         27.22         27.25         1.74 o                         
  -2  -5   7        669.61        656.47         8.18 o                         
  -1  -5   7        524.52        503.59         6.80 o                         
   0  -5   7       1444.86       1407.10        17.68 o                         
   1  -5   7          0.35         -0.32         0.81 o                         
   2  -5   7         74.34         86.91         3.57 o                         
   3  -5   7          0.29         -1.05         1.30 o                         
   4  -5   7         91.22         91.46         4.17 o                         
   5  -5   7         52.76         53.90         3.82 o                         
   6  -5   7        101.95        108.92         5.68 o                         
   7  -5   7         10.20          1.12         4.18 o                         
   8  -5   7         52.38         54.85         3.94 o                         
   9  -5   7          0.03         -4.52         4.73 o                         
 -12  -4   7          5.31         -2.43         3.03 o                         
 -11  -4   7         11.22          8.32         2.35 o                         
 -10  -4   7         41.32         35.35         2.88 o                         
  -9  -4   7          0.48         -0.02         1.10 o                         
  -8  -4   7         28.87         32.80         2.23 o                         
  -7  -4   7          0.13          0.58         1.00 o                         
  -6  -4   7        439.90        405.74         6.35 o                         
  -5  -4   7        155.62        163.26         5.08 o                         
  -4  -4   7        350.15        341.63         5.80 o                         
  -3  -4   7         26.15         25.11         1.80 o                         
  -2  -4   7        223.14        212.37         4.02 o                         
  -1  -4   7         73.21         71.32         2.30 o                         
   0  -4   7       1164.35       1188.46        14.25 o                         
   1  -4   7          1.96          1.83         0.75 o                         
   2  -4   7        340.82        370.70         5.74 o                         
   3  -4   7        256.18        256.72         4.80 o                         
   4  -4   7        168.43        163.98         4.94 o                         
   5  -4   7         22.05         23.42         3.03 o                         
   6  -4   7        208.35        216.15         9.90 o                         
   7  -4   7          1.51          1.19         1.62 o                         
   8  -4   7         50.30         52.09         5.13 o                         
   9  -4   7          0.40         -0.51         3.33 o                         
  10  -4   7         13.34          8.12         3.94 o                         
 -12  -3   7         30.19         25.26         5.08 o                         
 -11  -3   7         13.71          7.70         2.58 o                         
 -10  -3   7         21.94         19.88         2.58 o                         
  -9  -3   7          0.05         -1.06         1.47 o                         
  -8  -3   7         39.50         41.05         2.70 o                         
  -7  -3   7          4.48          3.03         1.16 o                         
  -6  -3   7        441.17        429.55         8.34 o                         
  -5  -3   7         26.30         27.97         1.59 o                         
  -4  -3   7        915.32        897.69        10.88 o                         
  -3  -3   7        157.68        169.61         3.21 o                         
  -2  -3   7        337.43        332.64         4.98 o                         
  -1  -3   7        441.88        441.54         5.80 o                         
   0  -3   7        194.21        192.74         3.20 o                         
   1  -3   7          5.05          7.20         0.80 o                         
   2  -3   7         48.13         44.48         1.76 o                         
   3  -3   7          5.52          5.05         0.87 o                         
   4  -3   7        494.62        486.73         7.30 o                         
   5  -3   7          8.60          9.02         1.59 o                         
   6  -3   7        348.04        347.00         8.83 o                         
   7  -3   7          8.52          9.28         1.77 o                         
   8  -3   7         35.16         53.54         4.53 o                         
   9  -3   7         36.95         34.09         3.91 o                         
  10  -3   7         40.13         24.90         3.92 o                         
 -11  -2   7          0.06         -1.95         2.09 o                         
 -10  -2   7          0.52         -1.70         1.70 o                         
  -9  -2   7          0.10         -1.33         1.33 o                         
  -8  -2   7         43.79         48.43         3.21 o                         
  -7  -2   7         20.12         23.74         2.29 o                         
  -6  -2   7        197.09        199.91         4.28 o                         
  -5  -2   7         45.94         49.21         2.27 o                         
  -4  -2   7        571.49        613.59         7.87 o                         
  -3  -2   7        416.51        418.95         4.98 o                         
  -2  -2   7       1130.02       1150.02        12.43 o                         
  -1  -2   7         86.42         95.92         1.84 o                         
   0  -2   7          4.97          2.26         0.52 o                         
   1  -2   7         18.44         15.32         0.76 o                         
   2  -2   7        151.07        177.55         2.89 o                         
   3  -2   7        284.63        300.09         4.30 o                         
   4  -2   7        691.19        691.61         8.20 o                         
   5  -2   7         76.65         72.31         2.60 o                         
   6  -2   7        139.18        150.59         4.73 o                         
   7  -2   7         44.05         46.33         2.71 o                         
   8  -2   7         62.60         67.47         4.03 o                         
   9  -2   7         48.66         45.90         3.84 o                         
  10  -2   7         74.48         67.97         4.94 o                         
  11  -2   7          6.44         -1.88         4.83 o                         
 -11  -1   7          5.51          3.79         2.23 o                         
 -10  -1   7         10.91          9.38         2.26 o                         
  -9  -1   7          0.02          0.96         1.85 o                         
  -8  -1   7        129.37        147.33         5.47 o                         
  -7  -1   7        182.66        190.67         4.74 o                         
  -6  -1   7        561.16        569.37         8.94 o                         
  -5  -1   7          0.03         -0.54         0.77 o                         
  -4  -1   7         24.34         25.80         1.49 o                         
  -3  -1   7          0.28          0.79         0.53 o                         
  -2  -1   7       1482.74       1509.81        16.78 o                         
  -1  -1   7        182.18        179.64         2.77 o                         
   0  -1   7         82.58        125.11         1.89 o                         
   1  -1   7       1975.51       2052.30        20.26 o                         
   2  -1   7          2.02          4.07         0.41 o                         
   3  -1   7        984.30       1010.07         9.43 o                         
   4  -1   7        980.55        992.23        10.10 o                         
   5  -1   7         70.82         65.62         2.35 o                         
   6  -1   7        558.89        560.73         9.10 o                         
   7  -1   7         63.56         62.86         3.30 o                         
   8  -1   7        192.38        208.07         5.67 o                         
   9  -1   7          1.06          0.71         1.66 o                         
  10  -1   7         34.03         32.81         3.05 o                         
  11  -1   7          0.57         -1.78         2.37 o                         
 -11   0   7          0.01         -2.37         2.37 o                         
 -10   0   7         31.19         30.06         3.27 o                         
  -9   0   7          2.10         -1.39         1.65 o                         
  -8   0   7        346.55        369.04         7.66 o                         
  -7   0   7         70.22         67.07         3.12 o                         
  -6   0   7       1567.14       1577.32        22.37 o                         
  -5   0   7        369.84        365.05         6.09 o                         
  -4   0   7        451.46        449.63         6.14 o                         
  -3   0   7          3.25          3.45         0.64 o                         
  -2   0   7        502.93        468.44         5.36 o                         
  -1   0   7        470.34        489.97         5.44 o                         
   0   0   7       1194.36       1179.44        10.87 o                         
   1   0   7         55.45         50.27         1.07 o                         
   2   0   7        254.03        229.78         2.70 o                         
   3   0   7        910.64        952.89         9.07 o                         
   4   0   7       1737.24       1722.75        15.71 o                         
   5   0   7        280.44        277.30         3.86 o                         
   6   0   7         63.97         71.42         2.64 o                         
   7   0   7          2.21         -0.38         1.24 o                         
   8   0   7        230.59        256.99         6.51 o                         
   9   0   7          1.63         -1.65         1.65 o                         
  10   0   7          6.55          9.14         2.98 o                         
  11   0   7         27.13         22.82         3.32 o                         
 -11   1   7          2.03         -3.88         3.88 o                         
 -10   1   7         23.83         24.91         3.30 o                         
  -9   1   7         33.92         32.02         3.67 o                         
  -8   1   7         51.08         62.48         3.80 o                         
  -7   1   7          0.36          0.55         0.88 o                         
  -6   1   7        162.38        167.36         3.99 o                         
  -5   1   7        202.83        187.79         3.97 o                         
  -4   1   7        280.98        257.00         4.31 o                         
  -3   1   7       1260.80       1311.39        13.43 o                         
  -2   1   7        884.30        859.18         9.68 o                         
  -1   1   7        546.82        619.98         6.92 o                         
   0   1   7       1414.70       1423.46        13.45 o                         
   1   1   7         96.69         84.59         1.31 o                         
   2   1   7       2406.63       2298.60        19.22 o                         
   3   1   7        117.17        125.35         2.04 o                         
   4   1   7       2739.02       2775.66        23.54 o                         
   5   1   7         23.25         30.51         1.34 o                         
   6   1   7        111.70        118.66         2.95 o                         
   7   1   7        124.42        120.60         3.69 o                         
   8   1   7        210.62        227.20         5.96 o                         
   9   1   7          6.83          6.35         2.05 o                         
  10   1   7          0.41          2.85         1.92 o                         
  11   1   7         32.17         28.31         3.44 o                         
  12   1   7         33.04         31.55         4.00 o                         
 -10   2   7         34.76         36.24         4.01 o                         
  -9   2   7          1.65          2.87         2.21 o                         
  -8   2   7         74.26         79.69         4.40 o                         
  -7   2   7         11.96         10.04         1.68 o                         
  -6   2   7         74.01         84.43         3.36 o                         
  -5   2   7         22.59         18.59         1.12 o                         
  -4   2   7        540.08        535.02         7.36 o                         
  -3   2   7        251.35        247.45         4.40 o                         
  -2   2   7        523.29        528.72         5.80 o                         
  -1   2   7        372.35        333.44         3.62 o                         
   0   2   7        172.29        148.87         2.17 o                         
   1   2   7       1180.19       1143.94        10.68 o                         
   2   2   7       3904.92       3934.66        34.04 o                         
   3   2   7         29.05         33.75         1.11 o                         
   4   2   7        873.87        854.29         8.56 o                         
   5   2   7          8.03          6.53         0.55 o                         
   6   2   7        308.35        315.89         5.62 o                         
   7   2   7         72.05         68.99         2.82 o                         
   8   2   7        142.27        150.76         4.66 o                         
   9   2   7         62.86         65.84         3.64 o                         
  10   2   7         30.95         34.19         3.03 o                         
  11   2   7         10.06          9.28         2.24 o                         
  12   2   7         26.48         36.24         4.40 o                         
 -10   3   7         34.06         42.02         5.17 o                         
  -9   3   7          4.48          2.72         2.14 o                         
  -8   3   7         50.10         56.73         3.95 o                         
  -7   3   7         37.04         48.34         3.63 o                         
  -6   3   7        174.84        189.43         5.93 o                         
  -5   3   7         16.82         17.43         1.81 o                         
  -4   3   7       1063.20       1040.01        14.52 o                         
  -3   3   7        709.70        724.91         8.66 o                         
  -2   3   7        327.09        331.72         3.90 o                         
  -1   3   7        125.05        129.31         1.89 o                         
   0   3   7       1405.03       1362.75        12.23 o                         
   1   3   7        517.76        525.61         5.34 o                         
   2   3   7       1223.98       1233.64        11.94 o                         
   3   3   7        662.44        662.82         6.25 o                         
   4   3   7       1321.44       1273.93        11.70 o                         
   5   3   7         95.62        101.82         2.39 o                         
   6   3   7        242.80        227.21         3.82 o                         
   7   3   7         58.21         52.83         2.04 o                         
   8   3   7         96.44         94.17         3.90 o                         
   9   3   7          8.08          8.06         1.50 o                         
  10   3   7         50.13         53.81         3.67 o                         
  11   3   7          2.23         -1.17         2.09 o                         
  12   3   7         11.41          2.96         2.82 o                         
 -10   4   7         42.17         39.92         7.05 o                         
  -9   4   7          0.61         -2.75         2.92 o                         
  -8   4   7         18.60         21.47         5.51 o                         
  -7   4   7          1.50         -1.51         2.09 o                         
  -6   4   7        219.37        224.87         6.17 o                         
  -5   4   7         58.06         54.55         3.88 o                         
  -4   4   7         29.53         33.84         2.61 o                         
  -3   4   7         18.05         17.02         1.36 o                         
  -2   4   7        527.46        500.72         6.84 o                         
  -1   4   7        189.01        219.19         3.40 o                         
   0   4   7        424.38        412.60         4.36 o                         
   1   4   7        128.70        130.71         1.89 o                         
   2   4   7        904.71        849.17         7.77 o                         
   3   4   7       1081.57       1100.92         9.89 o                         
   4   4   7        448.56        472.76         5.36 o                         
   5   4   7          2.84          1.66         0.46 o                         
   6   4   7         13.29         15.38         0.97 o                         
   7   4   7        178.01        186.09         4.47 o                         
   8   4   7         78.22         86.60         3.36 o                         
   9   4   7          0.29         -1.12         1.12 o                         
  10   4   7         56.81         50.21         3.00 o                         
  11   4   7         10.19         10.63         2.90 o                         
  12   4   7          6.15          4.92         2.92 o                         
  -9   5   7         10.34          3.24         4.22 o                         
  -8   5   7         49.21         57.75         5.38 o                         
  -7   5   7          0.54         -0.06         2.97 o                         
  -6   5   7         25.27         28.52         3.55 o                         
  -5   5   7        157.23        164.52         5.56 o                         
  -4   5   7          7.65         12.65         2.07 o                         
  -3   5   7        161.83        154.25         3.78 o                         
  -2   5   7        450.18        460.34         9.09 o                         
  -1   5   7       1017.78       1001.25        11.94 o                         
   0   5   7        525.95        557.64         6.83 o                         
   1   5   7        305.94        269.68         3.40 o                         
   2   5   7        368.88        362.70         4.09 o                         
   3   5   7       1049.41       1009.40         9.28 o                         
   4   5   7          8.99         11.65         0.89 o                         
   5   5   7         12.17         13.29         0.95 o                         
   6   5   7        102.16         92.84         2.72 o                         
   7   5   7        877.78        841.05        12.41 o                         
   8   5   7        289.97        263.96         5.24 o                         
   9   5   7         46.73         44.66         2.71 o                         
  10   5   7          6.12          2.83         2.46 o                         
  11   5   7         32.19         29.06         3.66 o                         
  12   5   7         21.88         23.12         3.69 o                         
  -9   6   7          3.80          1.55         4.26 o                         
  -8   6   7         82.09         90.65         6.84 o                         
  -7   6   7          0.57         -0.33         2.71 o                         
  -6   6   7         10.44         12.02         2.82 o                         
  -5   6   7         84.05         84.82         5.65 o                         
  -4   6   7        414.20        415.04         9.29 o                         
  -3   6   7        246.94        252.87         6.03 o                         
  -2   6   7          7.60          8.81         1.36 o                         
  -1   6   7       1194.00       1132.87        14.85 o                         
   0   6   7       1485.80       1459.27        14.24 o                         
   1   6   7        408.86        408.38         5.52 o                         
   2   6   7          5.97          5.34         0.73 o                         
   3   6   7         18.85         18.16         1.19 o                         
   4   6   7        363.78        349.14         4.57 o                         
   5   6   7         48.86         42.92         1.86 o                         
   6   6   7         39.64         38.76         2.21 o                         
   7   6   7        475.55        491.64         9.28 o                         
   8   6   7        279.25        288.17         6.95 o                         
   9   6   7        184.69        200.33         5.24 o                         
  10   6   7         23.49         28.27         4.05 o                         
  11   6   7         24.54         28.57         3.60 o                         
  12   6   7        116.70        126.67         6.95 o                         
  -8   7   7          2.99          9.68         3.94 o                         
  -7   7   7         14.99         21.25         3.79 o                         
  -6   7   7          1.45          0.97         2.68 o                         
  -5   7   7         33.07         28.48         3.69 o                         
  -4   7   7        128.88        121.73         4.23 o                         
  -3   7   7         21.12         25.20         2.33 o                         
  -2   7   7        110.63        114.63         3.99 o                         
  -1   7   7          5.68          4.05         0.99 o                         
   0   7   7       1101.65       1076.77        13.68 o                         
   1   7   7         64.38         62.09         2.17 o                         
   2   7   7         13.13         13.64         1.02 o                         
   3   7   7          8.08          5.22         0.92 o                         
   4   7   7        158.83        154.89         3.07 o                         
   5   7   7        374.81        363.81         6.17 o                         
   6   7   7        331.53        312.96         6.19 o                         
   7   7   7        226.18        214.57         6.85 o                         
   8   7   7          1.20          0.14         1.00 o                         
   9   7   7         53.99         47.08         2.92 o                         
  10   7   7         74.01         72.56         3.54 o                         
  11   7   7         11.15          7.61         2.44 o                         
  12   7   7         33.16         41.09         5.24 o                         
  -7   8   7         63.22         71.10         8.40 o                         
  -6   8   7         26.82         27.05         4.71 o                         
  -5   8   7         97.78         98.92         4.53 o                         
  -4   8   7          3.16         -0.02         1.71 o                         
  -3   8   7        107.09        129.80         4.78 o                         
  -2   8   7         67.83         68.40         3.44 o                         
  -1   8   7         67.77         65.90         2.85 o                         
   0   8   7         66.54         66.11         3.01 o                         
   1   8   7         13.44          9.46         1.20 o                         
   2   8   7          0.40          0.93         0.92 o                         
   3   8   7         35.74         46.76         2.07 o                         
   4   8   7          9.47          3.66         1.16 o                         
   5   8   7        466.92        444.73         8.41 o                         
   6   8   7        153.27        143.82         4.00 o                         
   7   8   7        163.28        172.12         4.41 o                         
   8   8   7         15.37         16.15         2.04 o                         
   9   8   7          0.44          2.39         1.58 o                         
  10   8   7         65.01         67.96         4.39 o                         
  11   8   7         67.46         59.90         5.79 o                         
  12   8   7          0.08         -2.25         2.25 o                         
  -7   9   7         23.79         21.61         4.40 o                         
  -6   9   7          8.89          8.48         3.32 o                         
  -5   9   7         75.12         78.07         4.55 o                         
  -4   9   7         24.08         28.38         3.85 o                         
  -3   9   7         32.61         33.61         3.12 o                         
  -2   9   7         90.29         87.88         3.95 o                         
  -1   9   7        145.88        133.90         6.87 o                         
   0   9   7         63.46         67.72         3.50 o                         
   1   9   7         38.29         41.39         2.46 o                         
   2   9   7         10.17         15.03         1.67 o                         
   3   9   7        109.23        113.14         4.17 o                         
   4   9   7          0.52         -0.50         1.03 o                         
   5   9   7        353.63        332.12         7.37 o                         
   6   9   7         10.36         10.68         1.52 o                         
   7   9   7        101.01        119.15         4.80 o                         
   8   9   7        210.30        225.87         6.68 o                         
   9   9   7          6.86          4.02         1.90 o                         
  10   9   7         12.49         20.80         2.91 o                         
  11   9   7         40.58         40.10         4.10 o                         
  12   9   7          0.08         -2.20         3.30 o                         
  -6  10   7          4.75          7.04         3.89 o                         
  -5  10   7         33.09         28.07         3.96 o                         
  -4  10   7         17.30          5.64         3.71 o                         
  -3  10   7         11.59          7.07         2.13 o                         
  -2  10   7         28.00         31.74         5.75 o                         
  -1  10   7         72.76         79.83         4.67 o                         
   0  10   7         31.12         31.25         2.38 o                         
   1  10   7        131.54        137.14         4.29 o                         
   2  10   7         65.83         60.02         3.19 o                         
   3  10   7        148.00        148.03         4.48 o                         
   4  10   7         63.48         66.46         3.80 o                         
   5  10   7        186.14        195.36         5.39 o                         
   6  10   7         12.25          9.97         1.32 o                         
   7  10   7         85.59         94.34         4.32 o                         
   8  10   7         28.39         28.37         2.82 o                         
   9  10   7        104.20        107.79         5.35 o                         
  10  10   7          1.01         -0.21         2.02 o                         
  11  10   7          8.14         10.90         2.67 o                         
  12  10   7          1.17         -3.86         3.86 o                         
  -5  11   7         17.28          4.54         5.69 o                         
  -4  11   7         15.49         15.85         3.86 o                         
  -3  11   7         21.71         16.96         3.69 o                         
  -2  11   7         32.58         32.98         4.26 o                         
  -1  11   7         67.78         77.73         6.60 o                         
   0  11   7         36.54         33.72         5.09 o                         
   1  11   7         17.56         20.38         2.05 o                         
   2  11   7         14.42         14.99         2.08 o                         
   3  11   7        230.35        241.56         6.06 o                         
   4  11   7          3.83          2.93         1.57 o                         
   5  11   7        162.48        186.41         6.30 o                         
   6  11   7          0.90         -0.70         1.87 o                         
   7  11   7        114.03        125.33         4.74 o                         
   8  11   7          1.28          0.21         1.74 o                         
   9  11   7         59.66         57.61         3.94 o                         
  10  11   7          0.43         -1.82         1.82 o                         
  11  11   7          3.64          1.21         2.68 o                         
  -4  12   7          6.42          3.52         3.85 o                         
  -3  12   7         15.08          5.40         3.33 o                         
  -2  12   7          0.09         -2.46         2.46 o                         
  -1  12   7         35.48         34.52         3.36 o                         
   0  12   7          5.33          7.13         2.85 o                         
   1  12   7         33.89         31.99         4.12 o                         
   2  12   7          0.60          5.36         1.79 o                         
   3  12   7        118.71        132.17         5.61 o                         
   4  12   7          5.25          5.15         1.80 o                         
   5  12   7         58.48         61.29         4.01 o                         
   6  12   7          8.33         10.49         2.54 o                         
   7  12   7         19.29         17.18         4.20 o                         
   8  12   7          0.00          1.30         1.62 o                         
   9  12   7         65.17         72.15         4.75 o                         
  10  12   7          0.67          1.09         2.32 o                         
  11  12   7          7.14          3.77         3.17 o                         
  -2  13   7          2.95          2.97         3.58 o                         
  -1  13   7          0.33          0.24         3.19 o                         
   0  13   7          2.09         -2.16         2.16 o                         
   1  13   7         52.06         49.11         4.09 o                         
   2  13   7          0.60          1.84         2.12 o                         
   3  13   7        128.84        131.51         7.83 o                         
   4  13   7          0.51          0.33         1.88 o                         
   5  13   7         97.89        103.14         5.62 o                         
   6  13   7         22.40         23.00         2.99 o                         
   7  13   7          3.07          4.58         2.59 o                         
   8  13   7          7.64         10.41         2.72 o                         
   9  13   7         14.34         12.74         3.34 o                         
  10  13   7          2.74          1.44         4.05 o                         
  -1  14   7          8.09          4.08         4.01 o                         
   0  14   7          2.14         -3.22         3.41 o                         
   1  14   7         12.56          6.20         3.02 o                         
   2  14   7         14.12         18.72         3.44 o                         
   3  14   7         46.33         52.23         4.24 o                         
   4  14   7          7.27          4.90         2.33 o                         
   5  14   7          0.26         -1.30         3.16 o                         
   6  14   7          0.11         -2.28         2.28 o                         
   7  14   7          3.85          1.92         2.85 o                         
   8  14   7          2.86          1.30         2.62 o                         
   9  14   7          2.18         -3.60         3.60 o                         
   2  15   7          0.21         -3.66         3.66 o                         
   3  15   7         11.14          5.47         3.07 o                         
   4  15   7          0.67         -2.69         2.69 o                         
   5  15   7          0.44         -0.76         2.86 o                         
   6  15   7          5.61         -0.41         4.06 o                         
   7  15   7         11.57          3.26         3.79 o                         
  -7 -13   8          0.05         -4.90         4.90 o                         
  -6 -13   8          8.10          3.39         2.97 o                         
  -5 -13   8          0.00         -2.68         2.68 o                         
  -4 -13   8          6.58          3.10         3.75 o                         
  -3 -13   8          0.36         -2.64         2.64 o                         
  -2 -13   8          4.92          2.28         3.00 o                         
  -1 -13   8          0.95         -2.35         2.85 o                         
   0 -13   8          6.31          7.30         3.59 o                         
  -8 -12   8          8.05          8.34         4.02 o                         
  -7 -12   8          0.53         -2.45         2.45 o                         
  -6 -12   8         10.84          4.88         2.79 o                         
  -5 -12   8          0.00         -1.91         2.55 o                         
  -4 -12   8          3.83          4.44         2.88 o                         
  -3 -12   8         11.99          7.85         3.49 o                         
  -2 -12   8         18.38         13.69         3.91 o                         
  -1 -12   8          3.27         -2.49         2.49 o                         
   0 -12   8         26.79         29.28         3.75 o                         
   1 -12   8          0.51         -2.46         2.46 o                         
   2 -12   8          4.54         -1.75         2.74 o                         
  -9 -11   8          1.83         -0.78         2.32 o                         
  -8 -11   8         29.57         30.67         3.95 o                         
  -7 -11   8          4.65          4.19         2.49 o                         
  -6 -11   8         66.39         64.25         5.29 o                         
  -5 -11   8          0.05         -2.13         2.13 o                         
  -4 -11   8         18.44         20.53         3.44 o                         
  -3 -11   8          1.40         -0.23         1.75 o                         
  -2 -11   8          0.55          4.11         2.41 o                         
  -1 -11   8         30.36         27.72         3.32 o                         
   0 -11   8         28.65         30.52         3.63 o                         
   1 -11   8          3.99          3.05         2.25 o                         
   2 -11   8         16.39         12.34         2.88 o                         
   3 -11   8          6.01          0.90         3.13 o                         
   4 -11   8         20.32         33.08        15.36 o                         
 -10 -10   8         11.97         11.21         3.12 o                         
  -9 -10   8          0.44         -2.07         2.07 o                         
  -8 -10   8         45.28         37.64         4.00 o                         
  -7 -10   8         10.92         10.55         2.60 o                         
  -6 -10   8         36.63         41.00         5.06 o                         
  -5 -10   8          0.35          1.69         2.28 o                         
  -4 -10   8         25.47         25.84         3.75 o                         
  -3 -10   8          2.90          2.95         1.76 o                         
  -2 -10   8         49.92         50.43         4.02 o                         
  -1 -10   8          3.19          5.29         2.22 o                         
   0 -10   8         53.39         63.57         4.28 o                         
   1 -10   8          1.19         -2.00         2.00 o                         
   2 -10   8         68.05         71.67         4.56 o                         
   3 -10   8          2.84          1.38         2.35 o                         
   4 -10   8         44.79         39.00         4.47 o                         
   5 -10   8          0.22         -3.09         3.09 o                         
 -11  -9   8          0.01         -2.87         2.87 o                         
 -10  -9   8         22.14         17.41         3.05 o                         
  -9  -9   8          2.44          1.86         2.47 o                         
  -8  -9   8         36.26         32.16         3.49 o                         
  -7  -9   8          3.13          0.72         2.10 o                         
  -6  -9   8          0.75          3.90         2.54 o                         
  -5  -9   8         24.58         21.59         3.06 o                         
  -4  -9   8         69.19         70.24         4.79 o                         
  -3  -9   8          5.47          3.23         1.54 o                         
  -2  -9   8        235.00        265.11        10.97 o                         
  -1  -9   8         48.78         45.12         3.69 o                         
   0  -9   8         55.92         60.24         4.01 o                         
   1  -9   8          0.20          0.19         1.79 o                         
   2  -9   8         36.96         37.91         3.43 o                         
   3  -9   8         20.46         18.30         3.92 o                         
   4  -9   8         48.45         53.45         4.52 o                         
   5  -9   8          5.77         -2.20         2.20 o                         
   6  -9   8          0.17         -3.07         3.07 o                         
 -11  -8   8          0.19         -3.72         3.72 o                         
 -10  -8   8          9.54          9.91         2.54 o                         
  -9  -8   8         19.62         17.11         2.67 o                         
  -8  -8   8         18.44         19.24         3.08 o                         
  -7  -8   8          7.30          7.33         2.53 o                         
  -6  -8   8         40.53         38.68         3.67 o                         
  -5  -8   8         16.66         18.77         2.87 o                         
  -4  -8   8         55.64         55.84         4.26 o                         
  -3  -8   8        343.66        348.57        12.18 o                         
  -2  -8   8        324.12        340.37        10.05 o                         
  -1  -8   8         25.45         29.26         2.57 o                         
   0  -8   8        327.05        349.72         9.48 o                         
   1  -8   8          3.67          2.91         1.99 o                         
   2  -8   8         72.87         72.54         4.48 o                         
   3  -8   8         13.11         12.31         2.48 o                         
   4  -8   8         25.97         25.04         3.23 o                         
   5  -8   8         15.06         10.53         2.49 o                         
   6  -8   8          0.13          1.62         4.77 o                         
   7  -8   8         30.74         23.33         4.55 o                         
 -11  -7   8          0.05         -0.96         2.51 o                         
 -10  -7   8         13.61         13.82         2.80 o                         
  -9  -7   8          0.16          2.79         2.05 o                         
  -8  -7   8         19.02         18.27         2.74 o                         
  -7  -7   8         50.47         53.97         3.85 o                         
  -6  -7   8         94.22         98.45         5.26 o                         
  -5  -7   8         15.94         17.38         2.67 o                         
  -4  -7   8        142.74        144.38         5.83 o                         
  -3  -7   8       1029.59       1049.48        20.57 o                         
  -2  -7   8        154.01        163.65         5.39 o                         
  -1  -7   8         12.94         10.21         1.70 o                         
   0  -7   8         80.30         85.70         4.23 o                         
   1  -7   8        191.78        191.83         5.82 o                         
   2  -7   8        106.77        108.01         5.43 o                         
   3  -7   8          5.64          2.87         1.84 o                         
   4  -7   8         10.74         11.66         2.55 o                         
   5  -7   8         50.44         47.14         4.05 o                         
   6  -7   8         35.28         34.98         5.17 o                         
   7  -7   8          4.29          2.14         3.49 o                         
   8  -7   8          8.34         -2.90         4.51 o                         
 -11  -6   8          0.50         -2.33         2.33 o                         
 -10  -6   8         35.37         42.83         3.88 o                         
  -9  -6   8          2.02          0.39         1.84 o                         
  -8  -6   8          7.55          9.84         2.14 o                         
  -7  -6   8         14.07         12.89         2.30 o                         
  -6  -6   8         92.41        113.29         5.93 o                         
  -5  -6   8        215.79        215.02         6.72 o                         
  -4  -6   8         30.31         30.10         2.92 o                         
  -3  -6   8        196.47        199.34         5.25 o                         
  -2  -6   8        189.65        187.49         4.04 o                         
  -1  -6   8        103.87        112.10         3.15 o                         
   0  -6   8         85.15         88.27         3.49 o                         
   1  -6   8        205.76        222.28         6.63 o                         
   2  -6   8        245.15        250.55         7.10 o                         
   3  -6   8         67.46         68.94         4.34 o                         
   4  -6   8         46.55         45.12         3.65 o                         
   5  -6   8         65.18         67.42         4.47 o                         
   6  -6   8         18.20         14.31         2.65 o                         
   7  -6   8         31.67         26.76         4.56 o                         
 -11  -5   8          2.29         -2.25         2.25 o                         
 -10  -5   8         32.46         33.10         3.50 o                         
  -9  -5   8         43.63         35.95         2.95 o                         
  -8  -5   8         17.62         14.89         1.28 o                         
  -7  -5   8         29.29         34.75         2.81 o                         
  -6  -5   8         47.51         45.88         3.32 o                         
  -5  -5   8        500.81        498.02         9.73 o                         
  -4  -5   8        109.03        121.83         4.33 o                         
  -3  -5   8          0.69          0.62         1.08 o                         
  -2  -5   8          8.96          8.76         0.84 o                         
  -1  -5   8        605.40        605.67         7.74 o                         
   0  -5   8         53.51         49.10         2.51 o                         
   1  -5   8        520.09        533.41         8.23 o                         
   2  -5   8        110.48        116.52         4.32 o                         
   3  -5   8        237.88        240.07         6.67 o                         
   4  -5   8          5.48          5.99         1.97 o                         
   5  -5   8         22.29         30.88         2.71 o                         
   6  -5   8         40.08         46.30         5.96 o                         
   7  -5   8         83.24         86.03         4.32 o                         
   8  -5   8          0.92          7.85         3.42 o                         
 -11  -4   8          6.74         -1.90         1.90 o                         
 -10  -4   8         23.51         22.56         2.67 o                         
  -9  -4   8         15.42         17.72         1.84 o                         
  -8  -4   8         18.80         17.23         1.68 o                         
  -7  -4   8         50.93         51.31         2.21 o                         
  -6  -4   8         82.34         82.68         4.08 o                         
  -5  -4   8        425.49        475.41        12.20 o                         
  -4  -4   8        338.94        354.39         8.01 o                         
  -3  -4   8        264.43        265.16         4.92 o                         
  -2  -4   8        449.31        478.64         8.92 o                         
  -1  -4   8        232.35        224.44         3.99 o                         
   0  -4   8        540.32        528.06         8.04 o                         
   1  -4   8        677.09        632.78         7.48 o                         
   2  -4   8         23.16         17.79         1.51 o                         
   3  -4   8         18.68         21.16         1.78 o                         
   4  -4   8        184.09        191.93         5.43 o                         
   5  -4   8        270.21        279.27         8.32 o                         
   6  -4   8         13.39         12.24         2.01 o                         
   7  -4   8        102.37        111.01         5.19 o                         
   8  -4   8         52.37         53.18         4.79 o                         
   9  -4   8         18.15         15.80         4.37 o                         
 -11  -3   8         15.76         13.28         2.56 o                         
 -10  -3   8          0.10         -1.56         1.56 o                         
  -9  -3   8         20.66         22.49         2.28 o                         
  -8  -3   8          1.93          1.50         1.27 o                         
  -7  -3   8        142.29        141.26         3.60 o                         
  -6  -3   8          2.74          1.41         0.99 o                         
  -5  -3   8        539.87        553.71         8.24 o                         
  -4  -3   8         51.04         61.07         2.40 o                         
  -3  -3   8        175.41        183.23         4.00 o                         
  -2  -3   8        507.50        553.08         7.88 o                         
  -1  -3   8          1.31          0.95         0.40 o                         
   0  -3   8         63.10         67.03         1.77 o                         
   1  -3   8          9.40         11.02         0.89 o                         
   2  -3   8         15.67         14.59         1.01 o                         
   3  -3   8          6.38          5.63         1.06 o                         
   4  -3   8        170.59        155.93         4.64 o                         
   5  -3   8        341.03        340.23         7.93 o                         
   6  -3   8         26.58         28.33         2.89 o                         
   7  -3   8         31.28         32.91         2.70 o                         
   8  -3   8        125.47        136.26         6.08 o                         
   9  -3   8          1.13         -2.77         2.77 o                         
  10  -3   8          0.50         -2.69         2.69 o                         
 -11  -2   8         45.74         46.96         4.17 o                         
 -10  -2   8          0.79         -1.69         1.69 o                         
  -9  -2   8         28.80         31.63         2.76 o                         
  -8  -2   8          2.05         -0.10         1.39 o                         
  -7  -2   8        224.87        249.44         6.36 o                         
  -6  -2   8          3.56          3.52         1.46 o                         
  -5  -2   8         50.07         54.68         2.41 o                         
  -4  -2   8          0.19          0.17         0.59 o                         
  -3  -2   8        582.13        606.58         7.27 o                         
  -2  -2   8        323.77        345.01         5.47 o                         
  -1  -2   8         86.52         71.67         1.72 o                         
   0  -2   8         98.31        104.51         1.94 o                         
   1  -2   8        951.06        945.89         9.99 o                         
   2  -2   8       1728.19       1752.49        17.38 o                         
   3  -2   8        102.09         88.34         2.01 o                         
   4  -2   8        161.59        168.27         3.28 o                         
   5  -2   8        752.43        749.67        10.65 o                         
   6  -2   8         33.42         33.56         2.31 o                         
   7  -2   8         48.04         51.01         3.01 o                         
   8  -2   8          0.52          0.56         1.68 o                         
   9  -2   8          3.49          1.16         2.06 o                         
  10  -2   8          0.60         -0.05         2.36 o                         
 -11  -1   8         20.70         14.83         3.03 o                         
 -10  -1   8          4.36          6.05         2.18 o                         
  -9  -1   8         23.20         19.53         3.01 o                         
  -8  -1   8          4.83          6.38         1.69 o                         
  -7  -1   8        473.82        499.60         9.01 o                         
  -6  -1   8        348.77        347.29         6.48 o                         
  -5  -1   8        135.29        139.50         3.35 o                         
  -4  -1   8         46.34         42.62         2.00 o                         
  -3  -1   8       1046.50       1051.77        11.34 o                         
  -2  -1   8          3.75          5.58         0.63 o                         
  -1  -1   8        628.04        585.83         6.42 o                         
   0  -1   8        388.36        419.73         4.83 o                         
   1  -1   8       4816.41       4766.70        47.11 o                         
   2  -1   8        976.25       1022.72        10.72 o                         
   3  -1   8        945.78        920.90         9.07 o                         
   4  -1   8        127.20        123.04         2.22 o                         
   5  -1   8        219.31        209.90         4.48 o                         
   6  -1   8        234.66        231.93         5.15 o                         
   7  -1   8          2.06          2.30         1.35 o                         
   8  -1   8          2.25          3.24         1.64 o                         
   9  -1   8         77.10         80.99         4.45 o                         
  10  -1   8          2.83          2.98         2.17 o                         
  11  -1   8         75.60         71.13         5.84 o                         
 -11   0   8         11.45          7.94         3.60 o                         
 -10   0   8          0.95          0.26         1.98 o                         
  -9   0   8         27.08         27.85         2.59 o                         
  -8   0   8         19.28         17.96         2.00 o                         
  -7   0   8        167.92        174.77         4.65 o                         
  -6   0   8        123.49        134.19         3.93 o                         
  -5   0   8         17.87         20.34         1.65 o                         
  -4   0   8        145.65        128.68         2.76 o                         
  -3   0   8        337.22        317.13         4.45 o                         
  -2   0   8         95.64         91.77         1.90 o                         
  -1   0   8       2414.47       2380.98        22.58 o                         
   0   0   8        274.77        259.09         3.14 o                         
   1   0   8        935.67        879.37         8.48 o                         
   2   0   8          1.42          2.69         0.57 o                         
   3   0   8       2071.78       2097.24        17.50 o                         
   4   0   8        340.19        358.11         4.51 o                         
   5   0   8         93.27         97.45         2.42 o                         
   6   0   8         21.95         24.56         1.69 o                         
   7   0   8         15.10         14.81         1.77 o                         
   8   0   8         14.14         11.79         2.00 o                         
   9   0   8         70.24         71.21         4.30 o                         
  10   0   8         25.26         18.97         3.11 o                         
  11   0   8         52.21         46.80         3.93 o                         
 -11   1   8          3.54         -0.96         3.91 o                         
 -10   1   8          6.29          4.34         2.38 o                         
  -9   1   8         44.73         41.07         3.35 o                         
  -8   1   8          3.07          1.46         1.49 o                         
  -7   1   8        151.19        153.74         4.01 o                         
  -6   1   8         47.48         43.78         3.62 o                         
  -5   1   8         19.10         18.42         1.42 o                         
  -4   1   8        162.22        160.35         3.30 o                         
  -3   1   8        764.85        727.65         8.22 o                         
  -2   1   8        191.03        210.76         3.61 o                         
  -1   1   8       1861.83       1822.92        17.62 o                         
   0   1   8          2.64          3.05         0.53 o                         
   1   1   8       2708.14       2528.94        21.60 o                         
   2   1   8        120.15        122.21         1.88 o                         
   3   1   8       1995.80       1967.47        17.37 o                         
   4   1   8          0.80          3.81         0.70 o                         
   5   1   8       1022.46        997.73        10.53 o                         
   6   1   8          8.57          8.54         1.12 o                         
   7   1   8        146.57        159.98         4.32 o                         
   8   1   8         81.46         78.49         3.76 o                         
   9   1   8        131.16        135.58         5.73 o                         
  10   1   8         62.21         68.07         4.88 o                         
  11   1   8         44.76         51.59         5.01 o                         
  12   1   8          0.00         -2.58         2.61 o                         
 -10   2   8          3.71         -0.25         3.14 o                         
  -9   2   8         26.39         22.39         3.35 o                         
  -8   2   8          4.22          4.99         1.67 o                         
  -7   2   8         23.22         26.54         2.30 o                         
  -6   2   8         44.19         47.80         2.91 o                         
  -5   2   8         31.42         28.71         1.98 o                         
  -4   2   8         12.51         18.48         1.39 o                         
  -3   2   8       1399.68       1356.63        14.40 o                         
  -2   2   8          1.93          1.88         0.56 o                         
  -1   2   8       2152.22       2151.11        20.62 o                         
   0   2   8        219.18        223.28         3.01 o                         
   1   2   8       3363.07       3436.04        30.00 o                         
   2   2   8         96.87         94.62         1.73 o                         
   3   2   8        412.32        380.57         4.24 o                         
   4   2   8        242.92        265.34         3.56 o                         
   5   2   8        776.73        780.38         8.60 o                         
   6   2   8          3.18          3.26         0.72 o                         
   7   2   8        190.61        194.32         5.39 o                         
   8   2   8          7.74          9.87         1.58 o                         
   9   2   8         63.90         69.40         3.55 o                         
  10   2   8         15.84         13.24         2.03 o                         
  11   2   8         67.47         69.20         5.03 o                         
  12   2   8          1.59          2.03         3.68 o                         
 -10   3   8          0.19         -1.38         3.31 o                         
  -9   3   8         41.94         50.20         5.89 o                         
  -8   3   8          0.05          0.62         2.21 o                         
  -7   3   8        114.38        125.47         7.70 o                         
  -6   3   8         13.29         11.07         1.99 o                         
  -5   3   8        248.97        268.13         6.43 o                         
  -4   3   8         19.92         16.05         1.23 o                         
  -3   3   8        749.44        744.44         8.99 o                         
  -2   3   8        760.84        802.45         9.68 o                         
  -1   3   8        224.49        209.97         2.59 o                         
   0   3   8        417.28        443.68         4.92 o                         
   1   3   8        400.83        413.86         4.49 o                         
   2   3   8          1.01          0.88         0.32 o                         
   3   3   8        132.59        122.56         2.04 o                         
   4   3   8         25.74         24.23         1.15 o                         
   5   3   8         75.95         76.47         2.13 o                         
   6   3   8         34.91         41.66         2.25 o                         
   7   3   8         54.54         64.16         3.13 o                         
   8   3   8          2.86          2.41         1.04 o                         
   9   3   8         33.13         33.52         2.43 o                         
  10   3   8          8.07          8.88         2.23 o                         
  11   3   8         64.87         72.26         5.35 o                         
  12   3   8          2.93         -1.39         2.87 o                         
 -10   4   8          0.18         -3.70         3.70 o                         
  -9   4   8         30.44         36.30         5.79 o                         
  -8   4   8         15.86         18.65         4.25 o                         
  -7   4   8         82.32         97.64         5.81 o                         
  -6   4   8         12.28          9.26         2.89 o                         
  -5   4   8          7.85         11.37         2.03 o                         
  -4   4   8        143.18        118.69         4.41 o                         
  -3   4   8       1094.77       1079.61        16.42 o                         
  -2   4   8        260.05        261.92         4.12 o                         
  -1   4   8        537.73        519.50         5.66 o                         
   0   4   8         96.65        100.71         1.88 o                         
   1   4   8       1757.05       1732.85        16.41 o                         
   2   4   8          0.28          0.31         0.37 o                         
   3   4   8        667.71        630.74         6.26 o                         
   4   4   8         60.93         54.51         1.80 o                         
   5   4   8          6.52          3.42         0.75 o                         
   6   4   8        923.82        883.60        12.83 o                         
   7   4   8        105.95        111.25         4.89 o                         
   8   4   8         95.75         86.79         4.33 o                         
   9   4   8        128.40        135.02         6.14 o                         
  10   4   8         24.30         30.31         3.72 o                         
  11   4   8         29.18         37.44         4.12 o                         
  12   4   8          1.51         -2.49         2.49 o                         
  -9   5   8         33.24         33.11         6.76 o                         
  -8   5   8          0.19         -0.11         2.40 o                         
  -7   5   8         24.95         31.59         4.02 o                         
  -6   5   8          7.53          8.64         2.56 o                         
  -5   5   8         85.09        101.39         4.57 o                         
  -4   5   8        306.68        287.63         7.57 o                         
  -3   5   8        273.32        247.91         5.00 o                         
  -2   5   8        146.27        147.97         3.31 o                         
  -1   5   8        604.69        603.44         8.39 o                         
   0   5   8        180.21        172.48         2.74 o                         
   1   5   8        542.11        513.26         5.38 o                         
   2   5   8         54.22         68.68         1.46 o                         
   3   5   8       1037.03       1058.37        10.48 o                         
   4   5   8          5.68          4.62         0.64 o                         
   5   5   8        367.02        332.56         4.67 o                         
   6   5   8        121.42        114.05         3.19 o                         
   7   5   8        429.25        413.90         7.98 o                         
   8   5   8         60.64         64.87         3.78 o                         
   9   5   8        104.15        107.47         5.17 o                         
  10   5   8         23.05         18.30         3.13 o                         
  11   5   8         74.92         78.47         5.44 o                         
  12   5   8          0.55          3.18         2.72 o                         
  -8   6   8         23.66         24.88         4.24 o                         
  -7   6   8          0.35          0.80         2.44 o                         
  -6   6   8         14.00         21.41         3.60 o                         
  -5   6   8        131.71        157.87         7.61 o                         
  -4   6   8        160.75        147.29         4.78 o                         
  -3   6   8        347.76        341.06         7.30 o                         
  -2   6   8         44.24         37.17         2.32 o                         
  -1   6   8        367.60        372.03         7.33 o                         
   0   6   8        119.91        119.78         2.84 o                         
   1   6   8        521.64        517.57         6.89 o                         
   2   6   8        101.11         97.96         2.32 o                         
   3   6   8        111.88         99.45         1.91 o                         
   4   6   8        126.83        136.16         2.67 o                         
   5   6   8         94.73         89.66         2.47 o                         
   6   6   8          4.59          4.16         0.96 o                         
   7   6   8        523.98        523.99        12.80 o                         
   8   6   8         72.68         81.91         4.13 o                         
   9   6   8         29.73         35.23         3.10 o                         
  10   6   8          4.69          6.97         2.24 o                         
  11   6   8         18.05         28.80         3.62 o                         
  12   6   8          9.83         11.15         3.24 o                         
  -8   7   8         23.21         23.44         4.86 o                         
  -7   7   8         20.37         20.59         4.49 o                         
  -6   7   8         19.92         20.83         3.35 o                         
  -5   7   8         34.08         35.06         3.98 o                         
  -4   7   8         75.26         85.60         3.88 o                         
  -3   7   8        242.54        253.38         6.33 o                         
  -2   7   8         96.51         79.70         3.44 o                         
  -1   7   8         28.07         25.74         1.47 o                         
   0   7   8         32.83         34.45         2.25 o                         
   1   7   8        429.66        435.75         6.58 o                         
   2   7   8         81.78         76.37         2.02 o                         
   3   7   8          3.61          4.15         0.96 o                         
   4   7   8          6.92          9.30         1.16 o                         
   5   7   8       1787.21       1714.98        21.96 o                         
   6   7   8         92.16         93.43         3.03 o                         
   7   7   8        162.50        166.12         4.45 o                         
   8   7   8         30.69         29.50         1.91 o                         
   9   7   8         57.80         56.44         3.80 o                         
  10   7   8          0.75          1.60         1.93 o                         
  11   7   8          0.17         -0.29         2.13 o                         
  12   7   8         48.41         53.18         4.83 o                         
  -7   8   8          4.65          4.00         3.43 o                         
  -6   8   8         20.18         23.21         4.52 o                         
  -5   8   8         11.35          8.33         2.83 o                         
  -4   8   8         23.35         30.71         3.61 o                         
  -3   8   8         46.88         50.89         3.51 o                         
  -2   8   8         82.94         88.59         3.98 o                         
  -1   8   8         48.41         46.92         2.19 o                         
   0   8   8        148.04        150.83         5.91 o                         
   1   8   8         31.59         34.83         1.87 o                         
   2   8   8        184.33        190.24         5.12 o                         
   3   8   8         31.38         38.64         1.99 o                         
   4   8   8         73.86         76.95         2.72 o                         
   5   8   8        183.27        183.26         4.99 o                         
   6   8   8        352.36        347.97         6.31 o                         
   7   8   8         47.51         53.01         2.64 o                         
   8   8   8          5.39          3.88         1.31 o                         
   9   8   8         35.77         39.20         2.89 o                         
  10   8   8          9.01         11.94         2.38 o                         
  11   8   8         20.99         23.46         3.07 o                         
  12   8   8         13.74         12.69         2.83 o                         
  -6   9   8         44.60         43.63         5.13 o                         
  -5   9   8         55.02         57.53         5.21 o                         
  -4   9   8          1.86         -1.50         1.82 o                         
  -3   9   8          1.03         -1.85         1.85 o                         
  -2   9   8        140.27        160.44         5.80 o                         
  -1   9   8        109.08        125.59         7.08 o                         
   0   9   8        145.65        132.36         4.08 o                         
   1   9   8         45.16         42.12         2.31 o                         
   2   9   8        126.78        126.08         3.68 o                         
   3   9   8        325.84        307.36         7.22 o                         
   4   9   8        302.63        294.60         5.47 o                         
   5   9   8        118.27        111.29         2.55 o                         
   6   9   8         57.53         63.64         3.03 o                         
   7   9   8         65.03         66.40         3.09 o                         
   8   9   8         20.88         18.50         2.60 o                         
   9   9   8          1.26         -1.72         1.72 o                         
  10   9   8         55.88         62.87         4.64 o                         
  11   9   8         31.57         34.82         3.51 o                         
  12   9   8         20.53         13.47         4.49 o                         
  -6  10   8         12.37          1.44         5.64 o                         
  -5  10   8         46.06         40.84         4.91 o                         
  -4  10   8          0.19         -1.50         1.50 o                         
  -3  10   8          6.84         -0.91         1.73 o                         
  -2  10   8         72.31         78.21         7.02 o                         
  -1  10   8        221.67        232.76         8.77 o                         
   0  10   8         31.67         29.98         2.40 o                         
   1  10   8         57.57         65.82         2.81 o                         
   2  10   8         82.57         83.33         3.49 o                         
   3  10   8         35.88         41.75         2.77 o                         
   4  10   8        349.62        354.60         8.31 o                         
   5  10   8         59.14         56.97         3.52 o                         
   6  10   8        134.11        149.04         5.18 o                         
   7  10   8         34.27         31.16         2.82 o                         
   8  10   8         19.99         16.88         2.54 o                         
   9  10   8          0.32          1.31         1.90 o                         
  10  10   8         70.60         64.13         4.33 o                         
  11  10   8          0.28         -1.47         2.10 o                         
  12  10   8         28.51         23.85         3.50 o                         
  -5  11   8         16.06         11.65         3.84 o                         
  -4  11   8          0.18         -2.68         2.68 o                         
  -3  11   8          0.18          0.85         3.86 o                         
  -2  11   8         33.03         43.93         4.52 o                         
  -1  11   8          0.38         -1.76         1.76 o                         
   0  11   8        100.95        115.05         6.07 o                         
   1  11   8          1.08         -0.05         1.15 o                         
   2  11   8        128.53        133.49         4.97 o                         
   3  11   8         41.83         45.67         3.02 o                         
   4  11   8         39.15         40.07         3.44 o                         
   5  11   8          5.10          3.13         1.48 o                         
   6  11   8         40.85         45.63         3.21 o                         
   7  11   8          6.79          5.96         1.87 o                         
   8  11   8          3.20         -0.14         1.57 o                         
   9  11   8          0.29          0.29         2.00 o                         
  10  11   8         62.92         64.96         4.59 o                         
  11  11   8         10.96          6.71         3.47 o                         
  -4  12   8          5.71          2.94         5.87 o                         
  -3  12   8          9.45          7.68         3.65 o                         
  -2  12   8          7.87          5.26         3.68 o                         
  -1  12   8          4.18          2.04         3.78 o                         
   0  12   8        155.11        173.94         7.93 o                         
   1  12   8         44.29         58.49         4.32 o                         
   2  12   8         69.62         77.96         4.66 o                         
   3  12   8         24.78         33.41         2.99 o                         
   4  12   8         95.61        109.35         5.03 o                         
   5  12   8         30.49         32.91         3.13 o                         
   6  12   8          1.28          0.11         1.93 o                         
   7  12   8          0.03          0.37         2.15 o                         
   8  12   8         46.06         40.88         4.18 o                         
   9  12   8          1.36          2.33         2.20 o                         
  10  12   8         16.47          9.74         3.11 o                         
  11  12   8          3.68         -2.67         2.81 o                         
  -2  13   8         18.10         12.57         4.43 o                         
  -1  13   8          3.35          1.40         3.94 o                         
   0  13   8         37.36         33.61         3.87 o                         
   1  13   8          7.12          9.01         2.39 o                         
   2  13   8         20.60         10.96         2.13 o                         
   3  13   8          3.28          4.02         2.24 o                         
   4  13   8         43.78         46.79         4.22 o                         
   5  13   8         47.12         60.50         4.09 o                         
   6  13   8          5.01         -0.30         2.15 o                         
   7  13   8          7.00          6.81         2.63 o                         
   8  13   8         33.98         33.42         3.82 o                         
   9  13   8          5.14          0.03         2.68 o                         
  10  13   8          9.12          8.60         4.02 o                         
  -1  14   8         12.35          5.95         4.24 o                         
   0  14   8          4.86         -1.27         3.38 o                         
   1  14   8          0.01         -0.48         2.99 o                         
   2  14   8          9.94         14.30         3.13 o                         
   3  14   8          7.91          6.94         2.67 o                         
   4  14   8          9.69          7.12         3.14 o                         
   5  14   8          0.17         -1.33         2.91 o                         
   6  14   8          1.88         -0.84         2.62 o                         
   7  14   8         19.48         19.55         3.45 o                         
   8  14   8         26.95         23.04         4.59 o                         
   9  14   8         10.59          8.53         4.36 o                         
   2  15   8         17.42          9.20         5.24 o                         
   3  15   8          1.94         -0.25         3.47 o                         
   4  15   8         20.67         12.46         3.50 o                         
   5  15   8          2.52         -2.45         2.45 o                         
   6  15   8          4.58         -1.32         3.38 o                         
   7  15   8         13.72         12.03         3.69 o                         
  -6 -13   9          3.92         -3.67         3.67 o                         
  -5 -13   9          3.46          1.46         3.67 o                         
  -4 -13   9          0.10         -3.00         3.00 o                         
  -3 -13   9          5.54         -3.17         3.17 o                         
  -2 -13   9          0.11         -3.47         3.47 o                         
  -1 -13   9         14.18          9.24         4.67 o                         
  -8 -12   9          6.19         -2.32         3.65 o                         
  -7 -12   9         40.21         38.73         4.36 o                         
  -6 -12   9          2.50         -2.88         2.88 o                         
  -5 -12   9         21.09         18.08         3.57 o                         
  -4 -12   9          2.14         -1.19         2.82 o                         
  -3 -12   9          2.27          7.58         2.95 o                         
  -2 -12   9          2.58         -2.57         2.57 o                         
  -1 -12   9          9.09         12.23         3.74 o                         
   0 -12   9          1.72          2.13         2.63 o                         
   1 -12   9         14.04         13.48         3.27 o                         
   2 -12   9          0.18         -2.80         2.80 o                         
  -9 -11   9          3.54          0.54         3.81 o                         
  -8 -11   9          0.04         -1.91         2.41 o                         
  -7 -11   9         35.56         31.27         3.51 o                         
  -6 -11   9          3.06         -2.40         2.40 o                         
  -5 -11   9         17.14         19.32         3.80 o                         
  -4 -11   9          0.45         -2.29         2.29 o                         
  -3 -11   9          9.35          5.30         3.07 o                         
  -2 -11   9          0.01         -1.97         1.97 o                         
  -1 -11   9         38.97         39.08         3.93 o                         
   0 -11   9          0.30         -2.09         2.09 o                         
   1 -11   9         50.67         53.26         4.16 o                         
   2 -11   9          1.94          3.40         2.46 o                         
   3 -11   9         24.80         27.41         3.64 o                         
 -10 -10   9          2.31         -3.53         3.53 o                         
  -9 -10   9          1.80         -2.25         2.25 o                         
  -8 -10   9          7.97          9.56         2.81 o                         
  -7 -10   9         37.27         39.17         5.49 o                         
  -6 -10   9          4.31          2.52         2.48 o                         
  -5 -10   9         23.34         24.39         3.69 o                         
  -4 -10   9          0.00         -1.66         2.36 o                         
  -3 -10   9         68.78         76.41         5.48 o                         
  -2 -10   9          0.07         -0.17         1.93 o                         
  -1 -10   9         68.71         73.89         5.64 o                         
   0 -10   9          0.22          3.40         1.91 o                         
   1 -10   9          7.93          4.03         2.98 o                         
   2 -10   9          0.05          2.37         2.19 o                         
   3 -10   9         18.19         13.32         2.71 o                         
   4 -10   9          3.99          2.18         2.36 o                         
 -10  -9   9          0.33          1.83         2.40 o                         
  -9  -9   9         35.43         30.21         3.51 o                         
  -8  -9   9          2.57          0.36         2.08 o                         
  -7  -9   9          3.48         12.62         4.16 o                         
  -6  -9   9         29.33         29.07         3.46 o                         
  -5  -9   9          7.54          7.68         2.42 o                         
  -4  -9   9         15.66         12.68         2.58 o                         
  -3  -9   9         20.43         25.76         3.40 o                         
  -2  -9   9         78.84         75.33         3.99 o                         
  -1  -9   9        245.27        274.67         7.98 o                         
   0  -9   9         18.55         15.40         2.45 o                         
   1  -9   9         42.29         46.50         3.70 o                         
   2  -9   9          5.21          7.82         2.28 o                         
   3  -9   9         49.30         47.50         4.03 o                         
   4  -9   9         28.05         22.88         3.27 o                         
   5  -9   9         12.89         13.66         2.79 o                         
   6  -9   9          8.74          1.99         4.87 o                         
 -11  -8   9          4.02         -3.69         4.75 o                         
 -10  -8   9          0.25          0.79         2.31 o                         
  -9  -8   9         83.21         87.72         5.13 o                         
  -8  -8   9         23.96         18.33         2.70 o                         
  -7  -8   9          8.46          7.79         2.58 o                         
  -6  -8   9          1.31         -1.01         2.08 o                         
  -5  -8   9        110.76        113.36         5.52 o                         
  -4  -8   9          0.13         -0.88         1.52 o                         
  -3  -8   9         28.25         30.21         3.16 o                         
  -2  -8   9          6.14          4.88         1.57 o                         
  -1  -8   9         41.98         44.20         3.03 o                         
   0  -8   9         18.77         17.68         2.44 o                         
   1  -8   9         24.18         22.42         2.76 o                         
   2  -8   9         10.26          9.78         2.22 o                         
   3  -8   9         77.18         85.13         5.01 o                         
   4  -8   9          5.33          7.17         2.39 o                         
   5  -8   9         54.29         57.41         4.47 o                         
   6  -8   9          1.37         -1.62         2.83 o                         
 -11  -7   9         10.57          8.62         3.29 o                         
 -10  -7   9         20.84         16.18         3.59 o                         
  -9  -7   9        108.00        125.69         5.50 o                         
  -8  -7   9          0.47         -2.21         2.96 o                         
  -7  -7   9         72.32         74.61         4.14 o                         
  -6  -7   9         38.87         37.37         3.54 o                         
  -5  -7   9        128.80        141.25         5.90 o
[truncated: 480,169 more chars]
